# Supplementary material for: ENB1 encodes a cellulose synthase 5 that directs synthesis of cell wall ingrowths in maize basal endosperm transfer cells
Source: Plant Cell. 2021 Dec 22;34(3):1054–74. doi: 10.1093/plcell/koab312 (PMC8894971; doi:10.1093/plcell/koab312)
Supplement: koab312_Supplementary_Data [file koab312_supplementary_data.zip]

Archive with 15 entries (15 files):
- Supplemental Data.pdf
- Supplemental Data Set 1.xlsx
- Supplemental Data Set 2.xlsx
- Supplemental Data Set 3.xlsx
- Supplemental Data Set 4.xlsx
- Supplemental Data Set 5.xlsx
- Supplemental Data Set 6.xlsx
- Supplemental Data Set 7.xlsx
- Supplemental Movie Legends.pdf
- Supplemental Movie S1.avi
- Supplemental Movie S2.avi
- Supplemetal File S2.txt
- TPC2021RA00793DR1_Supplemental_File_S1.txt
- TPC2021RA00793DR1_Supplemental_File_S3.txt
- TPC2021RA00793DR1_Supplemental_File_S4.txt
