# Supplementary material for: ENB1 encodes a cellulose synthase 5 that directs synthesis of cell wall ingrowths in maize basal endosperm transfer cells
Source: Plant Cell. 2021 Dec 22;34(3):1054–74. doi: 10.1093/plcell/koab312 (PMC8894971; doi:10.1093/plcell/koab312)
Supplement: koab312_Supplementary_Data [file koab312_supplementary_data.zip › Supplemental Data Set 1.xlsx]

## Sheet: Sheet1
Supplemental Data. Wang et al. (2022). Plant Cell.
Supplemental Data Set 1. Significantly differentially expressed genes of enb1 endosperms compared with WT endosperms at 15 DAP. Three biological replicates were made from the kernels of three independent ears. cDNA libraries were constructed following the Illumina standard protocols and sequenced using an HiSeq X Ten platform (Illumina) by Annoroad Gene Technology. The clean reads were mapped to …
Gene ID	Description	WT_FPKM	enb1_FPKM	log2(fold change)	Q value
Zm00001d027258	Oleosin	121.972	1277.86	3.3891	0.0104679
Zm00001d027290	Extensin-like protein	342.882	751.448	1.13196	0.000356565
Zm00001d027292	Scarecrow-like protein6	1.61199	6.1307	1.92721	0.00144394
Zm00001d027344	Major facilitator superfamily protein	13.474	29.2902	1.12024	0.000356565
Zm00001d027355	RHOMBOID-like protein3	6.56729	56.3885	3.10203	0.000356565
Zm00001d027436	Probable receptor-like protein kinase	2.98539	8.36378	1.48624	0.00168049
Zm00001d027471	Fasciclin-like arabinogalactan protein10	3.82042	7.87253	1.0431	0.0301098
Zm00001d027488	Glyceraldehyde phosphate dehydrogenase B1	1.71816	6.9071	2.00722	0.00474653
Zm00001d027519	4-coumarate--CoA ligase-like5	19.9922	44.0362	1.13925	0.000356565
Zm00001d027524	Basic endochitinase B	1.98063	40.2214	4.34393	0.000356565
Zm00001d027525	Basic endochitinase B	14.1881	47.9234	1.75605	0.000356565
Zm00001d027533	LysM domain-containing GPI-anchored protein2	1.6471	9.28153	2.49444	0.00922321
Zm00001d027576		15.1267	45.9192	1.602	0.000356565
Zm00001d027580	Mitochondrial outer membrane protein porin4	3.52673	8.96405	1.34582	0.000356565
Zm00001d027585	Cyclin-dependent kinase inhibitor5	2.96249	6.20047	1.06557	0.0207288
Zm00001d027599	Cytochrome P450 family 96 subfamily A polypeptide1	2.80684	13.893	2.30734	0.000356565
Zm00001d027621	Zinc finger (C3HC4-type RING finger) family protein	0.481517	3.10192	2.6875	0.000356565
Zm00001d027622	Zinc finger (C3HC4-type RING finger) family protein	1.40709	4.54206	1.69063	0.000356565
Zm00001d027727	Phosphoserine aminotransferase1 chloroplastic	118.416	238.398	1.0095	0.000356565
Zm00001d027755		4.79932	12.4965	1.38063	0.000356565
Zm00001d027846	Dof-type zinc finger DNA-binding family protein	3.93359	11.4128	1.53674	0.000356565
Zm00001d027893	Lipoxygenase9	0.428382	1.48537	1.79385	0.00319529
Zm00001d027900	Protein TIFY 10B	0.992619	18.8079	4.24396	0.000356565
Zm00001d027991	HB-type transcription factor	0.48468	3.51441	2.85818	0.00358956
Zm00001d027992		11.2923	33.8386	1.58333	0.00119569
Zm00001d028056	BTB/POZ domain-containing protein	15.3637	36.6916	1.25593	0.000356565
Zm00001d028164	Sulfate transporter2.2	10.0384	65.786	2.71226	0.000356565
Zm00001d028171	Calcium-dependent lipid-binding (CaLB domain) family protein	1.05298	4.23924	2.00933	0.00119569
Zm00001d028219	ATMAP70-2	0.498809	1.66392	1.73802	0.00144394
Zm00001d028280	Wall-associated receptor kinase-like14	3.26647	7.20733	1.14173	0.00358956
Zm00001d028297	Transcription factor bHLH62	0.312127	1.40695	2.17237	0.00257148
Zm00001d028299	Squalene epoxidase1	4.06448	11.2031	1.46275	0.000356565
Zm00001d028331	Glucan endo-1,3-beta-glucosidase7	2.43212	5.22416	1.10299	0.0443478
Zm00001d028358	Anaphase-promoting complex subunit6	2.13656	4.54138	1.08784	0.00857749
Zm00001d028400	Pathogenesis-related thaumatin superfamily protein	1.53429	4.52078	1.559	0.00673078
Zm00001d028401	Auxin transporter-like protein3	3.72196	32.6211	3.13167	0.000356565
Zm00001d028474	Beta-galactosidase	24.0372	68.0487	1.5013	0.000356565
Zm00001d028505	Phospholipase A2-alpha	3.02888	7.78681	1.36225	0.0293794
Zm00001d028547	Transmembrane protein	50.3577	150.18	1.57641	0.000356565
Zm00001d028550	LIM domain-containing protein WLIM2b	7.86559	16.0299	1.02714	0.00257148
Zm00001d028555	17.4 kDa class I heat shock protein3	243.24	527.183	1.11593	0.0450677
Zm00001d028557	17.4 kDa class I heat shock protein	338.308	710.011	1.06951	0.00168049
Zm00001d028561	17.4 kDa class I heat shock protein	3.02637	8.92008	1.55947	0.0481649
Zm00001d028577	DNA-binding protein	6.9635	27.7693	1.99561	0.000356565
Zm00001d028601	Haloacid dehalogenase-like hydrolase (HAD) superfamily protein	4.61115	54.2358	3.55605	0.000356565
Zm00001d028670	Photosynthetic NDH subunit of lumenal location1 chloroplastic	0.282424	1.37578	2.28432	0.0326953
Zm00001d028676		2.27605	5.10012	1.164	0.0142423
Zm00001d028679	Protein binding protein	13.933	30.0362	1.10819	0.000356565
Zm00001d028680	Ankyrin repeat-containing protein	1.24933	3.52709	1.49733	0.0100122
Zm00001d028689	ATPase, coupled to transmembrane movement of substances	3.56062	11.2291	1.65704	0.000356565
Zm00001d028707		5.55312	12.6556	1.18841	0.0112313
Zm00001d028751	Protein ESKIMO1	2.64155	5.89909	1.1591	0.0109187
Zm00001d028797	Laccase-13	13.5102	38.504	1.51096	0.000356565
Zm00001d028814	Pathogenesis-related protein10	16.5807	535.29	5.01274	0.000356565
Zm00001d028815	Pathogenesis-related protein10	25.5818	778.034	4.92664	0.000356565
Zm00001d028816	Pathogenesis-related protein10	1.9904	230.099	6.85306	0.000356565
Zm00001d028834	Peroxisomal biogenesis factor11 family protein	15.2052	51.8596	1.77005	0.000356565
Zm00001d028873	Outer envelope pore protein16-2 chloroplastic	25.8065	96.9923	1.91014	0.000356565
Zm00001d028880	Calvin cycle protein CP12-2 chloroplastic	97.7418	197.79	1.01692	0.00585434
Zm00001d028906		1.98269	7.3584	1.89194	0.0118342
Zm00001d028962	WRKY55-superfamily of TFs having WRKY and zinc finger domains	0.821529	9.55735	3.54023	0.000356565
Zm00001d029010	Zinc finger CCCH domain-containing protein46	0.300585	1.10781	1.88187	0.00436468
Zm00001d029012	Leucine-rich repeat protein kinase family protein	1.96972	5.91991	1.58759	0.000659965
Zm00001d029025	23-bisphosphoglycerate-independent phosphoglycerate mutase1	4.32644	20.1011	2.21602	0.000356565
Zm00001d029066	PAP/OAS1 substrate-binding domain superfamily	8.96784	18.3788	1.03521	0.000356565
Zm00001d029075	CBL-interacting serine/threonine-protein kinase10	3.83038	13.3772	1.80422	0.000356565
Zm00001d029083	Alanine--glyoxylate aminotransferase1	0.732606	10.5141	3.84315	0.000356565
Zm00001d029084	Fumarate hydratase1 mitochondrial	7.19387	16.161	1.16767	0.000356565
Zm00001d029088	Fumarate hydratase1 mitochondrial	0.603971	1.3979	1.21071	0.0204916
Zm00001d029098	Sugars will eventually be exported transporter16	40.2932	128.77	1.67619	0.000356565
Zm00001d029151	UDP-glucose 4-epimerase4	20.2326	51.9279	1.35983	0.000356565
Zm00001d029154	Beta-amylase3	0.365886	1.28805	1.81572	0.0391984
Zm00001d029164	Beta-amylase	2.76704	8.02663	1.53645	0.00398421
Zm00001d029170	Superoxide dismutase	214.085	472.161	1.1411	0.000356565
Zm00001d029233		49.5172	108.237	1.12819	0.00214092
Zm00001d029241	Flavonoid 3-monooxygenase	2.4089	23.8026	3.30467	0.000356565
Zm00001d029313	PLASMODESMATA CALLOSE-BINDING PROTEIN5	3.97446	10.5398	1.40702	0.00214092
Zm00001d029333	Transferases transferring acyl groups	12.2697	33.8241	1.46295	0.000356565
Zm00001d029366	Transducin/WD40 repeat-like superfamily protein	2.15454	10.2253	2.2467	0.000356565
Zm00001d029371	Probable trehalose-phosphate phosphatase J	27.8417	60.1659	1.1117	0.000659965
Zm00001d029397	Phospholipase D7	0.683298	2.52599	1.88626	0.00236022
Zm00001d029461	Protein LAZ1 homolog2	3.89833	9.10933	1.22449	0.0188823
Zm00001d029499	Expressed protein	1.41648	3.91633	1.46719	0.00874593
Zm00001d029550	Diacylglycerol kinase1	1.73177	3.80194	1.13449	0.00511427
Zm00001d029555	Ubiquitin-fusion protein	10.0955	22.2749	1.14171	0.000356565
Zm00001d029563	Pentatricopeptide (PPR) repeat-containing protein-like	2.33013	4.79156	1.04008	0.0479373
Zm00001d029597	Leucine-rich repeat (LRR) family protein	83.9391	268.01	1.67487	0.000356565
Zm00001d029604	Peroxidase2	13.7826	45.4574	1.72166	0.000356565
Zm00001d029620	UDP-glycosyltransferase 74B1	2.06059	9.97362	2.27506	0.000356565
Zm00001d029648	Copalyl diphosphate synthase2	0.0706217	0.819439	3.53645	0.0182764
Zm00001d029662	Catalytic/ hydrolase	15.0986	52.2007	1.78966	0.000356565
Zm00001d029704	Glutathione transferase37	7.34451	14.7759	1.00851	0.0254348
Zm00001d029708	Glutathione transferase30	6.20384	116.676	4.23321	0.000356565
Zm00001d029723	Mu-crystallin	3.10941	8.18974	1.39717	0.0101612
Zm00001d029747	Peroxidase64	2.2093	6.41619	1.53813	0.00299003
Zm00001d029777	Protein EXORDIUM-like5	39.1671	104.458	1.41521	0.000356565
Zm00001d029785	Probable serine/threonine-protein kinase	7.72812	18.3901	1.25074	0.000356565
Zm00001d029829	U-box domain-containing protein33	0.228609	4.64707	4.34536	0.000356565
Zm00001d029835	Plant/K24M7-17 protein	0.501852	4.02446	3.00346	0.03387
Zm00001d029892	Metalloendoproteinase1-MMP	0.514376	2.63365	2.35617	0.0239269
Zm00001d029913	Expansin-B4	9.41932	37.7744	2.00372	0.000356565
Zm00001d029921	QWRF motif-containing protein7	1.16659	4.06286	1.80019	0.00416904
Zm00001d029963	Myb-like transcription factor family protein	21.5314	49.4563	1.19972	0.000356565
Zm00001d030014	Tobamovirus multiplication protein2A	18.5422	40.875	1.1404	0.000356565
Zm00001d030023	NAC-transcription factor43	9.95086	30.3556	1.60907	0.000356565
Zm00001d030032	PLATZ transcription factor family protein	3.03714	14.2576	2.23094	0.000356565
Zm00001d030053	AT-hook motif nuclear-localized protein13	3.75955	12.0553	1.68103	0.000356565
Zm00001d030068		0.223073	47.4851	7.73382	0.00739773
Zm00001d030090	NAD(P)-binding Rossmann-fold superfamily protein	2.17551	5.33254	1.29347	0.0122839
Zm00001d030148		5.30762	16.3322	1.62158	0.0342087
Zm00001d030163		28.6366	60.0815	1.06906	0.000356565
Zm00001d030171	Serine/threonine-protein kinase	0.965625	4.34286	2.16911	0.000356565
Zm00001d030251	U-box domain-containing protein21	0.488128	2.41536	2.30691	0.0225811
Zm00001d030304	Pathogenesis-related thaumatin superfamily protein	2.80072	6.6173	1.24044	0.0241774
Zm00001d030464	Carbohydrate transporter/ sugar porter	3.72157	14.2444	1.93641	0.000356565
Zm00001d030496	Protein translocase/ protein transporter	3.84945	10.2966	1.41945	0.00277967
Zm00001d030509	Pollen specific proyein C13	30.3996	104.294	1.77854	0.000356565
Zm00001d030523	Alpha/beta-Hydrolases superfamily protein	1.73586	4.19631	1.27347	0.0141157
Zm00001d030526	Outer arm dynein light chain1 protein	17.7447	60.6246	1.77251	0.000356565
Zm00001d030548	2-oxoglutarate (2OG) and Fe(II)-dependent oxygenase superfamily protein	0.124746	1.18297	3.24535	0.0254348
Zm00001d030556	Organic cation/carnitine transporter7	3.5961	7.75405	1.10852	0.00548736
Zm00001d030577	Light-inducible protein CPRF-2	3.85401	20.8528	2.43581	0.000356565
Zm00001d030617	Octopine synthase binding factor1	115.299	311.773	1.43512	0.000356565
Zm00001d030656	Rotten ear1	1.54858	3.66268	1.24195	0.00299003
Zm00001d030683		4.79316	11.8056	1.30043	0.00168049
Zm00001d030786	Bundle sheath defective protein2	2.10664	6.20267	1.55795	0.0204916
Zm00001d030888	Probable disease resistance protein	5.78624	26.459	2.19306	0.000356565
Zm00001d030915		17.8397	56.4097	1.66086	0.0155177
Zm00001d030930		0.595046	3.65425	2.6185	0.022469
Zm00001d030942	WAK-like kinase	1.07908	3.20226	1.56928	0.00656342
Zm00001d031013	Methylcrotonoyl-CoA carboxylase subunit alpha	16.023	32.445	1.01785	0.000356565
Zm00001d031023	L-type lectin-domain containing receptor kinase IX.1	0.730398	1.87505	1.36017	0.0325912
Zm00001d031093		0.866558	6.4001	2.88473	0.000356565
Zm00001d031109	Putative axial regulator YABBY2	10.3142	34.2085	1.72972	0.000356565
Zm00001d031131	K-exchanger-like protein	0.199513	1.767	3.14674	0.0252011
Zm00001d031182	Homeobox-transcription factor84	5.02164	13.8425	1.46287	0.000356565
Zm00001d031209	Benzoxazinone synthesis9	41.0889	117.975	1.52166	0.000356565
Zm00001d031212	Thiolase1	15.85	37.6471	1.24805	0.000356565
Zm00001d031216	FAD/NAD(P)-binding oxidoreductase family protein	0.708178	1.56627	1.14515	0.029846
Zm00001d031223	Beta-glucuronosyltransferase GlcAT14B	8.38188	23.4638	1.48509	0.00168049
Zm00001d031267	Aldolase-type TIM barrel family protein	9.42894	51.6998	2.45499	0.000356565
Zm00001d031331	Ankyrin repeat family protein	1.11586	2.34818	1.07338	0.0415103
Zm00001d031349	Serine--glyoxylate aminotransferase	10.9618	22.9585	1.06655	0.00214092
Zm00001d031403	Serine--glyoxylate aminotransferase	19.9019	54.7029	1.45871	0.000356565
Zm00001d031412	Glycerophosphodiester phosphodiesterase GDPDL3	4.39341	18.4494	2.07016	0.000356565
Zm00001d031423	Zinc finger A20 and AN1 domain-containing stress-associated protein5	44.8255	124.841	1.4777	0.000356565
Zm00001d031426	Serine/threonine-protein kinase UCNL	0.620853	4.25134	2.7756	0.00257148
Zm00001d031449	Lipoxygenase2 chloroplastic	0.138152	1.28334	3.21557	0.00938994
Zm00001d031522	Auxin response factor1	9.38976	34.8062	1.89019	0.000356565
Zm00001d031543	Calcium-transporting ATPase9 plasma membrane-type	11.4987	25.1936	1.13158	0.000356565
Zm00001d031554	Type II inositol polyphosphate 5-phosphatase15	8.04075	16.1113	1.00267	0.00119569
Zm00001d031602	Uridine kinase-like protein2 chloroplastic	2.08279	4.92586	1.24186	0.00299003
Zm00001d031620	Developmental protein SEPALLATA2	119.857	407.019	1.76378	0.000356565
Zm00001d031677	MtN19-like protein	18.8664	41.9812	1.15392	0.00277967
Zm00001d031704		0.540938	4.22008	2.96373	0.00119569
Zm00001d031724	ABC transporter G family member34	4.99406	61.6949	3.62687	0.000356565
Zm00001d031793	3-alpha-L-fucosyltransferase	1.02433	2.30275	1.16868	0.0284024
Zm00001d031802	NADPH HC toxin reductase	5.55881	27.2022	2.29088	0.000356565
Zm00001d031805	Gibberellin receptor GID1L2	12.2506	25.744	1.07138	0.00970017
Zm00001d031822	Mucin-2	4.57959	21.8629	2.25519	0.000356565
Zm00001d031893	Hydroxycinnamoyltransferase12	19.1826	58.5718	1.61041	0.000356565
Zm00001d031911	Protein UPSTREAM OF FLC	0.770152	1.86662	1.27721	0.0146718
Zm00001d031942	Vesicle-associated membrane protein727	32.5547	67.5345	1.05276	0.000356565
Zm00001d031985	Zinc finger protein2	0.743822	7.09131	3.25302	0.0319146
Zm00001d031992	Indeterminate domain p1	0.812779	2.39011	1.55614	0.00707468
Zm00001d032024	Myb transcription factor38	0.711456	2.64647	1.89522	0.0115193
Zm00001d032035	Cytochrome P450 family 706 subfamily A polypeptide5	7.94872	23.7831	1.58114	0.000356565
Zm00001d032036	Probable carboxylesterase8	1.63458	11.6751	2.83644	0.000659965
Zm00001d032046	Cytokinin oxidase10	4.82083	10.6738	1.14672	0.0236717
Zm00001d032114	D-3-phosphoglycerate dehydrogenase2 chloroplastic	10.2689	42.9896	2.06571	0.000356565
Zm00001d032127	Peptidyl-prolyl cis-trans isomerase	0.361869	1.01744	1.4914	0.0281443
Zm00001d032130		6.37963	25.5068	1.99933	0.000356565
Zm00001d032152	Cinnamoyl CoA reductase1	33.1565	90.0067	1.44074	0.00340166
Zm00001d032212	GDT1-like protein4	3.01372	7.96931	1.40291	0.0213927
Zm00001d032250		12.4197	27.245	1.13337	0.00119569
Zm00001d032268	Mitochondrial carrier protein MTM1	10.6817	24.6207	1.20473	0.000356565
Zm00001d032300	Major facilitator superfamily protein	9.90722	24.1178	1.28354	0.000356565
Zm00001d032371		1.32231	4.00382	1.59832	0.00416904
Zm00001d032377	Uncharacterised conserved protein UCP031088 alpha/beta hydrolase	1.26548	2.81962	1.15581	0.00792011
Zm00001d032383	Phosphoenolpyruvate/phosphate translocator1 chloroplastic	0.155545	0.991074	2.67166	0.00970017
Zm00001d032422	Auxin repressed 12.5 kDa protein	68.1841	352.101	2.36848	0.000356565
Zm00001d032438	AAA-ATPase	0.647305	3.51377	2.4405	0.00656342
Zm00001d032443	DUF538 family protein	5.89388	56.5545	3.26235	0.000356565
Zm00001d032461	Tassel less1	3.66751	10.8938	1.57064	0.00398421
Zm00001d032468	Cytochrome P450 CYP84A33v1	5.57888	14.6259	1.39048	0.0131946
Zm00001d032475	SAUR56-auxin-responsive SAUR family member	19.2294	45.3892	1.23903	0.0244573
Zm00001d032517	Copper transport protein family	102.039	234.818	1.20242	0.000356565
Zm00001d032621	CDT1-like protein a chloroplastic	0.768761	1.69315	1.1391	0.0234384
Zm00001d032651	Cytochrome P450 86B1	5.31491	20.7791	1.96701	0.0182764
Zm00001d032669	Glutaredoxin-related	5.19722	13.3921	1.36556	0.000356565
Zm00001d032850	Phosphate transporter protein2	0.545547	7.593	3.7989	0.000356565
Zm00001d032854	Peroxidase59	0.68556	35.3708	5.68913	0.000356565
Zm00001d032857	Protein kinase superfamily protein	6.65468	17.4288	1.38904	0.000356565
Zm00001d032866	UDP-glycosyltransferase 86A2	1.30633	2.90818	1.15459	0.0497901
Zm00001d032888	Anther-specific proline-rich protein APG	0.442121	1.81004	2.03351	0.0136512
Zm00001d032902	Probable receptor-like protein kinase	4.3109	10.4423	1.27638	0.00455623
Zm00001d032906	Sugar transport protein3	0.187952	3.37669	4.16718	0.0318044
Zm00001d032950	GDP-mannose 35-epimerase	11.9639	47.2075	1.98033	0.000356565
Zm00001d032992	Pectinesterase31	16.8101	43.5905	1.37469	0.000356565
Zm00001d033194	Subtilisin-like protease	4.47266	18.2024	2.02493	0.000356565
Zm00001d033262	Protein LSD1	5.71243	12.1951	1.09413	0.00474653
Zm00001d033273	Organic cation/carnitine transporter7	3.50867	9.45787	1.43059	0.000356565
Zm00001d033296	Protein DETOXIFICATION35	2.02897	6.39301	1.65575	0.00168049
Zm00001d033378	BEL1-like homeodomain protein3	6.99097	24.9878	1.83766	0.000356565
Zm00001d033389	VQ motif family protein	3.70293	18.0828	2.28788	0.0319146
Zm00001d033419	Probable BOI-related E3 ubiquitin-protein ligase2	4.11382	9.1946	1.16031	0.0115193
Zm00001d033447	Globulin-1 S allele	357.382	4116.18	3.52576	0.000356565
Zm00001d033503	Probable E3 ubiquitin-protein ligase BAH1-like	2.06871	4.4965	1.12007	0.000356565
Zm00001d033528	Protein NRT1/ PTR FAMILY 2.9	45.2276	141.521	1.64574	0.000356565
Zm00001d033567	HIPL1 protein	1.17281	4.43573	1.9192	0.000356565
Zm00001d033584		0.341277	1.08106	1.66343	0.0136512
Zm00001d033607	Protein yippee-like	8.52829	22.1792	1.37888	0.00144394
Zm00001d033619	Adenylosuccinate synthetase	2.39691	5.7213	1.25516	0.00319529
Zm00001d033623	Lipoxygenase	39.4476	355.857	3.17329	0.000356565
Zm00001d033624	Lipoxygenase4	3.21313	10.2036	1.66703	0.000356565
Zm00001d033633	Haloacid dehalogenase-like hydrolase (HAD) superfamily protein	104.898	272.558	1.37758	0.000356565
Zm00001d033675	Integral membrane protein DUF6 containing protein	1.05499	3.31647	1.65242	0.00214092
Zm00001d033793	Cortical cell-delineating protein	3.85839	23.6001	2.61272	0.0128745
Zm00001d033836	Sec14p-like phosphatidylinositol transfer family protein	16.5894	34.4546	1.05443	0.000356565
Zm00001d033876	Growth-regulating factor2	1.84875	5.17815	1.48589	0.0391019
Zm00001d033909	Expressed protein	94.3153	2562.97	4.76418	0.000356565
Zm00001d034017	ExhydrolaseII	29.5338	98.4714	1.73734	0.000356565
Zm00001d034066	UDP-glycosyltransferase 83A1	4.89499	18.9194	1.95049	0.000356565
Zm00001d034067	UDP-glycosyltransferase 83A1	0.427691	1.77732	2.05506	0.040859
Zm00001d034069	UDP-glycosyltransferase 83A1	0.581288	1.98978	1.77528	0.00857749
Zm00001d034072	UDP-glucose 6-dehydrogenase	49.5114	118.595	1.26021	0.000356565
Zm00001d034096	Cytochrome P450 family 81 subfamily D polypeptide8	0.460292	2.23764	2.28135	0.0142423
Zm00001d034097	Cytochrome P450 family 81 subfamily D polypeptide8	1.56643	12.9832	3.05109	0.000356565
Zm00001d034117	Actin-like ATPase superfamily protein	0.526392	1.38134	1.39186	0.0177433
Zm00001d034212	Homeobox-transcription factor8	0.507313	2.23838	2.14151	0.00319529
Zm00001d034217	Lectin-like receptor kinase7	0.536978	3.32444	2.63018	0.00236022
Zm00001d034239	Kinesin-like protein KIN-8B	1.01523	2.23968	1.14148	0.0155177
Zm00001d034277	Transcription factor JUNGBRUNNEN1	1.23815	5.82421	2.23388	0.000356565
Zm00001d034488	Major facilitator superfamily protein	0.621656	3.21665	2.37137	0.000932988
Zm00001d034497	Cysteine-rich TM module stress tolerance protein	63.4632	180.178	1.50544	0.000356565
Zm00001d034501	AAA-ATPase ASD mitochondrial	36.0199	102.251	1.50525	0.000356565
Zm00001d034513	Lipid binding protein	0.549453	11.074	4.33304	0.000356565
Zm00001d034562	Calcium-dependent protein kinase2	4.0743	9.92466	1.28447	0.00236022
Zm00001d034572	Transcription regulator	4.68122	10.4252	1.15513	0.0254348
Zm00001d034592	Transducin family protein / WD-40 repeat family protein	1.37124	3.20834	1.22634	0.00638657
Zm00001d034593	14-3-3-like protein GF14 nu	3.07604	7.13269	1.21337	0.00938994
Zm00001d034621	Protein trichome birefringence-like32	14.3176	46.9011	1.71183	0.000356565
Zm00001d034664		1.87153	3.87507	1.05	0.0254348
Zm00001d034692	UDP-glycosyltransferase 76C1	2.92532	27.4821	3.23182	0.000356565
Zm00001d034782	Ammonium transporter2	2.02599	17.2976	3.09387	0.000356565
Zm00001d034834	Serine/threonine-protein kinase MHK	5.29167	15.5316	1.55341	0.000356565
Zm00001d034848	Cytochrome P450 71B10	1.03263	32.7536	4.98726	0.000356565
Zm00001d034866	Pantoate--beta-alanine ligase	5.04141	13.0861	1.37614	0.000356565
Zm00001d034875	Non-specific phospholipase C4	28.0673	76.3165	1.4431	0.000356565
Zm00001d034890	Outer envelope pore protein 24A chloroplastic	9.07067	19.197	1.0816	0.00970017
Zm00001d034897	Plastid-specific 30S ribosomal protein1	9.21793	21.8069	1.24227	0.00566044
Zm00001d034944	Regulatory protein NPR3	0.614588	1.82999	1.57414	0.00857749
Zm00001d027298	UPF0187 protein chloroplastic	0.480095	2.46466	2.36	0.00191665
Zm00001d027335	Trihelix transcription factor GT-2	1.95323	7.6078	1.96162	0.000356565
Zm00001d027405	Heavy metal associated1	4.53924	29.9379	2.72145	0.000356565
Zm00001d027423	Flavone synthase typeI2	25.8536	71.4705	1.46698	0.000356565
Zm00001d027443	Hydroxylase8	1.3795	4.90546	1.83024	0.0146718
Zm00001d027472	Expressed protein	7.17391	14.4032	1.00556	0.000932988
Zm00001d027504	Nucleoside-triphosphatase THEP1	0.544749	1.47915	1.4411	0.00890064
Zm00001d027534	Probable acyl-activating enzyme1 peroxisomal	9.91428	46.306	2.22362	0.000356565
Zm00001d027593	Proteasome component3	3.65747	8.86533	1.27733	0.00236022
Zm00001d027596	DUF3527 domain protein	1.89156	4.21847	1.15714	0.00690494
Zm00001d027652	Aquaporin TIP1.1	210.952	655.525	1.63574	0.000356565
Zm00001d027667	Citrate transporter1	33.4935	97.0559	1.53494	0.000356565
Zm00001d027708	Metal ion binding protein	3.41811	7.62678	1.15787	0.00529786
Zm00001d027740	Rab28 protein	0.418738	5.93294	3.82463	0.00656342
Zm00001d027809	Pollenless3	28.1008	214.254	2.93064	0.000356565
Zm00001d027832	Embryonic protein DC-8	0.484588	3.78502	2.96547	0.0207288
Zm00001d027847	HNH endonuclease	0.591628	1.24976	1.07889	0.027009
Zm00001d027854	Sucrose transporter1	21.3862	72.6205	1.7637	0.000356565
Zm00001d027863	Expressed protein	0.463702	1.94451	2.06813	0.0225811
Zm00001d027881		3.58381	40.0242	3.4813	0.0122839
Zm00001d027899	ZIM motif family protein	3.93139	18.0266	2.19701	0.00257148
Zm00001d027946	Hydroxycinnamoyltransferase1	0.701895	12.6793	4.17507	0.000356565
Zm00001d027996	Alcohol dehydrogenase-like2	46.1947	232.152	2.32927	0.000356565
Zm00001d028093	Calcium-transporting ATPase2 plasma membrane-type	2.18924	8.71059	1.99234	0.000356565
Zm00001d028094	Sigma factor sigB regulation protein rsbQ	15.9979	73.5916	2.20166	0.000356565
Zm00001d028139	Protein indeterminate-domain2	17.8683	43.5218	1.28434	0.000356565
Zm00001d028151	Putative polyol transporter1	1.17769	2.82852	1.26409	0.0296132
Zm00001d028162	Sulfate permease1	2.53799	26.734	3.39692	0.000356565
Zm00001d028165	Aminotransferase ALD1	1.39022	68.8366	5.62979	0.000356565
Zm00001d028199	Beta-glucosidase40	70.1458	146.652	1.06397	0.000659965
Zm00001d028230	Sugar transport protein13	0.0784425	7.02143	6.48399	0.0203603
Zm00001d028260	Glutamine synthetase6	3.96011	17.0379	2.10513	0.000356565
Zm00001d028303	Branched-chain-amino-acid aminotransferase	2.47351	79.0251	4.99768	0.000356565
Zm00001d028354	Protein NRT1/ PTR FAMILY8.3	1.8163	3.64399	1.00452	0.0155177
Zm00001d028386	Protein kinase superfamily protein	1.93829	6.11314	1.65713	0.000356565
Zm00001d028389		2.22682	6.86822	1.62495	0.0121362
Zm00001d028392	Actin depolymerizing factor5	128.45	298.548	1.21676	0.000356565
Zm00001d028647	Glyoxalase family protein superfamily	174.16	1062.14	2.60849	0.000356565
Zm00001d028651	Cysteine-rich repeat secretory protein55	0.770328	5.3642	2.79982	0.00529786
Zm00001d028664	Transcription factor bHLH112	0.870494	3.05146	1.80959	0.00277967
Zm00001d028693	Safener induced1	1.91711	21.2788	3.47241	0.000356565
Zm00001d028711	MAP kinase3	6.51465	15.7219	1.27101	0.00191665
Zm00001d028718	Hydrophobic protein RCI2B	2.78115	23.0644	3.05191	0.000356565
Zm00001d028750	Asparagine synthetase3	3.04599	112.961	5.21277	0.000356565
Zm00001d028759	Pyruvate decarboxylase isozyme3	101.835	204.089	1.00296	0.00378774
Zm00001d028866	Tetratricopeptide repeat (TPR)-like superfamily protein	1.93894	5.58177	1.52545	0.00340166
Zm00001d028903	Heme binding	5.36438	12.3017	1.19738	0.000659965
Zm00001d028949	Calcineurin B-like-interacting protein kinase3	3.26194	6.95612	1.09255	0.00214092
Zm00001d028952	Alpha-L-arabinofuranosidase1	2.64563	11.5744	2.12925	0.000356565
Zm00001d028987	Phospholipid-transporting ATPase1	1.64998	3.84005	1.21868	0.00319529
Zm00001d028995	Arabidopsis NAC domain containing protein87	14.3324	38.3295	1.41918	0.000356565
Zm00001d028999	NAC domain containing protein47	2.94613	24.7752	3.07201	0.000356565
Zm00001d029028	Calcium-binding protein CML42	10.6758	41.454	1.95717	0.000356565
Zm00001d029031	Cytochrome P450 CYP714B3	0.271869	1.52528	2.48809	0.000356565
Zm00001d029062	Vicilin-like seed storage protein	207.259	565.71	1.44863	0.000356565
Zm00001d029102	Dormancy-associated protein homolog3	8.08006	20.444	1.33924	0.000932988
Zm00001d029125	Desiccation-related protein PCC13-62	57.574	202.381	1.81358	0.000356565
Zm00001d029126	Heavy metal transport/detoxification superfamily protein	0.490101	1.58789	1.69596	0.0207288
Zm00001d029140	Alpha/beta-Hydrolases superfamily protein	3.94884	9.5033	1.267	0.000356565
Zm00001d029176	Ribosomal protein L15	0.377688	1.83649	2.28168	0.0260951
Zm00001d029218	Protein SRG1	0.753134	13.8749	4.20343	0.000356565
Zm00001d029254	Solute carrier family2, facilitated glucose transporter member8	2.14737	6.91212	1.68656	0.000356565
Zm00001d029314	Cationic amino acid transporter	1.47463	6.65474	2.17402	0.00119569
Zm00001d029349		3.54662	29.0133	3.0322	0.000356565
Zm00001d029383	WAT1-related protein	0.748711	4.17776	2.48025	0.000932988
Zm00001d029389	LOL3	1.09238	4.082	1.9018	0.00739773
Zm00001d029462	Inter-alpha-trypsin inhibitor heavy chain-related	3.34461	8.64973	1.37082	0.00257148
Zm00001d029468	Root-specific kinase1	0.200715	0.961569	2.26024	0.0346723
Zm00001d029475	ATP-dependent protease La (LON) domain protein	6.43728	15.681	1.28449	0.00358956
Zm00001d029497	Zinc transporter2	3.80967	18.3239	2.26599	0.000356565
Zm00001d029546	Metallothionein-like protein1	7.9579	145.546	4.19294	0.000356565
Zm00001d029558	Pathogenesis-related protein1	2.01683	12.0142	2.57458	0.00494077
Zm00001d029590	Probable esterase KAI2	13.0907	32.9625	1.33228	0.000356565
Zm00001d029601	LOB domain-containing protein38	12.286	25.3524	1.04511	0.0167645
Zm00001d029630	Cystatin6	56.0565	161.639	1.52782	0.000659965
Zm00001d029688	Cytochrome P450 family 704 subfamily A polypeptide2	8.78261	64.3437	2.87308	0.000356565
Zm00001d029706	Glutathione transferase39	2.69932	42.0563	3.96165	0.000356565
Zm00001d029716	Heavy metal transport/detoxification superfamily protein	13.8287	44.6705	1.69166	0.000356565
Zm00001d029803	Major facilitator superfamily protein	0.483344	1.14456	1.24367	0.0489614
Zm00001d029842	Divalent ion symporter	3.10147	22.2574	2.84326	0.000356565
Zm00001d029855	Scarecrow-like protein6	9.51753	22.4618	1.23881	0.000356565
Zm00001d029886		0.568205	2.16454	1.92957	0.0173223
Zm00001d029899	Beta expansin2	29.032	104.545	1.84841	0.000356565
Zm00001d029922	Flavin-containing monooxygenase FMO GS-OX5	1.0166	3.83127	1.91407	0.0181493
Zm00001d029983	Beta-amylase	23.1045	90.5847	1.97109	0.000356565
Zm00001d030009	Haloacid dehalogenase-like hydrolase domain-containing protein Sgpp	2.64486	14.0076	2.40495	0.000356565
Zm00001d030069	Homeodomain leucine zipper family IV protein	3.94526	11.137	1.49717	0.000356565
Zm00001d030098	Protein HAIKU1	6.90118	15.664	1.18254	0.00455623
Zm00001d030103	Probable xyloglucan endotransglucosylase/hydrolase protein30	7.69851	36.7809	2.2563	0.000356565
Zm00001d030129	S-adenosyl-L-methionine-dependent methyltransferases superfamily protein	9.18465	22.4178	1.28735	0.00168049
Zm00001d030158	Protein NRT1/ PTR FAMILY8.3	4.13942	36.2419	3.13016	0.000356565
Zm00001d030191	Homeobox-leucine zipper protein HAT3	5.93324	16.1316	1.443	0.000356565
Zm00001d030220	Alpha/beta-Hydrolases superfamily protein	5.09593	18.2038	1.83682	0.000356565
Zm00001d030222		5.64894	14.3881	1.34882	0.00214092
Zm00001d030235	Peptide transporter PTR2	4.84028	10.0672	1.0565	0.00723323
Zm00001d030267		0.39753	6.50356	4.03209	0.0239269
Zm00001d030295	Putative fucosyltransferase-like protein	0.425707	1.5722	1.88486	0.0343227
Zm00001d030339	Peptidyl-prolyl cis-trans isomerase	109.675	222.418	1.02004	0.000356565
Zm00001d030363	Disease resistance response protein206	2.80394	19.9746	2.83264	0.000356565
Zm00001d030542	Hydroxycinnamoyltransferase4	10.541	32.0832	1.60581	0.000356565
Zm00001d030544	Glyoxylate reductase	3.54986	58.7462	4.04866	0.000356565
Zm00001d030588		10.145	22.2957	1.13599	0.0485326
Zm00001d030623	Solute carrier family 40 member3 chloroplastic	0.766582	1.88435	1.29756	0.00358956
Zm00001d030644	MYB-transcription factor100	1.74704	9.4125	2.42967	0.000356565
Zm00001d030678	Transcription factor MYB48	42.3123	86.7573	1.03591	0.000356565
Zm00001d030759	Lectin-like receptor kinase7	1.82262	4.14096	1.18395	0.032812
Zm00001d030784	Expressed protein	1.14488	3.69668	1.69103	0.000356565
Zm00001d030795	Plant calmodulin-binding protein-related	2.1487	4.84953	1.17438	0.000659965
Zm00001d030846	Metal transporter Nramp3	2.08151	5.56141	1.41782	0.000356565
Zm00001d030850	Zinc finger protein7	2.8411	7.16678	1.33488	0.038636
Zm00001d030856	Cytochrome P450 CYP81N4	1.5357	4.55736	1.56931	0.00494077
Zm00001d030891	Homeodomain-like superfamily protein	1.74567	5.15493	1.56218	0.00277967
Zm00001d030989	Expressed protein	2.83984	7.05393	1.31262	0.00954074
Zm00001d031064	Auxin response factor6	2.35711	5.00251	1.08563	0.00168049
Zm00001d031120	Cationic amino acid transporter4 vacuolar	33.0123	85.9307	1.38017	0.000356565
Zm00001d031158	Pathogenesis related protein5	11.1586	606.242	5.76366	0.000356565
Zm00001d031201	Leucine-rich repeat transmembrane protein kinase family protein	1.70888	5.42552	1.66671	0.000356565
Zm00001d031213	LigA	0.555143	8.59723	3.95294	0.000356565
Zm00001d031220	14-dihydroxy-2-naphthoyl-CoA thioesterase1	0.993539	9.03158	3.18433	0.000659965
Zm00001d031221	AAA-ATPase ASD mitochondrial	0.449465	2.30697	2.35972	0.00416904
Zm00001d031222	Cell Division Protein AAA ATPase family	44.8642	122.328	1.44711	0.000356565
Zm00001d031257	Cupredoxin superfamily protein	3.66421	11.3267	1.62815	0.000356565
Zm00001d031270	Myb domain protein93	0.231685	1.71324	2.88649	0.0293794
Zm00001d031447	ABC transporter C family member10	6.48362	23.1119	1.83377	0.000356565
Zm00001d031481	AT-hook motif nuclear-localized protein10	4.30401	10.5442	1.2927	0.00168049
Zm00001d031555	Membrane protein	15.5617	35.8552	1.20419	0.000356565
Zm00001d031580	RPM1-interacting protein4	2.93633	8.16633	1.47567	0.00808813
Zm00001d031636	Lipid transfer protein	193.422	511.333	1.40251	0.000356565
Zm00001d031666	Probable aldo-keto reductase4	1.34207	3.56211	1.40827	0.00739773
Zm00001d031667	Discolored-paralog2	3.0429	6.34039	1.05913	0.0203603
Zm00001d031726	Pyridoxal phosphate (PLP)-dependent transferases superfamily protein	1.34637	8.22091	2.61022	0.000356565
Zm00001d031772	Class I glutamine amidotransferase-like superfamily protein	0.230648	7.63087	5.04808	0.00792011
Zm00001d031773	Protein HVA22	22.9165	182.022	2.98965	0.000356565
Zm00001d031778	Carbonic anhydrase	0.586909	41.2991	6.13683	0.000356565
Zm00001d031785	Receptor-like protein kinase4	2.07951	4.35057	1.06496	0.0309645
Zm00001d031813	Patatin-like protein2	0.977138	17.241	4.14114	0.000356565
Zm00001d031815	Patatin-like protein2	0.687342	3.6889	2.42409	0.000659965
Zm00001d031871	Brachytic2	2.18244	7.48871	1.77877	0.000356565
Zm00001d031971	Vignain	157.264	355.958	1.17852	0.000356565
Zm00001d032058	MTD1	2.76064	7.20461	1.38392	0.00191665
Zm00001d032079	Riboflavin synthase-like superfamily protein	4.97615	13.1666	1.40378	0.000356565
Zm00001d032310	Protein kinase superfamily protein	0.337818	1.38192	2.03235	0.00455623
Zm00001d032343	Histone-lysine N-methyltransferase H3 lysine-9 specific SUVH5	0.206486	0.963631	2.22244	0.00358956
Zm00001d032363	Pirin-like protein2	2.90679	24.1778	3.05618	0.000356565
Zm00001d032408	G-type lectin S-receptor-like serine/threonine-protein kinase B120	3.2013	10.3501	1.69292	0.000356565
Zm00001d032409	Sugar transport protein1	0.451508	2.22406	2.30037	0.00358956
Zm00001d032435	Major facilitator superfamily protein	7.52904	17.2205	1.19359	0.000356565
Zm00001d032458	Cytochrome P450 family 87 subfamily A polypeptide6	3.7928	12.1439	1.67889	0.000659965
Zm00001d032485	CRP3 - Cysteine-rich family protein precursor expressed	1.8154	8.41746	2.2131	0.000356565
Zm00001d032519	Expressed protein	17.29	84.6063	2.29083	0.000356565
Zm00001d032539	Phosphatidylinositol 4-phosphate 5-kinase9	0.215324	0.603406	1.48662	0.0234384
Zm00001d032570	Soluble epoxide hydrolase	1.40826	6.43308	2.1916	0.00119569
Zm00001d032610	Tonoplast intrinsic protein3	0.31819	11.9157	5.22683	0.000356565
Zm00001d032618	Secretory protein	26.9226	53.9166	1.00191	0.00168049
Zm00001d032656	LysM domain containing protein	0.472097	1.20414	1.35085	0.0324826
Zm00001d032685	Pleckstrin homology (PH) and lipid-binding START domains-containing protein	3.39073	7.70652	1.18448	0.000356565
Zm00001d032695	Malate dehydrogenase	88.9709	214.461	1.26931	0.000356565
Zm00001d032740	Protein NRT1/ PTR FAMILY5.2	4.46355	32.5376	2.86584	0.000356565
Zm00001d032744	Protein NRT1/ PTR FAMILY5.2	0.909683	3.38617	1.89622	0.00358956
Zm00001d032815	Glutamate-ammonia ligases	4.7675	13.2041	1.46968	0.000356565
Zm00001d032828	Citrate transporter family protein	2.19092	5.08108	1.2136	0.00756864
Zm00001d032868	L-type lectin-domain containing receptor kinase V.9	0.620453	4.83943	2.96344	0.000356565
Zm00001d032869	L-type lectin-domain containing receptor kinase V.9	2.10737	13.5228	2.68188	0.000356565
Zm00001d032870	L-type lectin-domain containing receptor kinase V.9	0.838889	5.22775	2.63964	0.000659965
Zm00001d032897	Core-2/I-branching beta-16-N-acetylglucosaminyltransferase family protein	2.25048	4.82776	1.10112	0.0223467
Zm00001d032948	3-ketoacyl-CoA synthase	0.973008	3.10787	1.6754	0.00511427
Zm00001d032969	Probable glutathione S-transferase BZ2	5.45279	75.548	3.79233	0.000356565
Zm00001d033054	Protein FATTY ACID EXPORT5	3.22627	13.1549	2.02766	0.000659965
Zm00001d033090	Secretory carrier-associated membrane protein3	11.8642	24.2349	1.03047	0.000932988
Zm00001d033174	Golgi associated protein homolog	104.772	256.231	1.29019	0.000356565
Zm00001d033225	Pyruvate dehydrogenase E1 component subunit beta-3 chloroplastic	5.98824	12.8278	1.09907	0.00257148
Zm00001d033292	P-loop containing nucleoside triphosphate hydrolases superfamily protein	1.50965	6.6454	2.13814	0.000356565
Zm00001d033300	Type IV inositol polyphosphate 5-phosphatase11	47.0992	166.618	1.82277	0.000356565
Zm00001d033304	Nucleotide binding protein	0.535208	1.87711	1.81034	0.0420694
Zm00001d033320	UDP-glycosyltransferase 91A1	0.692872	6.78559	3.29181	0.000356565
Zm00001d033334	Calcium-transporting ATPase 2 plasma membrane-type	2.9147	5.88905	1.01469	0.00455623
Zm00001d033397	CBS domain containing protein	3.04522	16.2051	2.41183	0.000356565
Zm00001d033475	Cation/calcium exchanger2	0.274371	1.11424	2.02186	0.0498755
Zm00001d033480	5-methyltetrahydropteroyltriglutamate--homocysteine methyltransferase	18.0891	48.2366	1.41501	0.000356565
Zm00001d033483	Dehydrin13	556.553	2283.22	2.03648	0.000356565
Zm00001d033496	Nicotianamine synthase3	3.27117	17.9313	2.4546	0.000356565
Zm00001d033539	Gamma-glutamyl peptidase1	102.907	382.066	1.89248	0.000356565
Zm00001d033573	Hydroxyproline O-galactosyltransferase GALT4	0.112493	4.01058	5.1559	0.00511427
Zm00001d033574		56.8743	136.478	1.26282	0.000356565
Zm00001d033579		14.0367	33.3639	1.24908	0.0316857
Zm00001d033586		7.15672	17.0451	1.25198	0.00398421
Zm00001d033612	Oleosin4	315.403	701.549	1.15335	0.000356565
Zm00001d033637	GNS1/SUR4 membrane protein family	2.50874	11.2583	2.16595	0.00257148
Zm00001d033711	Basic blue protein	9.17219	65.7099	2.84077	0.000356565
Zm00001d033718	ACD11 homolog protein	5.66986	16.9577	1.58055	0.000356565
Zm00001d033782	Seed maturation protein PM41	33.7575	277.015	3.03668	0.000356565
Zm00001d033797	Alpha/beta-Hydrolases superfamily protein	7.34674	15.9502	1.1184	0.00299003
Zm00001d033799	PhytochromeA1	0.712324	2.94853	2.04939	0.000356565
Zm00001d033818	Transmembrane and coiled-coil domains protein1	9.82589	22.972	1.22522	0.000659965
Zm00001d033848	Transcription factor bHLH18	0.323304	1.83739	2.50669	0.000356565
Zm00001d033855	Sulfite exporter TauE/SafE family protein	2.98376	7.36099	1.30277	0.000356565
Zm00001d033861	Knotted 1-type homeobox protein3	1.22941	3.75889	1.61234	0.00416904
Zm00001d033898	BEL1-like homeodomain protein4	0.67478	2.18051	1.69218	0.0152399
Zm00001d033945	C2C2-GATA-transcription factor34	4.2212	8.99888	1.09209	0.00340166
Zm00001d033951	Ribosomal protein S10	0.932498	2.36244	1.3411	0.0450677
Zm00001d033981	ATP sulfurylase1	14.758	58.1751	1.9789	0.000356565
Zm00001d034027	Ethylene-responsive protein	120.918	572.148	2.24236	0.000356565
Zm00001d034035	Glutathione transporter1	21.9534	55.3075	1.33303	0.000659965
Zm00001d034045	Agamous-like MADS-box protein AGL8	2.61724	8.13134	1.63545	0.000356565
Zm00001d034047	Zea mays MADS24	4.03512	9.94525	1.3014	0.014816
Zm00001d034085	Expressed protein	1.15988	4.77096	2.0403	0.000356565
Zm00001d034109	Probable protein phosphatase 2C48	11.1048	29.2302	1.39628	0.000356565
Zm00001d034139	SecY protein transport family protein	9.18747	19.0346	1.05089	0.000659965
Zm00001d034145	Zinc finger protein AZF2	25.7099	53.4002	1.05452	0.00277967
Zm00001d034167	Peptidase/ serine-type peptidase	3.22064	8.70695	1.43482	0.000932988
Zm00001d034241	Malate dehydrogenase	4.09627	9.94307	1.27938	0.00144394
Zm00001d034340	Patatin-like protein6	0.314002	2.6039	3.05183	0.0145316
Zm00001d034382	rRNA N-glycosidase	2.35974	59.8495	4.66464	0.000356565
Zm00001d034387	Aldehyde oxidase1	4.35592	11.3878	1.38644	0.0284024
Zm00001d034388	Aldehyde oxidase4	22.9707	48.6933	1.08393	0.000356565
Zm00001d034414	Lipid transfer protein	5.79235	23.1573	1.99925	0.000356565
Zm00001d034415	Bifunctional inhibitor/lipid-transfer protein/seed storage 2S albumin superfamily protein	5.1671	18.9881	1.87767	0.000356565
Zm00001d034420	Glutamate dehydrogenase	14.048	42.0213	1.58076	0.000356565
Zm00001d034427	Systemin receptor SR160	0.962961	6.79526	2.81898	0.000356565
Zm00001d034431	Bax inhibitor-1 family protein	1.04502	8.27648	2.98548	0.000356565
Zm00001d034508	Hydroxyproline O-galactosyltransferase GALT4	0.387188	1.38662	1.84047	0.00723323
Zm00001d034521	Brain protein 44-like protein	0.714479	10.5386	3.88265	0.000659965
Zm00001d034591	Triacylglycerol lipase SDP1	4.57229	9.98934	1.12747	0.000356565
Zm00001d034602	Brown midrib2	36.2657	83.0297	1.19502	0.000356565
Zm00001d034615	Protein LURP-one-related14	2.97031	8.39839	1.4995	0.00656342
Zm00001d034635	Chalcone flavanone isomerase1	55.0357	143.557	1.38319	0.000356565
Zm00001d034663	Alpha-expansin4	9.11109	26.0306	1.51451	0.000356565
Zm00001d034672	Putative L-type lectin-domain containing receptor kinase V.1	0.966966	4.85592	2.32821	0.000932988
Zm00001d034673	Bowman-Birk type trypsin inhibitor	2.03688	40.0322	4.29673	0.000356565
Zm00001d034675		3.5639	7.36462	1.04715	0.0113862
Zm00001d034706	GDP-mannose transporter GONST2	0.142457	1.31888	3.21071	0.00299003
Zm00001d034723	Mannan endo-1,4-beta-mannosidase7	8.98676	32.5458	1.8566	0.000356565
Zm00001d034733	Galactokinase	14.9792	42.5958	1.50775	0.000356565
Zm00001d034756		135.626	1369.62	3.33607	0.000356565
Zm00001d034763	Harpin-induced protein	0.834548	3.2119	1.94436	0.0335119
Zm00001d034781	G-type lectin S-receptor-like serine/threonine-protein kinase	3.52258	11.7396	1.73668	0.000356565
Zm00001d034828	Nucleic acid-binding proteins superfamily	1.83028	4.27964	1.22543	0.00922321
Zm00001d034829	Pirin-like protein2	3.50253	15.762	2.16998	0.000356565
Zm00001d034863	Retrovirus-related Pol polyprotein from transposon TNT 1-94	12.3868	39.3018	1.6658	0.000356565
Zm00001d034898	Gibberellin 20-oxidase1	31.0649	96.8817	1.64094	0.000356565
Zm00001d034900	PGR5-like protein 1B chloroplastic	2.08542	4.88634	1.22842	0.0146718
Zm00001d034917	GDSL esterase/lipase EXL3	0.980002	3.25144	1.73022	0.000659965
Zm00001d034925	Transferase	0.12284	5.40237	5.45875	0.0362384
Zm00001d023314	Putative phototropic-resoponsive NPH3 family protein	1.3078	3.97231	1.60283	0.010781
Zm00001d023360	Putative CBL-interacting protein kinase family protein	0.136171	4.78394	5.13471	0.0113862
Zm00001d023372	Putative heavy metal transport/detoxification superfamily protein	0.967386	2.3798	1.29868	0.012726
Zm00001d023404	Probable purple acid phosphatase20	20.6963	117.512	2.50537	0.000356565
Zm00001d023459	HVA22-like protein j	5.62529	15.74	1.48443	0.000356565
Zm00001d023479	Putative HLH DNA-binding domain superfamily protein	1.30964	3.27031	1.32026	0.000356565
Zm00001d023498	Retrovirus-related Pol polyprotein LINE-1	0.326682	1.1468	1.81166	0.0418545
Zm00001d023511	Putative S-locus receptor-like protein kinase family protein	0.229911	0.67851	1.56129	0.0459071
Zm00001d023566	O-fucosyltransferase family protein	1.142	2.80546	1.29668	0.0109187
Zm00001d023658	Aminopeptidases	5.99947	14.081	1.23085	0.000356565
Zm00001d023673	Sugars will eventually be exported transporter13b	0.343621	6.50769	4.24325	0.000659965
Zm00001d023680	Pollen Ole e 1 allergen and extensin family protein	3.89911	12.7042	1.70408	0.000356565
Zm00001d023689	SGF29 tudor-like domain	7.6534	16.7369	1.12886	0.00144394
Zm00001d023694	2-oxoisovalerate dehydrogenase subunit alpha2 mitochondrial	32.0506	141.032	2.1376	0.000356565
Zm00001d023720	Ureide permease5	0.282126	5.85117	4.37431	0.000356565
Zm00001d023774	Erg28 like protein	0.45894	18.3633	5.32238	0.00455623
Zm00001d023779	3-hydroxyisobutyryl-CoA hydrolase1	2.01885	11.7631	2.54266	0.000356565
Zm00001d023887	Acyl carrier protein	3.2003	10.5377	1.71928	0.000356565
Zm00001d023918	Purple acid phosphatase10	0.729048	29.4498	5.3361	0.000356565
Zm00001d023936	CASP-like protein8	9.04474	31.0317	1.77859	0.000932988
Zm00001d023939	Putative polyol transporter1	3.008	14.4235	2.26155	0.000356565
Zm00001d023955	Zea mays MADS1	71.6825	198.652	1.47055	0.000356565
Zm00001d023978	Cytochrome b5 isoform B	5.71528	13.0558	1.1918	0.00723323
Zm00001d023994	Beta glucosidase1	0.180887	5.56594	4.94347	0.000356565
Zm00001d024082		1.25577	3.12881	1.31704	0.0230803
Zm00001d024120	O-methyltransferase ZRP4	0.155121	13.9571	6.49145	0.0143907
Zm00001d024258	Probable 2-oxoacid dependent dioxygenase	1.02297	7.35179	2.84533	0.00277967
Zm00001d024277		0.106423	1.03942	3.2879	0.03387
Zm00001d024303	Defensin-like protein1	269.16	2858.55	3.40875	0.000356565
Zm00001d024322	NEDD8-specific protease1	3.39635	7.83778	1.20646	0.035654
Zm00001d024348	Core-2/I-branching beta-16-N-acetylglucosaminyltransferase family protein	0.167426	0.708105	2.08044	0.014816
Zm00001d024415		33.8053	312.96	3.21066	0.0385239
Zm00001d024432	Phenolic glucoside malonyltransferase1	0.257792	1.41517	2.4567	0.0465682
Zm00001d024467		2.35915	6.85086	1.53802	0.00214092
Zm00001d024587	Protein NRT1/ PTR FAMILY 6.3	3.79915	16.7888	2.14375	0.000356565
Zm00001d024625	Protein MICRORCHIDIA1	2.09274	6.07308	1.53704	0.000356565
Zm00001d024633	Monodehydroascorbate reductase5 mitochondrial	16.0806	33.9781	1.07928	0.000356565
Zm00001d024687	Putative DUF604-domain containing/glycosyltransferase-related family protein	0.398069	1.66742	2.06653	0.00398421
Zm00001d024701	Homeodomain leucine zipper family IV protein	2.07394	5.7551	1.47247	0.000932988
Zm00001d024734	Peroxidase2	2.25032	7.48895	1.73464	0.00236022
Zm00001d024754	S-adenosylmethionine synthase	123.211	281.582	1.19242	0.000356565
Zm00001d024763	HXXXD-type acyl-transferase family protein	9.17392	33.8501	1.88355	0.000356565
Zm00001d024767	Aspartic proteinase A1	30.8531	138.445	2.16582	0.000356565
Zm00001d024821	Sucrose-phosphatase2	8.31197	35.3121	2.0869	0.000356565
Zm00001d024933	Rhomboid-like protein19	34.83	72.6693	1.06101	0.000356565
Zm00001d024960	Bowman-Birk type trypsin inhibitor	1.77447	160.862	6.50229	0.000356565
Zm00001d024996	Bowman-Birk type trypsin inhibitor	4.76449	258.008	5.75895	0.000356565
Zm00001d025016	Thioredoxin superfamily protein	19.4317	68.9707	1.82758	0.000356565
Zm00001d025019	Putative subtilase family protein	0.383462	1.43636	1.90526	0.0122839
Zm00001d025057	NAD(P)-linked oxidoreductase superfamily protein	3.66316	7.93435	1.11502	0.0124328
Zm00001d025059	Germin-like protein subfamily 1 member8	312.545	2048.48	2.71242	0.000356565
Zm00001d025082	Glycosyl hydrolase10	1.06153	2.7925	1.39542	0.00808813
Zm00001d025195	Serine carboxypeptidase-like20	2.38038	10.8238	2.18494	0.000356565
Zm00001d025229		20.871	125.207	2.58474	0.000356565
Zm00001d025234	Probable DNA primase large subunit	2.09128	4.4059	1.07505	0.0234384
Zm00001d025263	Hydroxyproline-rich glycoprotein family protein	1.10442	3.1263	1.50116	0.000659965
Zm00001d025296	Nudix hydrolase13	0.820941	8.45536	3.36452	0.00144394
Zm00001d025333	Arogenate dehydratase/prephenate dehydratase6 chloroplastic	1.31486	13.8039	3.39209	0.000356565
Zm00001d025352	Ferredoxin-3 chloroplastic	2.28141	7.00247	1.61794	0.0374513
Zm00001d025362	Pathogenicity protein PATH531-like protein	14.0099	29.5268	1.07558	0.00257148
Zm00001d025412	Nicotinate phosphoribosyltransferase-like protein	11.5141	25.5627	1.15064	0.000356565
Zm00001d025437	Amino acid permease	2.83779	43.0099	3.92183	0.000356565
Zm00001d025526	Serine carboxypeptidase1	3.66898	10.4661	1.51227	0.000356565
Zm00001d025533	NAD(P)-linked oxidoreductase superfamily protein	2.45365	30.5032	3.63596	0.000356565
Zm00001d025541	Eukaryotic aspartyl protease family protein	17.1133	80.8848	2.24075	0.000356565
Zm00001d025574	Probable plastid-lipid-associated protein2 chloroplastic	5.3321	26.9722	2.3387	0.000356565
Zm00001d025586	Galactose mutarotase-like superfamily protein	0.572076	1.50949	1.39978	0.0396563
Zm00001d025612		4.14545	15.0439	1.85958	0.000932988
Zm00001d025622	DUF593-containing protein2	0.845969	4.48858	2.40758	0.0109187
Zm00001d025644	Agmatine deiminase	38.8525	87.1051	1.16475	0.000356565
Zm00001d025757	Protein NLP8	2.17519	4.82378	1.14902	0.00119569
Zm00001d025764	Endoglucanase7	0.95891	5.66941	2.56373	0.0372325
Zm00001d025831	Ammonium transporter1	0.469469	8.39985	4.16126	0.00277967
Zm00001d025859	MazG nucleotide pyrophosphohydrolase domain protein	25.3253	63.4424	1.32487	0.000356565
Zm00001d025943	Beta-fructofuranosidase3 vacuolar	1.81367	6.77989	1.90235	0.000356565
Zm00001d025984	Glutamic dehydrogenase2	21.2512	61.9903	1.5445	0.000356565
Zm00001d026010	P-loop containing nucleoside triphosphate hydrolases superfamily protein	3.83482	8.70938	1.18341	0.0165002
Zm00001d026060	1-aminocyclopropane-1-carboxylate synthase7	7.00145	24.7449	1.82141	0.000356565
Zm00001d026088	Outer cell layer2	0.237596	0.825209	1.79625	0.00144394
Zm00001d026121	Amino acid transport protein	11.948	29.3343	1.29582	0.000659965
Zm00001d026126	Probable serine/threonine-protein kinase Cx32 chloroplastic	2.19577	4.42279	1.01023	0.0324826
Zm00001d026200	S-norcoclaurine synthase	2.85434	10.9098	1.9344	0.00168049
Zm00001d026331	SIT4 phosphatase-associated family protein	3.91704	7.91288	1.01444	0.00119569
Zm00001d026377	Organic cation/carnitine transporter4	4.04808	10.3816	1.35872	0.00529786
Zm00001d026398	Transcription factor TGA4	1.69589	14.2831	3.07419	0.000356565
Zm00001d026490	Proton-exporting ATPase4	34.3492	132.303	1.9455	0.000356565
Zm00001d026512	Flavonol-3-O-glycoside-7-O-glucosyltransferase1	0.551619	3.69075	2.74217	0.0101612
Zm00001d026541	SWIB complex BAF60b domain-containing protein	2.49489	5.53347	1.14921	0.00436468
Zm00001d026576	Leucine-rich repeat (LRR) family protein	1.31611	3.27726	1.31621	0.0276367
Zm00001d026651	Expressed protein	18.5657	39.1006	1.07455	0.013341
Zm00001d026657	Probable CCR4-associated factor1 homolog 11	0.892125	3.24092	1.86108	0.0412684
Zm00001d026695	Protein NRT1/ PTR FAMILY 5.10	17.666	41.1923	1.2214	0.000356565
Zm00001d023246	Regulatory protein NPR5	0.804585	2.17894	1.43731	0.0462187
Zm00001d023294	NAC transcription factor29	7.16114	38.8715	2.44045	0.000356565
Zm00001d023323		1.06352	2.58831	1.28316	0.000356565
Zm00001d023347	Sec1/munc18-like (SM) proteins superfamily	3.09853	11.5729	1.90109	0.000356565
Zm00001d023348		6.82339	16.3235	1.25839	0.0346723
Zm00001d023349	Sec1/munc18-like (SM) proteins superfamily	1.58179	6.75811	2.09506	0.000659965
Zm00001d023366	Methyltransferase-related protein	19.0348	47.0837	1.30659	0.000356565
Zm00001d023371	Saposin B domain-containing protein	14.7854	37.192	1.33082	0.000356565
Zm00001d023379	Pyruvate kinase2	30.1998	66.0182	1.12832	0.000356565
Zm00001d023399	Probable xyloglucan 6-xylosyltransferase5	0.205476	3.57523	4.12099	0.0234384
Zm00001d023410	Probable purple acid phosphatase20	25.8014	218.725	3.0836	0.000356565
Zm00001d023450	Cationic amino acid transporter6 chloroplastic	3.94942	11.0458	1.48378	0.00119569
Zm00001d023468	NDR1/HIN1-like1	41.8015	110.969	1.40853	0.000356565
Zm00001d023524	Serine/threonine-protein kinase	0.174358	0.892746	2.3562	0.00954074
Zm00001d023558	Protein SENSITIVE TO PROTON RHIZOTOXICITY1	2.18231	4.71796	1.11231	0.0319146
Zm00001d023596	Amino acid permease2	1.94904	18.7918	3.26926	0.000356565
Zm00001d023620		7.70378	17.445	1.17917	0.00857749
Zm00001d023625	Putative cytochrome P450 superfamily protein	0.127853	3.02721	4.56543	0.0229699
Zm00001d023635	Cystinosin homolog	10.948	68.8918	2.65366	0.000356565
Zm00001d023636	Zinc finger CCCH domain-containing protein67	6.82711	16.3659	1.26134	0.000356565
Zm00001d023654		1.79964	5.08446	1.49839	0.00857749
Zm00001d023684	Subtilisin1	0.0522774	0.819405	3.97032	0.0378865
Zm00001d023843	Calmodulin-binding protein60	0.146098	1.90173	3.7023	0.000356565
Zm00001d023927	Zinc finger CCCH domain-containing protein30	4.0351	9.80743	1.28127	0.00144394
Zm00001d023950	Glucuronoxylan 4-O-methyltransferase2	3.50949	11.171	1.67043	0.00236022
Zm00001d023964	Serine carboxypeptidase-like20	3.7351	33.292	3.15596	0.000356565
Zm00001d023968	Glutathione S-transferase	3.2023	10.2689	1.6811	0.000356565
Zm00001d023995	Sec14p-like phosphatidylinositol transfer family protein	2.20151	6.43577	1.54762	0.00723323
Zm00001d024049		2.63498	6.07104	1.20415	0.000356565
Zm00001d024066	Fiber protein Fb34	3.90288	8.36176	1.09927	0.0233326
Zm00001d024071	Xyloglucan endotransglucosylase/hydrolase protein2	21.6467	55.1571	1.3494	0.000356565
Zm00001d024160	Transcription factor TGA4	1.6565	4.97113	1.58544	0.00236022
Zm00001d024265	F-box protein SKIP19	4.90392	12.593	1.36062	0.00214092
Zm00001d024294	Equilibrative nucleotide transporter1	17.4054	40.5602	1.22053	0.000356565
Zm00001d024325	Probable protein phosphatase 2C9	2.61277	5.55994	1.08949	0.00398421
Zm00001d024347	Reticulon-like protein B22	2.17965	10.9875	2.33369	0.000356565
Zm00001d024382	Xyloglucan endotransglucosylase/hydrolase protein2	0.245437	2.17592	3.1482	0.00638657
Zm00001d024497	ABC transporter G family member14	0.453025	7.35089	4.02026	0.000356565
Zm00001d024499	Nuclear factor 1 A-type isoform2	9.14544	30.2793	1.72721	0.000356565
Zm00001d024588	Vesicle-associated protein1-3	7.10621	22.769	1.67992	0.000356565
Zm00001d024752	Peroxidase64	0.696276	5.35813	2.944	0.00299003
Zm00001d024768	Putative WRKY DNA-binding domain superfamily protein	0.838295	3.43774	2.03593	0.00236022
Zm00001d024771	14-dihydroxy-2-naphthoyl-CoA thioesterase1	6.81618	17.565	1.36567	0.00378774
Zm00001d024906	Glyoxylate/hydroxypyruvate reductase HPR3	1.81435	4.57838	1.33538	0.038879
Zm00001d024916	UNC93-like protein2	2.03261	7.50013	1.88358	0.000356565
Zm00001d024919	Adenylate kinase	3.44225	7.62447	1.14728	0.0103125
Zm00001d024926		1.45528	11.4646	2.97781	0.0182764
Zm00001d024939	Phosphoglycerate mutase-like protein	4.18598	18.3359	2.13103	0.000356565
Zm00001d024952	Aconitase2	4.45079	15.3114	1.78248	0.000356565
Zm00001d024961	Serine/threonine protein kinase	0.133906	1.00871	2.91322	0.00378774
Zm00001d024965	Phosphoglycerate mutase-like protein	3.75617	8.96303	1.25473	0.00144394
Zm00001d025043	ABC transporter C family member4	0.497957	3.38702	2.76592	0.000356565
Zm00001d025171	Nitrate-induced NOI protein	2.52922	8.00285	1.66182	0.000659965
Zm00001d025307	Cysteine proteinases superfamily protein	0.963052	3.17871	1.72275	0.00756864
Zm00001d025360	Probable F-box protein At1g60180	2.79581	11.7506	2.07139	0.000659965
Zm00001d025401	Abscisic acid stress ripening5	116.223	283.14	1.28461	0.000356565
Zm00001d025445	Thioesterase superfamily protein	9.39547	19.8492	1.07904	0.006027
Zm00001d025482	Bowman-Birk type trypsin inhibitor	2.74298	11.5332	2.07198	0.000356565
Zm00001d025659	ATP-dependent 6-phosphofructokinase2	3.72689	17.0663	2.19511	0.000356565
Zm00001d025690	Isocitrate dehydrogenase [NAD] regulatory subunit3 mitochondrial	9.28413	29.6987	1.67756	0.000356565
Zm00001d025727	U-box domain-containing protein7	0.553919	1.26267	1.18874	0.0156605
Zm00001d025761	NAD(P)-binding Rossmann-fold superfamily protein	0.676768	3.46444	2.35589	0.00436468
Zm00001d025772	ATP synthase E chain	24.1737	50.1769	1.05358	0.000356565
Zm00001d025819	2-phytyl-14-beta-naphthoquinone methyltransferase chloroplastic	1.86374	3.86415	1.05195	0.0461446
Zm00001d025833	Peroxygenase2	118.17	322.62	1.44897	0.000356565
Zm00001d025834	Inositol transporter4	2.40407	6.58016	1.45265	0.000659965
Zm00001d025864	Myb domain protein15	1.64891	4.74949	1.52626	0.00277967
Zm00001d025920	Putative lectin-like receptor protein kinase family protein	17.5606	50.5981	1.52674	0.000356565
Zm00001d025922	(+)-neomenthol dehydrogenase	0.358701	6.17283	4.10508	0.00840935
Zm00001d025977	Metal-nicotianamine transporter YSL2	4.24818	26.1182	2.62014	0.000356565
Zm00001d026037	Seed maturation protein	10.4718	166.132	3.98776	0.000356565
Zm00001d026042	Probable purine permease11	0.0585875	6.59741	6.81516	0.0427
Zm00001d026047	PLATZ transcription factor family protein	1.65281	5.10922	1.62818	0.00358956
Zm00001d026070	SPX domain-containing membrane protein	0.147619	0.897308	2.60373	0.000356565
Zm00001d026109	Putative polyphenol oxidase family protein	122.704	318.69	1.37697	0.000356565
Zm00001d026137	OSJNBa0084K11.10 protein	1.47102	6.77513	2.20343	0.000356565
Zm00001d026182	Ethylene-responsive transcription factor ERF035	1.49353	5.28521	1.82323	0.0286366
Zm00001d026194	SNARE associated Golgi protein family	8.52646	17.1146	1.00521	0.00191665
Zm00001d026203	Putative MYB DNA-binding domain superfamily protein	0.544955	1.95163	1.84047	0.0479373
Zm00001d026204	Putative MYB DNA-binding domain superfamily protein	0.536318	2.95009	2.4596	0.0228428
Zm00001d026240	Growth-regulating factor	2.64931	9.09145	1.77889	0.000356565
Zm00001d026288	Methyl binding domain123	0.115991	0.657472	2.50291	0.0128745
Zm00001d026303	Putative leucine-rich repeat receptor-like protein kinase family protein	0.300578	0.705213	1.23032	0.00257148
Zm00001d026306	Putative leucine-rich repeat receptor-like protein kinase family protein	2.06486	6.86098	1.73237	0.000659965
Zm00001d026334	Expressed protein	15.3386	48.3813	1.65728	0.000356565
Zm00001d026351	Homeodomain leucine zipper family IV protein	11.4042	26.6413	1.2241	0.000356565
Zm00001d026370	Leucoanthocyanidin reductase	1.18742	3.66688	1.62673	0.00985337
Zm00001d026405	Glutamyl-tRNA reductase	2.04646	4.62374	1.17593	0.00970017
Zm00001d026457	DNA topoisomerase2	5.76015	51.0125	3.14667	0.000356565
Zm00001d026458	Cysteine protease1	38.9376	191.346	2.29695	0.000356565
Zm00001d026460	Probable beta-14-xylosyltransferase IRX14	6.06058	25.7147	2.08507	0.000356565
Zm00001d026488	OSJNBb0022F16.11 protein	20.593	64.0112	1.63617	0.000356565
Zm00001d026542	Myb family transcription factor PHL5	0.180251	0.661753	1.87629	0.0497901
Zm00001d026573	Methylthioribose kinase	8.61264	62.9327	2.86928	0.000356565
Zm00001d026577	Probable cysteine protease RD21B	44.143	322.231	2.86784	0.000356565
Zm00001d026590	Auxin response factor8	0.877477	2.98931	1.76838	0.000356565
Zm00001d026652	DNA binding protein	1.25508	5.45967	2.12103	0.000356565
Zm00001d026664	NDR1/HIN1-like1	18.4611	79.6274	2.10878	0.000356565
Zm00001d026712	Glycoside transferase	4.6825	13.4145	1.51845	0.000356565
Zm00001d001771	Eukaryotic aspartyl protease family protein	1.717	6.26005	1.86629	0.00236022
Zm00001d001784	AT-hook motif nuclear-localized protein5	1.72566	5.1323	1.57246	0.000932988
Zm00001d001831	Pyruvate kinase	16.6831	33.6393	1.01176	0.000356565
Zm00001d001849	Probable acyl-activating enzyme5 peroxisomal	2.01399	5.50546	1.4508	0.00529786
Zm00001d001943	Beta-fructofuranosidase insoluble isoenzyme CWINV3	1.11298	8.72982	2.97153	0.000356565
Zm00001d001946		6.40804	13.7581	1.10233	0.0103125
Zm00001d002025	AP2-like ethylene-responsive transcription factor AIL5	0.981207	6.77881	2.7884	0.000356565
Zm00001d002038	Anti-sigma factor antagonist domain of sulfate transporter91	0.890225	2.86749	1.68755	0.00144394
Zm00001d002055	Ripening-related protein3	1.99191	13.258	2.73464	0.00436468
Zm00001d002063	UDP-glycosyltransferase 89B1	2.11013	5.60533	1.40946	0.0121362
Zm00001d002064	Glycosyltransferase	24.2928	51.0641	1.07178	0.000356565
Zm00001d002065	Maize insect resistance3	83.5269	409.595	2.29389	0.000356565
Zm00001d002068	Probable inactive receptor kinase	1.63035	3.28614	1.01121	0.0241774
Zm00001d002085	Glycerol kinase	3.34046	8.21134	1.29757	0.000356565
Zm00001d002191	Organic cation/carnitine transporter4	0.6037	3.09213	2.3567	0.00214092
Zm00001d002192	Xyloglucan endotransglucosylase	5.36301	13.865	1.37033	0.000932988
Zm00001d002200	Transcription factor bHLH112	0.137363	0.610781	2.15266	0.027249
Zm00001d002234	Homeodomain leucine zipper family IV protein	5.67808	18.9924	1.74195	0.000356565
Zm00001d002246	Polyketide synthesis homolog1	26.9527	58.712	1.12323	0.000356565
Zm00001d002266	Lysine-specific histone demethylase1	18.1231	41.5591	1.19733	0.000356565
Zm00001d002283	Protein kinase superfamily protein	0.779024	4.47605	2.52249	0.000356565
Zm00001d002287	LRR receptor-like serine/threonine-protein kinase FLS2	0.240432	1.37974	2.52069	0.0391984
Zm00001d002301	Putative uncharacterized protein	11.9557	28.4812	1.25231	0.000356565
Zm00001d002341	OSJNBa0070C17.17 protein	3.68629	7.76287	1.07442	0.00890064
Zm00001d002369	Probable protein phosphatase 2C9	8.96844	21.6654	1.27246	0.000356565
Zm00001d002385	Putative RNA methyltransferase	3.51668	8.98419	1.35317	0.00638657
Zm00001d002402	Plant intracellular Ras-group-related LRR protein7	0.131519	3.2308	4.61854	0.00690494
Zm00001d002410	Probable xyloglucan endotransglucosylase/hydrolase protein21	20.9175	57.5121	1.45916	0.000356565
Zm00001d002436	Alternative oxidase2	3.28136	37.3573	3.50902	0.000356565
Zm00001d002446	WAK53a-OsWAK receptor-like protein kinase	0.381072	1.55982	2.03324	0.00119569
Zm00001d002476	Myb domain protein58	0.703075	4.21798	2.5848	0.00119569
Zm00001d002489	PLATZ transcription factor family protein	1.98101	9.20603	2.21634	0.000356565
Zm00001d002534	Protein S-acyltransferase21	1.17435	3.88527	1.72615	0.000356565
Zm00001d002549		7.20361	20.4178	1.50304	0.00191665
Zm00001d002579	Fringe-related protein	8.74867	17.8604	1.02962	0.00319529
Zm00001d002592	1-aminocyclopropane-1-carboxylate synthase2	1.63866	16.0457	3.29159	0.000356565
Zm00001d002610	Cytochrome P450 family 704 subfamily A polypeptide2	1.12306	2.70782	1.2697	0.0239269
Zm00001d002668	Root hair specific17	5.42375	12.8025	1.23906	0.000356565
Zm00001d002673	Lysine histidine transporter-like7	0.402742	3.41279	3.08302	0.00168049
Zm00001d002682	Alpha-L-fucosidase1	0.686612	2.8658	2.06137	0.000356565
Zm00001d002695	Phosphatidylinositol N-acetyglucosaminlytransferase subunit P-related	3.91212	11.2062	1.51827	0.000356565
Zm00001d002725	Putative glucuronosyltransferase PGSIP7	3.73944	7.77885	1.05673	0.00566044
Zm00001d002727	Acyl-acyl carrier protein thioesterase ATL3 chloroplastic	4.65978	12.2388	1.39313	0.000932988
Zm00001d002768	Oleosin Zm-I	1030.95	2443.73	1.24511	0.000356565
Zm00001d002773	Cupredoxin superfamily protein	2.2497	6.79371	1.59447	0.0167645
Zm00001d002819	Autophagy-related protein 13a	3.38304	9.42691	1.47847	0.000356565
Zm00001d002853	Probable beta-D-xylosidase6	3.98848	12.9234	1.69608	0.000356565
Zm00001d002856	E3 ubiquitin-protein ligase RMA1	6.69575	21.1646	1.66033	0.000356565
Zm00001d002864	Probable polyol transporter4	3.08415	6.30649	1.03197	0.00824437
Zm00001d002893	WAT1-related protein	2.16789	18.6949	3.10827	0.000356565
Zm00001d002939	C2 calcium/lipid-binding plant phosphoribosyltransferase family protein	8.66214	23.1138	1.41596	0.000356565
Zm00001d002943	Probable methyltransferase PMT25	18.9471	70.6817	1.89936	0.000356565
Zm00001d002965	Nicotinamidase2	2.42974	13.1964	2.44127	0.000356565
Zm00001d002984	Cytokinin-O-glucosyltransferase1	1.11742	5.83273	2.384	0.00707468
Zm00001d002999	Gibberellin 2-oxidase2	0.596245	2.11137	1.8242	0.0136512
Zm00001d003015	Phenylalanine ammonia lyase6	8.13888	133.997	4.04122	0.000356565
Zm00001d003016	Phenylalanine ammonia lyase2	20.4181	92.8247	2.18466	0.000356565
Zm00001d003051	OSJNBb0070J16.14 protein	3.1878	13.4189	2.07363	0.00119569
Zm00001d003060		1.11116	6.5124	2.55113	0.000356565
Zm00001d003062		3.06276	10.9947	1.8439	0.000659965
Zm00001d003172		5.16818	11.9604	1.21054	0.0325912
Zm00001d003188	Endochitinase EP3	13.7462	93.4805	2.76563	0.000356565
Zm00001d003190	Endochitinase A	58.9103	1579.94	4.74521	0.000356565
Zm00001d003191	Endochitinase EP3	3.67981	584.654	7.31181	0.000356565
Zm00001d003193	Basic helix-loop-helix (bHLH) DNA-binding superfamily protein	18.9157	42.1664	1.15651	0.000659965
Zm00001d003247	Malate synthase1	99.6243	396.27	1.99192	0.000356565
Zm00001d003271	Peptide methionine sulfoxide reductase	16.7147	69.9078	2.06433	0.000356565
Zm00001d003283	Cytochrome P450 71B10	0.196038	15.2479	6.28134	0.00474653
Zm00001d003345	Small nuclear ribonucleoprotein Sm D1	7.09573	14.9365	1.07382	0.0100122
Zm00001d003354	ABC transporter G family member31	0.563222	4.00597	2.83038	0.000356565
Zm00001d003399	Probable inactive receptor kinase	2.2225	9.03982	2.02411	0.000356565
Zm00001d003468	Sugar transport protein5	7.16138	21.4165	1.58042	0.000356565
Zm00001d003470	Probable plastid-lipid-associated protein2 chloroplastic	12.0879	42.0379	1.79813	0.000356565
Zm00001d003508	Steroid nuclear receptor ligand-binding	1.78968	3.63283	1.02139	0.0379948
Zm00001d003553		0.416443	1.18753	1.51177	0.0436988
Zm00001d003584	12-oxo-phytodienoic acid reductase5	21.2147	51.7896	1.2876	0.000356565
Zm00001d003618	Uncharacterised protein family UPF0090	0.431128	1.25233	1.53843	0.0382109
Zm00001d003643	L-ascorbate peroxidase S chloroplastic/mitochondrial	56.6171	124.738	1.13959	0.0412684
Zm00001d003644	Kinesin-like protein KIN-7C mitochondrial	1.39714	3.08676	1.14362	0.00191665
Zm00001d003749	Aluminum-activated malate transporter8	15.6646	142.125	3.18159	0.000356565
Zm00001d003833		0.583036	3.52974	2.5979	0.00340166
Zm00001d004013	OSJNBa0017B10.9 protein	0.280554	1.92044	2.77509	0.0115193
Zm00001d004171	Transketolase-1 chloroplastic	0.452743	1.26702	1.48468	0.00673078
Zm00001d004198	CASP-like protein 2A1	69.7268	191.361	1.45651	0.000356565
Zm00001d004389	Probable flavin-containing monooxygenase1	2.85418	7.21267	1.33746	0.00529786
Zm00001d004401	Germin-like protein subfamily1 member8	11.245	24.339	1.11398	0.000932988
Zm00001d004524	Expressed protein	1.99245	43.0223	4.43247	0.000356565
Zm00001d004559	Leucine-rich repeat protein kinase family protein	0.587623	3.04438	2.37318	0.000356565
Zm00001d004700	Bifunctional inhibitor/lipid-transfer protein/seed storage 2S albumin superfamily protein	1.86318	47.7814	4.68061	0.000356565
Zm00001d004758	Dirigent protein23	18.4162	52.5092	1.5116	0.000659965
Zm00001d004762	ABC transporter G family member25	0.273035	5.74564	4.39531	0.000356565
Zm00001d004768	Glycosyl hydrolase superfamily protein	61.4426	188.775	1.61936	0.000356565
Zm00001d004843	Abscisic acid stress ripening2	2.68618	9.29867	1.79147	0.000356565
Zm00001d004894	Ribulose bisphosphate carboxylase small subunit2	1.17006	4.48776	1.93941	0.0100122
Zm00001d004921	Benzoxazinone synthesis14	0.850592	15.8565	4.22046	0.000356565
Zm00001d005018	Protein DETOXIFICATION21	3.11752	8.71503	1.48311	0.000356565
Zm00001d005026	TRAF-like superfamily protein	1.42576	4.76698	1.74134	0.00436468
Zm00001d005039	Late embryogenesis abundant (LEA) hydroxyproline-rich glycoprotein family	8.23964	28.1031	1.77008	0.000356565
Zm00001d005051	Root phototropism protein2	0.981384	2.66882	1.44331	0.0302153
Zm00001d005087	Homeodomain-like superfamily protein	0.167252	1.01771	2.60524	0.0493709
Zm00001d005118	Sec14p-like phosphatidylinositol transfer family protein	3.61059	8.62659	1.25656	0.00144394
Zm00001d005148	Myristoyl-acyl carrier protein thioesterase	0.357922	2.49272	2.80001	0.00168049
Zm00001d005161	Xylulose kinase-1	0.59333	2.67472	2.17248	0.00398421
Zm00001d005193	Protein LURP1	2.06606	11.1041	2.42614	0.000356565
Zm00001d005250	Cellulose synthase A catalytic subunit3 [UDP-forming]	9.52773	20.4506	1.10194	0.000356565
Zm00001d005317	Amino acid binding protein	6.13134	12.3357	1.00856	0.00511427
Zm00001d005333	Germin-like protein9-3	1.97679	6.2609	1.66321	0.0208647
Zm00001d005337	Cytidine/deoxycytidylate deaminase family protein	1.60395	19.2811	3.58748	0.000356565
Zm00001d005370	GPI mannosyltransferase1	0.741649	2.04116	1.46058	0.00474653
Zm00001d005392	Lecithin-cholesterol acyltransferase-like1	2.18757	22.3158	3.35067	0.000356565
Zm00001d005394	Fiber protein Fb34	79.1124	163.823	1.05016	0.000356565
Zm00001d005459	Putative cytidine deaminase	18.5987	48.6205	1.38636	0.000356565
Zm00001d005532	Ubiquitin-conjugating enzyme E2-17 kDa	1.16043	3.11355	1.4239	0.0266177
Zm00001d005539	Ferrochelatase	12.9786	29.7741	1.19792	0.000356565
Zm00001d005594	Sugar transport protein14	3.71863	15.3507	2.04546	0.000356565
Zm00001d005602	Probable indole-3-pyruvate monooxygenase YUCCA3	9.93372	53.7622	2.43619	0.000356565
Zm00001d005622	WRKY74-superfamily of TFs having WRKY and zinc finger domains	0.199728	1.61465	3.01511	0.0332765
Zm00001d005654		13.1039	30.4636	1.21709	0.00792011
Zm00001d005657		1.06063	2.53987	1.25983	0.0339758
Zm00001d005664	VQ motif-containing protein	2.76432	6.25019	1.17697	0.0276367
Zm00001d005684		0.474802	2.1011	2.14574	0.00299003
Zm00001d005751	Golgi SNAP receptor complex member1	8.97642	18.3917	1.03484	0.00168049
Zm00001d005764		3.67998	8.52182	1.21146	0.000356565
Zm00001d005819	Copper transporter5	23.9723	58.803	1.29452	0.00191665
Zm00001d005823	Flavonoid 3-monooxygenase	0.800747	3.60669	2.17126	0.00398421
Zm00001d005895	EF hand family protein	5.88008	39.4129	2.74476	0.03387
Zm00001d005908	Tyrosine-sulfated glycopeptide receptor1	0.395876	2.60554	2.71847	0.000932988
Zm00001d005917	Ternary complex factor MIP1-like protein	1.52021	3.39621	1.15966	0.0176008
Zm00001d005972		1.61136	3.74825	1.21794	0.00756864
Zm00001d006013	Whole genome shotgun sequence of line PN40024 scaffold_64.assembly12x (Fragment)	3.94811	13.3345	1.75593	0.0228428
Zm00001d006016	Multiple stress-responsive zinc-finger protein ISAP1	8.29955	24.5567	1.56501	0.006027
Zm00001d006035		12.3682	71.4563	2.53043	0.0236717
Zm00001d006040	3-hydroxy-3-methylglutaryl-coenzyme A reductase2	14.319	29.8481	1.05971	0.000356565
Zm00001d006094	Zea mays MADS27	78.1947	211.339	1.43442	0.000356565
Zm00001d006106	NAC domain-containing protein18	0.389793	2.73151	2.80892	0.00455623
Zm00001d006256	Syringolide-induced protein 14-1-1	9.2866	19.1716	1.04575	0.0160805
Zm00001d006328	Transmembrane 9 superfamily member9	7.14594	18.0185	1.33428	0.000356565
Zm00001d006330	Eukaryotic aspartyl protease family protein	7.89133	15.9513	1.01533	0.00954074
Zm00001d006351	Protein argonaute1	1.33191	5.36882	2.01111	0.000356565
Zm00001d006353	Basic helix-loop-helix (bHLH) DNA-binding superfamily protein	0.602518	1.82079	1.59549	0.00808813
Zm00001d006374	Probable inactive purple acid phosphatase1	4.87356	13.0085	1.41641	0.000356565
Zm00001d006389	Small G protein family protein / RhoGAP family protein	5.97809	12.6649	1.08308	0.00119569
Zm00001d006420	LRR receptor-like serine/threonine-protein kinase GSO1	0.0836033	2.05509	4.6195	0.00723323
Zm00001d006463	Dof zinc finger protein DOF1.6	1.86711	7.62183	2.02933	0.00214092
Zm00001d006486	Probable protein phosphatase 2C9	2.74328	17.9072	2.70657	0.000356565
Zm00001d006493	Protein DETOXIFICATION40	2.78379	17.9177	2.68626	0.000356565
Zm00001d006509	Septum-promoting GTP-binding protein1	3.90346	11.7391	1.5885	0.000356565
Zm00001d006534		2.19997	11.8218	2.4259	0.000356565
Zm00001d006547	Histone H2A	23.4092	61.7176	1.39861	0.000356565
Zm00001d006548	Histone H2A	168.44	393.475	1.22404	0.000356565
Zm00001d006567	Protein PGR	3.59675	9.17835	1.35154	0.00277967
Zm00001d006596	Elongation factor 1-alpha2	1.31725	3.68534	1.48427	0.00954074
Zm00001d006604	Nucleic acid-binding OB-fold-like protein	6.296	22.5173	1.83853	0.000356565
Zm00001d006673	Major facilitator superfamily protein	4.23357	8.98655	1.08589	0.00191665
Zm00001d006676	5-formyltetrahydrofolate cyclo-ligase mitochondrial	6.69071	13.7564	1.03987	0.00191665
Zm00001d006688	Putative polyol transporter1	1.10529	2.90927	1.39623	0.0152399
Zm00001d006708	C2 domain containing protein	31.6104	95.0125	1.58772	0.000356565
Zm00001d006793	Cysteine-rich receptor-like protein kinase10	1.54447	6.41941	2.05533	0.000356565
Zm00001d006796	NAD(P)-binding Rossmann-fold superfamily protein	91.4142	490.103	2.42259	0.000356565
Zm00001d006853	Protein STRICTOSIDINE SYNTHASE-LIKE6	3.80122	29.9022	2.97572	0.000356565
Zm00001d006883	Calmodulin binding protein	2.16182	12.1582	2.49161	0.000356565
Zm00001d007123	FPF1-like protein1	7.97701	99.2156	3.63665	0.00277967
Zm00001d007124	Uveal autoantigen with coiled-coil domains and ankyrin repeats isoform4	3.43519	9.20559	1.42212	0.00548736
Zm00001d007180	Cytochrome P450 714A1	5.15813	31.4582	2.60852	0.000356565
Zm00001d007233	Zinc ion binding	0.751655	2.20871	1.55506	0.0104679
Zm00001d007254	Leucine-rich repeat receptor-like serine/threonine-protein kinase BAM3	0.382732	1.83779	2.26356	0.00191665
Zm00001d007255	Protein NRT1/ PTR FAMILY4.4	13.4397	78.1716	2.54014	0.000356565
Zm00001d007307	Probable magnesium transporter NIPA4	2.89535	6.30485	1.12272	0.00299003
Zm00001d007319	Subtilisin-like serine endopeptidase family protein	0.629981	7.94006	3.65577	0.000356565
Zm00001d007357	Protein AUXIN SIGNALING F-BOX3	11.8097	32.452	1.45834	0.000356565
Zm00001d007365	Sugars will eventually be exported transporter14a	11.9872	44.7781	1.9013	0.000356565
Zm00001d007411	NADH-ubiquinone reductase complex1 MLRQ subunit	4.39088	93.8283	4.41744	0.000356565
Zm00001d007462	Tyrosine aminotransferase homolog1	0.641323	5.08405	2.98685	0.000356565
Zm00001d007763	Ras related protein8B1	2.08336	6.37355	1.61319	0.00511427
Zm00001d007800	Thioredoxin	19.3164	85.6861	2.14923	0.000932988
Zm00001d007830	Leucine-rich repeat extensin-like protein6	7.32613	17.2885	1.23869	0.00340166
Zm00001d007908	Probable carboxylesterase15	2.13098	11.7065	2.45773	0.000932988
Zm00001d007945	Urease	2.25532	4.97379	1.14101	0.000356565
Zm00001d001786	Probable LRR receptor-like serine/threonine-protein kinase	2.02245	5.05652	1.32204	0.00299003
Zm00001d001802	GDSL esterase/lipase CPRD49	13.1636	42.8016	1.70112	0.000356565
Zm00001d001826		3.30659	16.1848	2.29122	0.00119569
Zm00001d001855	DHHC zinc finger domain containing protein	0.856982	2.37731	1.47199	0.00494077
Zm00001d001857	Light harvesting complex photosystem II subunit6	0.893316	3.35223	1.90788	0.0121362
Zm00001d001915	Expressed protein	17.4775	67.5792	1.95108	0.000356565
Zm00001d001937	SWIB complex BAF60b domain-containing protein	4.95328	12.4462	1.32925	0.000356565
Zm00001d001979	Probable UDP-arabinopyranose mutase5	20.4869	50.5882	1.3041	0.000356565
Zm00001d002006	H(+)-ATPase5	41.2732	103.588	1.32759	0.000356565
Zm00001d002029	Protein TIFY3B	31.6968	75.0696	1.24389	0.000356565
Zm00001d002035	Endonuclease2	18.0503	95.6034	2.40504	0.000356565
Zm00001d002039	Wall-associated receptor kinase-like protein9	1.35238	5.52372	2.03014	0.000356565
Zm00001d002051	D-3-phosphoglycerate dehydrogenase3 chloroplastic	24.9166	53.4936	1.10226	0.000356565
Zm00001d002261	Peroxisomal (S)-2-hydroxy-acid oxidase GLO1	15.7483	61.0656	1.95517	0.000356565
Zm00001d002288	Protein SPATULA	1.21672	4.82849	1.98857	0.0382994
Zm00001d002323	Trypsin family protein	2.06137	4.38926	1.09037	0.00792011
Zm00001d002347	Bifunctional inhibitor/lipid-transfer protein/seed storage 2S albumin superfamily protein	52.9503	163.844	1.62961	0.000356565
Zm00001d002349	Kaurene synthase3	1.8067	3.96105	1.13252	0.00474653
Zm00001d002353	Orf protein	7.10834	19.1865	1.4325	0.00144394
Zm00001d002357	Protein kinase superfamily protein	2.42752	5.08601	1.06705	0.00792011
Zm00001d002360	Embryonic protein DC-8	34.8776	146.831	2.07379	0.000356565
Zm00001d002496	Heavy metal transport/detoxification superfamily protein	0.665094	2.01371	1.59822	0.029846
Zm00001d002540	Calcium dependent protein kinase5	6.89584	14.5156	1.07381	0.000659965
Zm00001d002613	Glucose-methanol-choline (GMC) oxidoreductase family protein	0.466132	3.16821	2.76486	0.00119569
Zm00001d002614	SPX domain-containing membrane protein	0.313228	1.9378	2.62914	0.000356565
Zm00001d002632	RHOMBOID-like protein3	2.92596	7.30425	1.31983	0.00690494
Zm00001d002641	Transducin/WD40 repeat-like superfamily protein	0.685718	1.45891	1.08921	0.028889
Zm00001d002704	Glutathione peroxidase	105.344	351.429	1.73812	0.000356565
Zm00001d002759	Nudix hydrolase8	3.77185	13.8478	1.87631	0.000356565
Zm00001d002761	Ethylene-responsive transcription factor ERF105	2.78534	7.22767	1.37568	0.0169047
Zm00001d002776	Probable receptor-like protein kinase	0.137021	1.45832	3.41184	0.0324826
Zm00001d002788	Cyclin-U4-2	0.738801	2.47172	1.74226	0.0250976
Zm00001d002799	Homeobox-leucine zipper protein ATHB-12	1.16065	3.37394	1.5395	0.0339758
Zm00001d002837	Transmembrane ascorbate ferrireductase1	2.80063	51.3189	4.19567	0.000356565
Zm00001d002847	(+)-neomenthol dehydrogenase	0.956027	63.9052	6.06274	0.000356565
Zm00001d002850	Elicitor-responsive protein3	3.89043	12.0518	1.63124	0.00144394
Zm00001d002871	ABC transporter G family member11	4.12961	27.0177	2.70983	0.000356565
Zm00001d002934	NAC domain-containing protein30	1.07557	5.75722	2.42027	0.000356565
Zm00001d002937	Cytochrome P450 family 72 subfamily A polypeptide8	12.0091	26.1824	1.12447	0.000659965
Zm00001d002941	GDP-mannose transporter GONST5	11.8443	23.6893	1.00005	0.000659965
Zm00001d002961	mRNA cap guanine-N7 methyltransferase2	2.96427	6.0805	1.03651	0.0138066
Zm00001d003003	OSJNBa0019D11.18 protein	4.83355	11.1351	1.20396	0.0247122
Zm00001d003006	Plasma membrane intrinsic protein2	1.54116	5.59492	1.8601	0.00416904
Zm00001d003040	ATBRCA1	2.16737	6.01319	1.47219	0.000356565
Zm00001d003048	Disease resistance gene analog PIC17	0.338489	1.43348	2.08234	0.000356565
Zm00001d003064	R2R3MYB-domain protein	1.40338	26.6206	4.24557	0.000356565
Zm00001d003108	Adenine phosphoribosyltransferase1	18.588	48.0879	1.3713	0.000356565
Zm00001d003116	Major facilitator superfamily protein	0.250589	1.42512	2.50769	0.00119569
Zm00001d003129	Hydroxycinnamoyltransferase5	1.59085	7.37056	2.21198	0.000356565
Zm00001d003162	Zinc finger protein CONSTANS-LIKE5	0.585509	4.18713	2.8382	0.00319529
Zm00001d003181	Cytochrome b561 and DOMON domain-containing protein	5.3001	11.0299	1.05733	0.00548736
Zm00001d003186		0.997918	10.3872	3.37974	0.000356565
Zm00001d003187		0.35477	4.25734	3.585	0.00277967
Zm00001d003197	Calmodulin-like protein2	9.70782	21.5036	1.14736	0.0146718
Zm00001d003209	AAA-ATPase ASD mitochondrial	0.361626	3.04482	3.07379	0.00144394
Zm00001d003212	Probable protein kinase	1.32634	3.00488	1.17985	0.0336358
Zm00001d003252	Glucose-6-phosphate dehydrogenase1	3.56913	13.0384	1.86912	0.000356565
Zm00001d003281	Cellulase (glycosyl hydrolase family5) protein	3.13784	11.9376	1.92767	0.000356565
Zm00001d003282		89.6084	397.115	2.14785	0.000356565
Zm00001d003301	C2 and GRAM domain-containing protein	2.10041	8.45424	2.00901	0.000356565
Zm00001d003310		2.00557	13.299	2.72924	0.000356565
Zm00001d003414	NAC domain-containing protein79	1.5469	9.72401	2.65217	0.000356565
Zm00001d003432	Galactose mutarotase-like superfamily protein	0.508097	4.45184	3.13122	0.00257148
Zm00001d003434	Galactose mutarotase-like superfamily protein	1.61855	11.2155	2.79271	0.000356565
Zm00001d003457	PLAT domain-containing protein3	31.6988	83.1566	1.3914	0.000356565
Zm00001d003469	Sugar transport protein5	0.82068	3.03111	1.88495	0.00529786
Zm00001d003494		10.4836	44.4615	2.08442	0.000356565
Zm00001d003505		3.38605	10.0743	1.57301	0.0177433
Zm00001d003522	Pyridoxal phosphate (PLP)-dependent transferases superfamily protein	0.590147	1.91312	1.69678	0.0197034
Zm00001d003524	NAD(P)-linked oxidoreductase superfamily protein	4.31395	63.332	3.87586	0.000356565
Zm00001d003533	Lipoxygenase	5.80585	12.8052	1.14116	0.000932988
Zm00001d003544	Protein LURP-one-related6	2.47334	21.0468	3.08907	0.000356565
Zm00001d003626	NAC domain-containing protein104	0.621275	4.61459	2.8929	0.000932988
Zm00001d003632	Regulator of chromosome condensation2	9.32515	19.9293	1.09569	0.000356565
Zm00001d003668	Subtilisin-like protease SBT1.9	1.51623	10.4309	2.7823	0.000356565
Zm00001d003669		12.9037	39.8436	1.62656	0.000356565
Zm00001d003674	Nicotinate phosphoribosyltransferase2	1.80759	4.05297	1.16491	0.0101612
Zm00001d003675	Nicotinate phosphoribosyltransferase2	3.03692	9.33513	1.62006	0.000932988
Zm00001d003707	Peroxidase72	20.6428	82.6838	2.00196	0.000356565
Zm00001d003744	Acyl-coenzyme A oxidase2 peroxisomal	1.24535	4.00569	1.6855	0.000932988
Zm00001d003823	Cytochrome P450 77A4	11.5722	49.8614	2.10726	0.000356565
Zm00001d003830	Arogenate dehydratase/prephenate dehydratase6 chloroplastic	1.98988	38.8821	4.28835	0.000356565
Zm00001d003861	Potassium high-affinity transporter	5.77514	29.497	2.35264	0.000356565
Zm00001d003866		0.280791	1.6725	2.57444	0.014816
Zm00001d003878	Probable beta-14-xylosyltransferase IRX10L	13.9064	30.3403	1.12548	0.000356565
Zm00001d003884		1.20049	9.46523	2.97901	0.000356565
Zm00001d003903	Protein TIFY9	0.593663	7.25483	3.61123	0.00890064
Zm00001d003931	ACR4	1.62074	5.47967	1.75743	0.00340166
Zm00001d003938	Steroleosin	38.662	153.701	1.99113	0.000356565
Zm00001d003939	Probable metal-nicotianamine transporter YSL6	2.52204	6.22669	1.30387	0.0253251
Zm00001d003950	Major facilitator superfamily protein	4.99382	12.2692	1.29683	0.000356565
Zm00001d003958	Calmodulin-binding transcription activator4	5.87069	12.0397	1.03619	0.000356565
Zm00001d004023	Sterile alpha motif (SAM) domain-containing protein	9.84883	22.8643	1.21507	0.000356565
Zm00001d004055	Protein DETOXIFICATION16	7.58672	42.7078	2.49295	0.000356565
Zm00001d004095	Basic helix-loop-helix (bHLH) DNA-binding superfamily protein	1.60697	3.95503	1.29934	0.0420694
Zm00001d004127		0.101683	1.02136	3.32834	0.000932988
Zm00001d004138	Heavy metal-associated isoprenylated plant protein27	13.3207	32.8361	1.30161	0.000356565
Zm00001d004231		11.0704	32.5322	1.55516	0.000932988
Zm00001d004248	UDP-glycosyltransferase 85A7	0.33719	2.97301	3.14029	0.00144394
Zm00001d004366	UDP-glycosyltransferase 74B1	2.2631	15.3754	2.76425	0.000356565
Zm00001d004375		2.70379	6.95524	1.36312	0.00638657
Zm00001d000888		0.774604	2.58127	1.73655	0.0490538
Zm00001d004451	Glyoxylate/hydroxypyruvate reductase HPR3	0.477096	2.30919	2.27504	0.0431558
Zm00001d004480	Calcium ion binding protein	1.3208	5.76806	2.12667	0.006027
Zm00001d004483	Protein SRC2 homolog	1.08948	3.19614	1.55269	0.0238028
Zm00001d004523	Maternal effect embryo arrest60	10.3166	29.056	1.49387	0.000659965
Zm00001d004545	Probable beta-14-xylosyltransferase IRX9H	0.545304	3.96207	2.86112	0.000659965
Zm00001d004573	60 kDa jasmonate-induced protein	6.78062	15.4428	1.18745	0.00119569
Zm00001d004614	Protease inhibitor/seed storage/LTP family protein	0.88912	7.55787	3.08753	0.0170444
Zm00001d004689	O-methyltransferase ZRP4	0.469325	1.52622	1.7013	0.0415103
Zm00001d004705	Amino acid permease2	0.34933	1.63753	2.22886	0.0208647
Zm00001d004706	Lipase-like PAD4	1.40182	10.2571	2.87125	0.000356565
Zm00001d004731	Aldehyde dehydrogenase	7.57737	32.1586	2.08544	0.000356565
Zm00001d004868	Transcription factor LHW	0.261802	0.668015	1.3514	0.00455623
Zm00001d004936	Ubiquitin-like protein5	101.644	259.198	1.35053	0.000356565
Zm00001d004972	Probable calcium-binding protein CML36	2.99483	11.5084	1.94215	0.00566044
Zm00001d005019	Acyl-CoA synthetase long-chain family member3	18.7344	38.0807	1.02337	0.00214092
Zm00001d005028	NAC domain-containing protein77	8.01628	17.1903	1.10059	0.00191665
Zm00001d005159	Spermidine synthase2	28.0451	151.478	2.43329	0.000356565
Zm00001d005190	Cadmium/zinc-transporting ATPase HMA2	2.0858	5.6263	1.43159	0.000356565
Zm00001d005256	Sulfate transporter4.1 chloroplastic	4.09799	10.3951	1.34292	0.000659965
Zm00001d005257	Sulfate transporter4.1 chloroplastic	9.85152	20.2532	1.03973	0.0136512
Zm00001d005283	F8M12.18 protein	5.19481	88.7906	4.09527	0.000356565
Zm00001d005306	Dynamin-related protein1E	2.89934	7.69731	1.40863	0.000356565
Zm00001d005312	Phenolic glucoside malonyltransferase1	6.56708	18.4165	1.48768	0.000356565
Zm00001d005351	Arogenate dehydratase/prephenate dehydratase6 chloroplastic	4.02014	30.2771	2.91291	0.000356565
Zm00001d005359	ATP-dependent protease Clp ATPase subunit	2.73142	6.44503	1.23854	0.00890064
Zm00001d005391	Cysteine proteinases superfamily protein	0.8517	10.2443	3.58834	0.000356565
Zm00001d005393	E3 ubiquitin-protein ligase	6.80912	13.8616	1.02555	0.0106258
Zm00001d005446	Photosystem I reaction center subunit IV A	0.593823	5.21528	3.13464	0.00416904
Zm00001d005460	Calreticulin-2	22.1718	48.0706	1.11643	0.00119569
Zm00001d005578	bZIP transcription factor11	1.37906	3.77287	1.45198	0.00529786
Zm00001d005726	Protein TIFY6B	18.0297	40.0635	1.15191	0.000356565
Zm00001d005784	Transcription factor MYB36	0.357735	1.48436	2.05288	0.0229699
Zm00001d005813	Protein TIFY10B	0.354588	5.0546	3.83338	0.000356565
Zm00001d005818	Aldehyde dehydrogenase family7 member B4	250.567	502.29	1.00332	0.0282888
Zm00001d005889	Abscisic acid 8'-hydroxylase5	0.293234	3.83138	3.70774	0.00119569
Zm00001d005926	Threonine endopeptidase	4.44781	12.297	1.46714	0.00236022
Zm00001d005933	PUP1	14.4776	36.7645	1.34449	0.000356565
Zm00001d005934	Purine permease3	13.1775	40.1274	1.60651	0.000356565
Zm00001d005935	Purine permease3	0.323288	6.26719	4.27692	0.0362384
Zm00001d006001	Probable WRKY transcription factor34	2.16169	8.41044	1.96002	0.000356565
Zm00001d006034	DNA binding protein	4.59662	28.7626	2.64555	0.000356565
Zm00001d006053	NAC domain containing protein38	1.19753	3.11069	1.37717	0.0253251
Zm00001d006057	O-fucosyltransferase family protein	9.479	19.322	1.02744	0.000659965
Zm00001d006065	Transcription factor bHLH62	9.68522	24.4489	1.33591	0.000356565
Zm00001d006158		0.524791	4.41867	3.0738	0.00236022
Zm00001d006176	Plant UBX domain-containing protein8	7.23832	17.9318	1.30879	0.000356565
Zm00001d006211	Protein STAY-GREEN 1 chloroplastic	5.5811	11.8502	1.08629	0.00938994
Zm00001d006221	Triose phosphate isomerase2	2.49767	8.89992	1.83321	0.000356565
Zm00001d006236	MYB31 transcription factor31	0.658073	1.72664	1.39165	0.00144394
Zm00001d006250	Alba DNA/RNA-binding protein	1.44745	3.36374	1.21655	0.028889
Zm00001d006251	Thioredoxin superfamily protein	26.4238	54.2159	1.03688	0.000356565
Zm00001d006270	Enoyl-CoA hydratase2 peroxisomal	24.9042	66.3375	1.41343	0.000356565
Zm00001d006308	Protein kinase superfamily protein	2.13757	7.68919	1.84686	0.000356565
Zm00001d006348	Growth-regulating factor9	12.4101	24.9938	1.01006	0.000659965
Zm00001d006360	Expansin-like A2	14.6304	36.7341	1.32815	0.000356565
Zm00001d006364	Probable cysteine protease RD19D	67.1066	287.369	2.09838	0.000356565
Zm00001d006371	C2 calcium/lipid-binding plant phosphoribosyltransferase family protein	2.7336	6.69125	1.29147	0.00358956
Zm00001d006384	Lipid transporters	13.1243	28.4924	1.11833	0.000356565
Zm00001d006397	UDP-glycosyltransferase 85A7	2.81025	7.96103	1.50225	0.00416904
Zm00001d006587	Chlorophyll a-b binding protein CP29.1 chloroplastic	0.699408	2.11606	1.59718	0.0215361
Zm00001d006623	Polygalacturonase inhibitor1	7.77242	17.8394	1.19864	0.00168049
Zm00001d006669	Subtilisin2	7.89991	121.702	3.94538	0.000356565
Zm00001d006697	Putative polyol transporter1	1.94699	9.23553	2.24595	0.000356565
Zm00001d006753	Indole-3-acetic acid amido synthetase	137.547	436.976	1.66763	0.000356565
Zm00001d006759		9.21352	18.4867	1.00467	0.000659965
Zm00001d006774	Hydroxyproline-rich glycoprotein family protein	5.67136	18.297	1.68984	0.000356565
Zm00001d006823	Peptide transporter PTR2	2.07539	4.4662	1.10566	0.00277967
Zm00001d006900	Phospho-2-dehydro-3-deoxyheptonate aldolase2 chloroplastic	152.42	494.197	1.69703	0.000356565
Zm00001d006903	Peptidases	6.23396	18.5258	1.57132	0.00191665
Zm00001d006921		1.50434	3.47552	1.2081	0.0255793
Zm00001d006947	Cytochrome P450 CYP709C14	1.45654	3.13267	1.10485	0.0368747
Zm00001d007073	Serine carboxypeptidase-like40	0.199334	1.61322	3.01669	0.0169047
Zm00001d007080		5.10522	12.0528	1.23933	0.00257148
Zm00001d007143	Anthocyanidin 3-O-glucoside 2-O-xylosyltransferase	0.668825	3.12586	2.22455	0.00808813
Zm00001d007185	Expressed protein	3.70629	7.51967	1.02069	0.00511427
Zm00001d007195	Alpha-L-arabinofuranosidase1	2.44848	5.34284	1.12572	0.00416904
Zm00001d007199		2.07545	7.75687	1.90205	0.0296132
Zm00001d007208	COBRA-like protein7	0.525764	2.7768	2.40094	0.00378774
Zm00001d007231	Probable beta-14-xylosyltransferase IRX9	5.58422	16.717	1.58189	0.000356565
Zm00001d007271	22.0 kDa class IV heat shock protein	1.16749	18.9754	4.02265	0.00954074
Zm00001d007290	Pectinesterase	0.954082	3.62413	1.92545	0.00656342
Zm00001d007457		0.281483	0.650345	1.20816	0.0432668
Zm00001d007465	Growth-regulating factor2	1.151	2.72641	1.24411	0.0171888
Zm00001d007473	Expressed protein	2.79271	7.81513	1.48461	0.0149455
Zm00001d007706	Heat shock 70 kDa protein14	3.8544	11.1026	1.52631	0.000659965
Zm00001d007709	Probable E3 ubiquitin-protein ligase ARI16	25.39	56.7223	1.15965	0.000356565
Zm00001d007718	Benzoxazinone synthesis13	0.514714	3.1457	2.61154	0.00191665
Zm00001d007753	Eukaryotic aspartyl protease family protein	72.9213	1100.6	3.91581	0.000356565
Zm00001d007789	Receptor-like protein kinase4	0.426695	1.98651	2.21896	0.00277967
Zm00001d007843	L-type lectin-domain containing receptor kinase V.9	0.421024	1.83974	2.12753	0.00673078
Zm00001d007865	CSC1-like protein ERD4	1.82065	7.91109	2.11943	0.000356565
Zm00001d007910	3-oxo-5-alpha-steroid 4-dehydrogenase family protein	1.81299	6.65405	1.87587	0.0166365
Zm00001d039251	Glucan endo-1,3-beta-glucosidase4	2.26098	15.034	2.73321	0.000356565
Zm00001d039260	Golden plant2	1.03937	2.83676	1.44854	0.0104679
Zm00001d039280	Probable ubiquitin-conjugating enzyme E2 25	16.6451	57.4672	1.78764	0.000356565
Zm00001d039328	hAT transposon superfamily	7.49352	15.5117	1.04964	0.000356565
Zm00001d039366	Protein trichome birefringence-like39	6.81774	16.3275	1.25994	0.000356565
Zm00001d039387	SOUL heme-binding family protein	117.951	258.171	1.13014	0.000356565
Zm00001d039488	Pollen-specific protein SF21	2.16125	4.90569	1.18259	0.0139614
Zm00001d039496	R2R3MYB-domain protein	1.58666	9.19738	2.53523	0.000356565
Zm00001d039506	NAC domain containing protein75	1.29629	2.68079	1.04827	0.0195695
Zm00001d039520	Cytokinin oxidase1	7.19147	18.5531	1.3673	0.000659965
Zm00001d039530	Protein TWIN LOV1	1.82573	4.57092	1.32401	0.0125747
Zm00001d039542	Phospholipase A1-Igamma1 chloroplastic	1.45631	9.89077	2.76376	0.000356565
Zm00001d039575	1-aminocyclopropane-1-carboxylate oxidase	4.96689	16.1316	1.69948	0.000356565
Zm00001d039606	Serinc-domain containing serine and sphingolipid biosynthesis protein	3.59794	14.0082	1.96103	0.000356565
Zm00001d039616	Probable folate-biopterin transporter4	4.18865	12.5064	1.57811	0.000356565
Zm00001d039643	UDP-glycosyltransferase 73D1	1.44465	10.7588	2.89672	0.000356565
Zm00001d039647	Boron transporter-like protein2	4.10518	9.80335	1.25583	0.000356565
Zm00001d039650	Cytochrome P450 734A1	0.981303	3.86497	1.97769	0.000659965
Zm00001d039670	Phospholipase D1	11.1763	30.6604	1.45593	0.000356565
Zm00001d039682	Carboxyl-terminal proteinase	0.228375	0.660356	1.53184	0.0302153
Zm00001d039711	Protein NETWORKED 4A	1.87154	5.28069	1.4965	0.000659965
Zm00001d039799	Probable carboxylesterase15	0.960782	11.1213	3.53297	0.000356565
Zm00001d039818	DUF674 family protein	4.42524	18.4504	2.05982	0.000356565
Zm00001d039842	Disease resistance response protein-like	42.3542	126.576	1.57942	0.000356565
Zm00001d039858	Protein TRM32	0.101371	0.774064	2.93281	0.0276367
Zm00001d039881		9.49779	19.6832	1.0513	0.000356565
Zm00001d040002	Metal tolerance protein10	1.96294	8.11218	2.04707	0.000356565
Zm00001d040107	ARM repeat superfamily protein	1.01741	2.54706	1.32393	0.038103
Zm00001d040125	Phosphate transporter1	2.90257	8.07328	1.47582	0.00840935
Zm00001d040173	Isoflavone reductase-like1	24.3179	334.378	3.78139	0.000356565
Zm00001d040183	PfkB-like carbohydrate kinase family protein	2.69642	7.1765	1.41223	0.00119569
Zm00001d040185	Iron-sulfur assembly protein IscA-like1 mitochondrial	28.7897	81.7321	1.50535	0.000356565
Zm00001d040303	Protein kinase superfamily protein	1.19597	2.51943	1.07492	0.00723323
Zm00001d040340	PQ-loop repeat family protein / transmembrane family protein	3.69629	19.5594	2.40371	0.000356565
Zm00001d040422	Carbohydrate transporter/ sugar porter/ transporter	0.915534	2.51952	1.46047	0.00824437
Zm00001d040441		2.81146	6.79208	1.27254	0.0308483
Zm00001d040477	Cyclin-like F-box	2.2981	7.00091	1.6071	0.000356565
Zm00001d040544	Hydrophobic protein LTI6B	1.71001	14.7526	3.10889	0.000659965
Zm00001d040599	Quinolinate synthase chloroplastic	0.386952	1.59907	2.04701	0.000659965
Zm00001d040650	Pectinesterase	1.44842	4.52021	1.64191	0.000659965
Zm00001d040670	Lipoamide acyltransferase component of branched-chain alpha-keto acid dehydrogenase complex mitochondrial	14.4286	43.7025	1.59879	0.000356565
Zm00001d040684	Carboxylic ester hydrolase	0.161091	1.24565	2.95096	0.00985337
Zm00001d040733	GDSL esterase/lipase LIP-4	3.65046	40.8154	3.48297	0.000356565
Zm00001d040766	Protein disulfide isomerase6	49.2564	129.895	1.39897	0.000356565
Zm00001d040787	Abscisic stress-ripening protein1	40.0187	171.939	2.10315	0.000356565
Zm00001d040818	Acyltransferase-like protein chloroplastic	9.35784	25.961	1.4721	0.000356565
Zm00001d040839	Heavy metal transport/detoxification superfamily protein	1.1971	11.1512	3.21958	0.000356565
Zm00001d041070	5-methylthioadenosine/S-adenosylhomocysteine deaminase	0.26539	0.699175	1.39754	0.0170444
Zm00001d041082	Kaurene synthase4	0.0976981	4.63381	5.56772	0.000932988
Zm00001d041103	12-dihydroxy-3-keto-5-methylthiopentene dioxygenase4	1.65952	4.81569	1.53697	0.0149455
Zm00001d041229	CSC1-like protein RXW8	2.94579	8.12431	1.46359	0.000356565
Zm00001d041243	Probable malate dehydrogenase glyoxysomal	31.6164	103.701	1.71368	0.000356565
Zm00001d041269	Probable serine/threonine protein kinase IRE	0.212913	1.13293	2.41173	0.000356565
Zm00001d041327	Probable LRR receptor-like serine/threonine-protein kinase	0.131188	3.23143	4.62246	0.000356565
Zm00001d041343	Probable disease resistance protein	3.41514	27.1515	2.99101	0.000356565
Zm00001d041455	Homocysteine S-methyltransferase3	116.54	336.888	1.53145	0.000356565
Zm00001d041472	NAC domain-containing protein21/22	0.680279	19.1116	4.81218	0.000356565
Zm00001d041573	Protein kinase-related	3.74851	9.46736	1.33665	0.0225811
Zm00001d041574	Probable LRR receptor-like serine/threonine-protein kinase	1.60031	3.64559	1.1878	0.00824437
Zm00001d041578	Expressed protein	116.584	379.078	1.70112	0.000356565
Zm00001d041618	Protein NUCLEAR FUSION DEFECTIVE4	0.4091	1.8784	2.19898	0.00621606
Zm00001d041709	ARM repeat superfamily protein	6.13774	34.1943	2.47798	0.000356565
Zm00001d041710	Glutathione synthetase chloroplastic	8.76979	20.8992	1.25283	0.000356565
Zm00001d041732		0.252326	1.58623	2.65223	0.0103125
Zm00001d041748	Ureide permease5	4.29083	18.7337	2.12631	0.000356565
Zm00001d041926	Transcription factor LHW	4.60477	9.98072	1.11602	0.000356565
Zm00001d041941	Leucine-rich repeat protein kinase family protein	0.234221	3.08757	3.72053	0.000356565
Zm00001d041958	Probable WRKY transcription factor49	0.178861	2.55604	3.837	0.00214092
Zm00001d041964	Storage protein	0.273699	1.54295	2.49503	0.00277967
Zm00001d042061	NADPH:quinone oxidoreductase	37.8113	89.7061	1.24639	0.000356565
Zm00001d042102	Glutathione transferase28	2.2549	18.4411	3.03179	0.000356565
Zm00001d042111	Tassels replace upper ears1	0.831422	3.77936	2.18449	0.000356565
Zm00001d042114		128.385	357.392	1.47704	0.000356565
Zm00001d042134	Amino-acid permease BAT1	0.319223	2.98026	3.2228	0.00358956
Zm00001d042135	Amino-acid permease BAT1	6.63708	19.46	1.55189	0.000356565
Zm00001d042140	Beta-1,3-glucanase	0.180468	512.611	11.4719	0.00824437
Zm00001d042183	Alpha/beta-Hydrolases superfamily protein	2.41067	9.74481	2.0152	0.000356565
Zm00001d042192	2-oxoglutarate (2OG) and Fe(II)-dependent oxygenase superfamily protein	1.61967	7.14715	2.14167	0.000356565
Zm00001d042210	Esterase PIR7A	11.0106	41.4367	1.91202	0.000356565
Zm00001d042216	Glutathione S-transferase3	92.1664	341.777	1.89074	0.000356565
Zm00001d042241	Thiamine pyrophosphokinase1	3.14501	7.31659	1.21811	0.00656342
Zm00001d042243	Avr9/Cf-9 rapidly elicited protein	0.777932	4.46677	2.52152	0.0125747
Zm00001d042276	Probable beta-14-xylosyltransferase IRX10L	12.2623	29.6175	1.27223	0.000356565
Zm00001d042285		0.930043	7.46902	3.00555	0.000356565
Zm00001d042388	DUF538 family protein	3.07468	6.98816	1.18447	0.0391984
Zm00001d042396	Regulatory protein viviparous1	8.33946	21.6273	1.37483	0.000356565
Zm00001d042420	Lipoprotein	8.98497	101.2	3.49355	0.000356565
Zm00001d042463	Two-component response regulator ARR11	0.763556	2.40788	1.65695	0.00168049
Zm00001d042536	Fructokinase1	20.1381	41.3189	1.03688	0.00119569
Zm00001d042540	Linoleate 9S-lipoxygenase1	2.33812	19.6894	3.074	0.000356565
Zm00001d042541	Lipoxygenase2	0.946462	7.04772	2.89654	0.000356565
Zm00001d042567	RNA polymerase III RPC4	3.4245	8.56955	1.32333	0.00257148
Zm00001d042609	NAC domain-containing protein48	111.212	260.912	1.23025	0.000356565
Zm00001d042624	Probable pectinesterase/pectinesterase inhibitor51	27.1552	79.0077	1.54076	0.000356565
Zm00001d042625	Pectinesterase	33.0971	94.1864	1.50881	0.000356565
Zm00001d042634	Extradiol ring-cleavage dioxygenase	19.1125	39.7622	1.05688	0.00144394
Zm00001d042636	Amino acid permease6	0.947814	2.40648	1.34425	0.0350472
Zm00001d042673	Amidophosphoribosyltransferase	0.321723	1.23538	1.94106	0.0400019
Zm00001d042781	Zinc finger protein WIP6	0.319189	7.95374	4.63915	0.00168049
Zm00001d042801	GABA transporter1	1.27773	13.2801	3.37762	0.000356565
Zm00001d042835	Protein kinase superfamily protein with octicosapeptide/Phox/Bem1p domain	2.79789	7.78927	1.47715	0.00277967
Zm00001d042887	Avr9/Cf-9 rapidly elicited protein137	0.882786	2.98242	1.75635	0.0125747
Zm00001d042934	Zinc finger, C2H2 type family protein	0.788295	7.77308	3.30168	0.000659965
Zm00001d042950	Lung seven transmembrane receptor family protein	37.2685	97.9244	1.39371	0.000356565
Zm00001d042975	Serine carboxypeptidase-like27	0.267963	1.22078	2.18769	0.00168049
Zm00001d043043	U-box domain-containing protein16	7.65899	20.832	1.44358	0.000356565
Zm00001d043049	Non-specific lipid-transfer protein1	2.40246	13.8879	2.53125	0.000356565
Zm00001d043075	Leucine-rich repeat protein kinase family protein	3.37514	7.58748	1.16867	0.000356565
Zm00001d043096		80.7883	196.098	1.27936	0.000659965
Zm00001d043104		32.1783	72.2309	1.16653	0.006027
Zm00001d043110	Beta-glucosidase11	1.97692	3.99431	1.01469	0.0142423
Zm00001d043168	MAR-binding filament-like protein 1-1 isoform2	12.6399	32.2902	1.35312	0.000659965
Zm00001d043174	Cytochrome P450 98A3	1.54794	4.73296	1.61239	0.00257148
Zm00001d043178	Probable sugar phosphate/phosphate translocator	27.595	87.0273	1.65706	0.000356565
Zm00001d043238	Peroxidase56	9.88588	38.0563	1.94469	0.000356565
Zm00001d043243	MRP interacting2	1.07292	5.62091	2.38927	0.00191665
Zm00001d043267	Probable 1-acyl-sn-glycerol-3-phosphate acyltransferase4	5.14661	10.8082	1.07043	0.00144394
Zm00001d043291	Purple acid phosphatase10	3.02865	6.69066	1.14347	0.00119569
Zm00001d043374	Peptide transporter PTR2	3.07786	7.51207	1.28728	0.000932988
Zm00001d043399		2.71876	7.62931	1.4886	0.028889
Zm00001d043406	Interactor of constitutive active ROPs1	3.6915	8.35617	1.17864	0.0130369
Zm00001d043491	Ethylene-responsive transcription factor2	1.0378	3.30197	1.66979	0.0229699
Zm00001d043509	Pectinesterase	16.5829	47.4909	1.51795	0.000356565
Zm00001d043519	Peptidase M28 family protein	4.28567	9.47381	1.14442	0.00168049
Zm00001d043525	Oxidative stress3	0.642358	5.25326	3.03176	0.00168049
Zm00001d043536	Heat stress transcription factor C-1	2.85896	12.9354	2.17776	0.000932988
Zm00001d043538	BURP domain protein RD22	9.65576	362.867	5.23191	0.000356565
Zm00001d043543	Respiratory burst oxidase2	6.56977	15.3317	1.2226	0.000356565
Zm00001d043544	UDP-glycosyltransferase 88A1	0.271154	1.57369	2.53696	0.00299003
Zm00001d043569	Probable WRKY transcription factor69	1.2477	2.88393	1.20877	0.0438091
Zm00001d043652	Probable choline kinase2	1.25326	11.9295	3.25077	0.000356565
Zm00001d043692	Cytokinin riboside 5'-monophosphate phosphoribohydrolase LOG8	1.95143	6.71561	1.78299	0.000356565
Zm00001d000688		1.60332	5.70596	1.8314	0.0222177
Zm00001d043699	Transcription factor bHLH87	1.54038	6.83614	2.14989	0.000356565
Zm00001d043701	IAA-amino acid hydrolase ILR1-like4	1.03417	5.6191	2.44186	0.000356565
Zm00001d043709	Late embryogenesis abundant protein	5.16093	13.0065	1.33353	0.0208647
Zm00001d043752	UDP-glycosyltransferas 88A1	1.79723	5.45545	1.60193	0.00792011
Zm00001d043838	Transparent testa12 protein	1.68103	11.1078	2.72416	0.000356565
Zm00001d043845	Glutamate synthase 1 [NADH] chloroplastic	24.7652	60.8084	1.29596	0.000356565
Zm00001d043912	Adenine nucleotide alpha hydrolases-like superfamily protein	40.2598	116.091	1.52785	0.000356565
Zm00001d043921	NAC domain-containing protein73	1.89482	3.8701	1.03031	0.0315876
Zm00001d043950	Probable WRKY transcription factor71	4.1836	23.4749	2.4883	0.000356565
Zm00001d043985	3-5 exonuclease/ nucleic acid binding protein	1.9735	5.77124	1.54813	0.0258395
Zm00001d043992	bZIP transcription factor1	2.18992	5.94228	1.44014	0.00144394
Zm00001d043998	Ubiquitin-conjugating enzyme E2 8	24.3312	60.4022	1.3118	0.000356565
Zm00001d044021	Isocitrate dehydrogenase	4.25635	10.1663	1.2561	0.000932988
Zm00001d044022	Seed maturation protein PM41	12.7874	238.312	4.22006	0.0212613
Zm00001d044037	Protein trichome birefringence-like39	4.06127	14.5861	1.84459	0.000356565
Zm00001d044043	GDSL esterase/lipase	3.32582	14.3506	2.10933	0.000356565
Zm00001d044045	GDSL esterase/lipase	16.9612	56.6597	1.74009	0.000356565
Zm00001d044050	GDSL esterase/lipase	0.324726	1.37677	2.084	0.0424115
Zm00001d044052	Phospholipase A1-IIgamma	0.964628	2.34975	1.28446	0.0308483
Zm00001d044068	Molybdate transporter2	7.55582	33.2159	2.13621	0.000356565
Zm00001d044078	Little protein1	954.84	11300.8	3.56502	0.000356565
Zm00001d044104	NAD(P)-binding Rossmann-fold superfamily protein	3.15133	12.188	1.95142	0.000356565
Zm00001d044111	Catalytic/ hydrolase	9.0789	35.6161	1.97194	0.000356565
Zm00001d044142		9.8151	53.4314	2.44461	0.000356565
Zm00001d044157	Cytochrome P450 family 72 subfamily A polypeptide8	1.16139	3.38055	1.54141	0.00808813
Zm00001d044159	Cytochrome P450 11	1.07421	4.71968	2.13542	0.000356565
Zm00001d044197	Pentatricopeptide (PPR) repeat-containing protein-like	1.69149	3.97934	1.23424	0.00340166
Zm00001d044261	Protein indeterminate-domain9	0.424341	1.68213	1.987	0.000356565
Zm00001d044272	Putative transcription factor bHLH041	0.0919406	0.954414	3.37584	0.0304659
Zm00001d044284	Chromatin modification-related protein EAF1 B	0.814598	2.04439	1.32751	0.00416904
Zm00001d044339	Aldehyde dehydrogenase3	9.93791	21.8635	1.13751	0.000356565
Zm00001d044389	Calcineurin B-like5	0.552354	2.7798	2.33131	0.00358956
Zm00001d044421	Sugars will eventually be exported transporter6a	0.329252	1.40225	2.09048	0.0357657
Zm00001d044431	Amino-acid permease BAT1	2.14926	7.94238	1.88573	0.000356565
Zm00001d044455	OSJNBb0091E11.19 protein	7.09572	18.0892	1.35011	0.000659965
Zm00001d044599	Nonphototropic hypocotyl1	2.28301	7.54849	1.72525	0.000356565
Zm00001d044607		0.234171	0.728623	1.63761	0.0432668
Zm00001d044671	Protein LURP-one-related8	1.06074	6.61613	2.64092	0.00890064
Zm00001d044690	Amino-acid permease BAT1	1.67153	6.23837	1.9	0.000932988
Zm00001d039245	WRKY transcription factor6	1.57028	10.1098	2.68666	0.000356565
Zm00001d039338		3.13159	9.07441	1.53491	0.0142423
Zm00001d039379	Sodium/calcium exchanger family protein / calcium-binding EF hand family protein	2.15105	10.5019	2.28754	0.0342087
Zm00001d039416	Alpha/beta-Hydrolases superfamily protein	7.1574	28.7348	2.00529	0.000356565
Zm00001d039434	Agamous-like MADS-box protein AGL5	8.66977	20.2534	1.2241	0.000356565
Zm00001d039453	3-epi-6-deoxocathasterone 23-monooxygenase	1.15934	7.77237	2.74505	0.000356565
Zm00001d039467	Protein indeterminate-domain11	3.08483	7.11322	1.20531	0.00257148
Zm00001d039499	ATP-dependent 6-phosphofructokinase4 chloroplastic	4.79222	12.6788	1.40366	0.000356565
Zm00001d039513	Aux/IAA-transcription factor7	1.3391	3.28052	1.29266	0.0355193
Zm00001d039514	Clavaminate synthase-like protein	18.0447	94.8946	2.39475	0.000356565
Zm00001d039529	GDSL esterase/lipase	13.0989	32.2184	1.29844	0.0149455
Zm00001d039535	HXXXD-type acyl-transferase family protein	56.488	180.973	1.67975	0.000356565
Zm00001d039567	LRR protein WM1.10	0.422154	1.25211	1.56852	0.00808813
Zm00001d039637	Myb family transcription factor EFM	0.447676	1.65098	1.88279	0.0115193
Zm00001d039642	UDP-glycosyltransferase 73D1	0.0761893	2.34353	4.94295	0.0324826
Zm00001d039674	Phosphoenolpyruvate/phosphate translocator2 chloroplastic	24.7697	75.9626	1.61671	0.000356565
Zm00001d039687	Photosystem I reaction center subunit XI chloroplastic	0.453076	3.75471	3.05088	0.00840935
Zm00001d039703	Autophagy-related protein18c	9.62727	19.2688	1.00107	0.000932988
Zm00001d039719	Saposin B domain-containing protein	2.63625	6.42001	1.28409	0.00168049
Zm00001d039786		230.652	514.897	1.15857	0.000356565
Zm00001d039880	Lecithin-cholesterol acyltransferase-like1	19.8178	82.8732	2.06411	0.000356565
Zm00001d039914	Metallothionein-like protein type2	5.33313	52.671	3.30395	0.000356565
Zm00001d039933	16.9 kDa class I heat shock protein1	11.1278	43.184	1.95633	0.000659965
Zm00001d039941	16.9 kDa class I heat shock protein2	2.5458	31.8415	3.64472	0.000356565
Zm00001d039963	Protein SAR DEFICIENT1	1.09718	6.71478	2.61354	0.000356565
Zm00001d040020	Mannose-6-phosphate isomerase	0.321767	1.26368	1.97354	0.014816
Zm00001d040071	Glycosyltransferase family61 protein	8.12419	26.8406	1.72412	0.000356565
Zm00001d040090	Homeobox-leucine zipper protein ANTHOCYANINLESS2	6.037	13.6369	1.17561	0.000356565
Zm00001d040110		2.32189	7.77086	1.74277	0.0332765
Zm00001d040127	Proline-rich receptor-like protein kinase PERK10	4.06287	16.4894	2.02097	0.000356565
Zm00001d040129	Phosphoenolpyruvate carboxylase4	0.296899	1.14694	1.94974	0.00257148
Zm00001d040144	HD domain-containing metal-dependent phosphohydrolase family protein	0.381019	1.05417	1.46817	0.0200965
Zm00001d040201	Protein NRT1/ PTR FAMILY6.1	13.2717	59.2427	2.15829	0.000356565
Zm00001d040214	Glycosyltransferase family61 protein	7.87122	18.1455	1.20495	0.00378774
Zm00001d040244	Pathogenesis-related family protein	5.09819	15.8125	1.63301	0.00277967
Zm00001d040248	Laccase-7	1.04178	4.059	1.96207	0.00236022
Zm00001d040275		1.28005	5.93227	2.21238	0.0136512
Zm00001d040276	Pollen-specific protein like	1.19754	2.67258	1.15815	0.0162259
Zm00001d040285		1.03016	5.11771	2.31263	0.0477036
Zm00001d040301	Zinc finger CCCH domain-containing protein58	9.96054	24.8407	1.31841	0.000356565
Zm00001d040324	Serine/threonine-protein kinase-like protein	1.86897	6.32401	1.7586	0.006027
Zm00001d040442	Presenilin-like protein	1.98079	3.9749	1.00484	0.0349164
Zm00001d040463	Magnesium-protoporphyrin IX monomethyl ester [oxidative] cyclase chloroplastic	6.39489	23.7574	1.89338	0.000356565
Zm00001d040468	Major facilitator superfamily defense1	5.98369	20.6385	1.78623	0.000356565
Zm00001d040508	Tubulin beta-2 chain	20.0947	76.6344	1.93118	0.0497104
Zm00001d040519	Germin-like protein subfamily 2 member1	99.6158	302.496	1.60247	0.000356565
Zm00001d040562	ABC transporter B family member21	3.57903	12.0179	1.74755	0.000356565
Zm00001d040614	PIT1	12.7812	25.8278	1.01491	0.00494077
Zm00001d040667	UDP-glucuronic acid decarboxylase4	21.7193	46.5747	1.10057	0.00319529
Zm00001d040695	PTI1-like tyrosine-protein kinase3	2.71772	6.23005	1.19685	0.0176008
Zm00001d040697	S-adenosylmethionine synthase1	133.399	858.376	2.68586	0.000356565
Zm00001d040726	Mitochondrial substrate carrier family protein	1.44868	3.40717	1.23383	0.0100122
Zm00001d040743	Os01g23380-like protein	0.409078	2.24954	2.45919	0.000356565
Zm00001d040798	Thiamin diphosphokinase1	0.981785	2.88712	1.55615	0.00299003
Zm00001d040826		1.00364	8.05549	3.00473	0.0321425
Zm00001d040842	12-oxo-phytodienoic acid reductase6	0.152179	1.92653	3.66217	0.0156605
Zm00001d041203	Nodulin-like / Major Facilitator Superfamily protein	5.55392	12.7888	1.20331	0.000356565
Zm00001d041221	Core-2/I-branching beta-16-N-acetylglucosaminyltransferase family protein	0.852344	3.97042	2.21978	0.00874593
Zm00001d041232	Leucine-rich repeat transmembrane protein kinase family protein	0.177074	0.813849	2.20041	0.0101612
Zm00001d041236	Leucine-rich receptor-like protein kinase family protein	9.10464	41.1401	2.17587	0.000356565
Zm00001d041277	Putative axial regulator YABBY2	54.1606	253.921	2.22906	0.000356565
Zm00001d041363	Receptor-like protein kinase FERONIA	0.482883	1.1074	1.19743	0.0185785
Zm00001d041374	UDP-glycosyltransferase 88A1	5.65497	12.5997	1.1558	0.00808813
Zm00001d041484	WPP domain-associated protein	0.195885	0.836382	2.09416	0.00214092
Zm00001d041580	R2R3MYB-domain protein	1.3192	40.3987	4.93657	0.000356565
Zm00001d041726	Protein DOWNY MILDEW RESISTANCE6	37.1329	76.5226	1.04319	0.000356565
Zm00001d041740	SPF1-like DNA-binding protein	0.971974	2.06779	1.0891	0.0239269
Zm00001d041741	Cytochrome P450 71D7	3.47446	12.7637	1.87718	0.000356565
Zm00001d041769	Serine carboxypeptidase-like20	3.60019	13.3423	1.88986	0.000356565
Zm00001d041781	Agamous-like MADS-box protein AGL11	50.848	163.54	1.68538	0.000356565
Zm00001d041954	ABC-type transport system involved in resistance to organic solvents	5.80689	13.3352	1.1994	0.000659965
Zm00001d041963	Cytochrome B5 isoform D	114.537	231.331	1.01414	0.000356565
Zm00001d041991	Beta-fructofuranosidase insoluble isoenzyme CWINV3	2.32364	5.67104	1.28723	0.00511427
Zm00001d042022	Peroxidase12	1.08726	90.3684	6.37705	0.000356565
Zm00001d042027		9.03862	24.0174	1.40991	0.000356565
Zm00001d042042	RNA-binding (RRM/RBD/RNP motifs) family protein	0.620885	2.37786	1.93726	0.00319529
Zm00001d042049	Ferredoxin	2.07721	4.57242	1.13831	0.0417313
Zm00001d042052	NAD kinase1	9.09256	32.7165	1.84726	0.000356565
Zm00001d042123	Cytosolic sulfotransferase17	1.79993	3.84328	1.0944	0.0496012
Zm00001d042184	6-phosphogluconate dehydrogenase	47.7263	118.842	1.31618	0.000356565
Zm00001d042244	Potasium ion uptake permease1	0.611717	5.60632	3.19612	0.000356565
Zm00001d042257	Photosynthetic NDH subunit of subcomplex B5 chloroplastic	1.71303	7.92619	2.21008	0.00191665
Zm00001d042275	Phosphatidylinositol transfer protein CSR1	25.0603	99.6737	1.99181	0.000356565
Zm00001d042333	Exostosin-like	3.18658	9.21503	1.53198	0.000659965
Zm00001d042337	Nucleotide-diphospho-sugar transferase family protein	5.11865	21.1374	2.04596	0.000356565
Zm00001d042349	Whole genome shotgun sequence of line PN40024 scaffold_35.assembly12x (Fragment)	5.51636	15.8435	1.52211	0.000356565
Zm00001d042367	Selenium-binding protein3	322.907	821.109	1.34646	0.00236022
Zm00001d042400		0.317281	0.973414	1.61729	0.0475205
Zm00001d042449	BCL-2 binding anthanogene-1	5.94967	21.8217	1.87488	0.000356565
Zm00001d042461	Leucine zipper protein-like	2.27128	8.41441	1.88936	0.000356565
Zm00001d042503		17.3924	40.6644	1.22531	0.0112313
Zm00001d042641	RNA-binding (RRM/RBD/RNP motifs) family protein	1.73518	5.02252	1.53333	0.000356565
Zm00001d042661	Serine hydroxymethyltransferase7	20.0264	43.9732	1.13472	0.000356565
Zm00001d042690	Embryogenesis-associated protein EMB8	3.71399	7.6103	1.03498	0.00214092
Zm00001d042756	Duplicated homeodomain-like superfamily protein	0.270596	1.26089	2.22023	0.0346723
Zm00001d042767	Glucan endo-1,3-beta-glucosidase14	7.12007	47.0232	2.72341	0.000356565
Zm00001d042768	Hevamine-A	5.03168	19.4921	1.95378	0.000356565
Zm00001d042779	Protein ABSCISIC ACID-INSENSITIVE5	47.6695	104.242	1.1288	0.000356565
Zm00001d042780	Alpha/beta-Hydrolases superfamily protein	191.199	395.094	1.04712	0.00168049
Zm00001d042786	Beta-16-galactosyltransferase GALT29A	1.05842	3.6127	1.77116	0.0250976
Zm00001d042848	Laccase-7	5.32815	22.1891	2.05815	0.000356565
Zm00001d042863		18.3623	152.811	3.05692	0.000356565
Zm00001d042869	Aldose reductase	18.6257	57.1124	1.61651	0.000356565
Zm00001d042886	Protein phosphatase homolog3	2.98551	7.63423	1.35451	0.0106258
Zm00001d042918	ENTH/VHS family protein	2.03921	7.59041	1.89617	0.000356565
Zm00001d042943	UDP-glucuronic acid decarboxylase1	11.1179	22.7205	1.03111	0.000356565
Zm00001d043006	Glutaredoxin family protein	1.83922	5.12973	1.47979	0.0238028
Zm00001d043019	Laccase-13	6.25777	26.6259	2.08911	0.000356565
Zm00001d043060	Probable WRKY transcription factor30	1.42354	3.7019	1.37878	0.0310846
Zm00001d043076	WUSCHEL-related homeobox13	9.97759	21.5905	1.11363	0.000356565
Zm00001d043121	Osmotin-like protein OSM34	2.52891	133.187	5.71879	0.000356565
Zm00001d043144	Calmodulin-7	4.80132	19.4392	2.01746	0.000356565
Zm00001d043166	UDP-glycosyltransferase 87A1	1.49155	3.29649	1.14412	0.0249729
Zm00001d043167	PsbP domain-containing protein6 chloroplastic	1.07102	3.26517	1.60818	0.0425079
Zm00001d043195	Metacaspase-6	11.7612	32.4669	1.46493	0.000356565
Zm00001d043196	DNA glycosylase superfamily protein	1.07244	2.80767	1.38848	0.0238028
Zm00001d043249	NAD(P)H dehydrogenase (quinone) FQR1	115.619	295.366	1.35313	0.000356565
Zm00001d043253	Receptor-like serine/threonine-protein kinase SD1-8	0.648847	2.68781	2.05048	0.00168049
Zm00001d043272	SC3 protein	20.4693	41.6413	1.02455	0.000356565
Zm00001d043295	Myosin-binding protein1	2.87253	6.12997	1.09356	0.000932988
Zm00001d043350	Auxin amido synthetase7	1.48585	39.0303	4.71524	0.000356565
Zm00001d043393	Beta-galactosidase	0.142851	53.4331	8.54708	0.000356565
Zm00001d043400		4.98492	12.8734	1.36875	0.000932988
Zm00001d043443	Mannan endo-1,4-beta-mannosidase2	0.784517	3.27549	2.06183	0.00191665
Zm00001d043474	Probable WRKY transcription factor 69	9.14341	21.4055	1.22718	0.000356565
Zm00001d043480	Proline-rich receptor-like protein kinase PERK15	5.40917	10.8933	1.00997	0.00378774
Zm00001d043490	3-hydroxyisobutyryl-CoA hydrolase-like protein5	6.47635	16.6718	1.36416	0.000356565
Zm00001d043512	Protein kinase family protein with leucine-rich repeat domain	0.0647564	0.921215	3.83044	0.0109187
Zm00001d043515	Aux/IAA-transcription factor12	6.27596	33.1595	2.40152	0.000356565
Zm00001d043601	NADP-dependent malic enzyme6	10.8636	53.1725	2.29117	0.000356565
Zm00001d043610		40.9299	284.829	2.79887	0.000356565
Zm00001d043665		1.6346	30.9667	4.24371	0.000356565
Zm00001d043730	Dehydrin Xero1	2.69571	9.58235	1.82971	0.00191665
Zm00001d043735	Sugars will eventually be exported transporter2	1.32385	4.26946	1.68932	0.0101612
Zm00001d043737	AWPM-19-like family protein	21.0681	52.6251	1.32069	0.000356565
Zm00001d043762	ABC transporter B family member9	0.762471	2.03057	1.41313	0.00191665
Zm00001d043839		4.19675	11.1019	1.40346	0.00511427
Zm00001d043841	Katanin p60 ATPase-containing subunit A1	12.274	24.7497	1.0118	0.00474653
Zm00001d043872		1.12683	4.00039	1.82787	0.00257148
Zm00001d043954	Mitogen-activated protein kinase20	5.50637	22.6201	2.03843	0.000356565
Zm00001d043988	Chitinase chem5	0.713714	57.6957	6.33697	0.000356565
Zm00001d043994	Sphinganine C4-monooxygenase1	1.73464	12.8995	2.89461	0.000356565
Zm00001d044024	Ustilago maydis induced8	2.74403	9.61639	1.8092	0.000356565
Zm00001d044079	Tat pathway signal sequence family protein	4.58519	10.2205	1.15642	0.0407297
Zm00001d044083	PIN-formed protein10	3.89703	11.3611	1.54365	0.000356565
Zm00001d044096	Carbonic anhydrase3	3.78496	23.8175	2.65367	0.000356565
Zm00001d044107	R2R3MYB-domain protein	0.534139	7.24417	3.76153	0.00214092
Zm00001d044124	Polypeptide	1.45914	11.7948	3.01496	0.000356565
Zm00001d044138	Siroheme uroporphyrinogen methyltransferase1	1.98416	5.57847	1.49134	0.000659965
Zm00001d044144	CTD-phosphatase-like protein	4.97512	13.4284	1.43248	0.000356565
Zm00001d044156	Cytochrome P450 family 72 subfamily A polypeptide8	4.21889	9.99869	1.24488	0.00191665
Zm00001d044183	Protein argonaute1	0.167827	0.728491	2.11794	0.00455623
Zm00001d044230	DUF538 family protein	2.26612	5.14144	1.18195	0.0443478
Zm00001d044253	IQ domain-containing protein IQM5	2.11692	12.2015	2.52702	0.000356565
Zm00001d044395	Phosphoethanolamine/phosphocholine phosphatase	8.35606	23.2814	1.47828	0.000356565
Zm00001d044425	Os01g0606100 protein	2.23825	6.08336	1.4425	0.022469
Zm00001d044442	ABC transporter G family member40	4.81964	15.8224	1.71497	0.000356565
Zm00001d044451	RING/FYVE/PHD zinc finger superfamily protein	3.40895	8.18048	1.26286	0.00690494
Zm00001d044475	HXXXD-type acyl-transferase family protein	4.96704	17.7236	1.83521	0.000356565
Zm00001d044495	Senescence enhanced2b	52.0914	117.021	1.16766	0.000356565
Zm00001d044497	Thioredoxin family Trp26	40.1085	85.0975	1.08521	0.000356565
Zm00001d044516	DCD (Development and Cell Death) domain protein	107.815	387.408	1.84529	0.000356565
Zm00001d044533	Vacuolar cation/proton exchanger3	27.3067	82.2264	1.59035	0.000356565
Zm00001d044569	Glutamate-ammonia ligases	0.595298	3.1741	2.41466	0.0330404
Zm00001d044604	Putative serine/threonine-protein kinase-like protein CCR3	0.180564	2.48503	3.78268	0.0235702
Zm00001d044608	Asparagine synthetase2	8.35079	447.334	5.7433	0.000356565
Zm00001d044662	ZHD9 ZF-HD type transcription factor	3.51968	10.9176	1.63314	0.00398421
Zm00001d044686	Non-specific lipid-transfer protein	89.5899	354.077	1.98266	0.000356565
Zm00001d044691	Methyltransferase-related protein	8.53248	29.5702	1.79311	0.000356565
Zm00001d048606	RHOMBOID-like protein1	0.828503	4.76251	2.52314	0.000356565
Zm00001d048621	ABC transporter G family member11	3.68886	8.10374	1.13541	0.00416904
Zm00001d048647	Putative MYB DNA-binding domain superfamily protein	1.19503	5.92048	2.30867	0.00144394
Zm00001d048690	Serine carboxypeptidase-like50	19.4136	71.4827	1.88053	0.000356565
Zm00001d048692	Magnesium/proton exchanger	3.85618	9.04891	1.23057	0.000356565
Zm00001d048696	Pectin lyase-like superfamily protein	1.04332	2.38462	1.19257	0.0252011
Zm00001d048705	Benzoxazinone synthesis5	3.26968	7.54166	1.20573	0.00739773
Zm00001d048736	S-alkyl-thiohydroximate lyase SUR1	11.5189	23.4488	1.02552	0.00299003
Zm00001d048770	Ribosome associated membrane protein RAMP4	0.854494	6.90633	3.01478	0.0192919
Zm00001d048795	SPR1	4.60655	10.6397	1.2077	0.0296132
Zm00001d048802	Glycine-rich domain-containing protein1	198.634	481.053	1.27608	0.0110773
Zm00001d048877	Probable LRR receptor-like serine/threonine-protein kinase	0.220671	1.3395	2.60173	0.000356565
Zm00001d048890	Acyl-coenzyme A oxidase	5.75184	23.329	2.02003	0.000356565
Zm00001d048898	F-box/kelch-repeat protein SKIP11	26.3045	86.7432	1.72144	0.000356565
Zm00001d048903	Acidic endochitinase	51.6668	334.04	2.69271	0.000356565
Zm00001d048950	Hevein-like preproprotein	1.47675	342.795	7.85878	0.000356565
Zm00001d048953	3-ketoacyl-CoA synthase2	6.77309	31.9216	2.23665	0.000356565
Zm00001d048954	GDP-mannose 3,5-epimerase2 isoform	7.07973	18.1076	1.35483	0.000356565
Zm00001d049054	Cysteine proteinases superfamily protein	16.5794	41.6663	1.32949	0.000356565
Zm00001d049055	Serine carboxypeptidase F13S12.6	12.3887	117.448	3.24492	0.000356565
Zm00001d049059	Alcohol dehydrogenase2	88.9478	235.26	1.40322	0.000356565
Zm00001d049134		8.38137	18.1303	1.11315	0.00474653
Zm00001d049189	DC2 protein	24.9991	52.7522	1.07735	0.006027
Zm00001d049277	NAD(P)-binding Rossmann-fold superfamily protein	1.39742	9.3376	2.74028	0.000356565
Zm00001d049288	Putative uncharacterized protein	0.395705	32.8162	6.37384	0.0197034
Zm00001d049324	Nucleobase-ascorbate transporter2	0.416888	1.44166	1.79	0.00257148
Zm00001d049349	Protein NRT1/ PTR FAMILY4.4	0.41548	1.84402	2.15	0.00191665
Zm00001d049380	Putative aminotransferase class III superfamily protein	23.8622	73.0218	1.6136	0.000356565
Zm00001d026785		1.93593	11.2559	2.53957	0.000932988
Zm00001d049597	External alternative NAD(P)H-ubiquinone oxidoreductase B4 mitochondrial	2.40746	8.0977	1.75	0.000356565
Zm00001d049704	HXXXD-type acyl-transferase family protein	1.11998	2.8336	1.33916	0.0449646
Zm00001d049709	Polyneuridine-aldehyde esterase	23.6239	51.6901	1.12964	0.000356565
Zm00001d049759	Oligouridylate-binding protein1C	14.706	34.8891	1.24637	0.000356565
Zm00001d049860	NAC domain containing protein84	9.26197	32.1811	1.79683	0.000356565
Zm00001d049867	Proline-rich family protein	15.6297	50.7194	1.69825	0.000356565
Zm00001d049889	Putative AP2/EREBP transcription factor superfamily protein	9.68765	28.3228	1.54775	0.000356565
Zm00001d049950	Male sterile protein homolog1	0.580926	1.8283	1.65408	0.0103125
Zm00001d049990	Putative ENTH/ANTH/VHS superfamily protein	0.601148	2.70988	2.17244	0.0141157
Zm00001d050061	Putative SWI/SNF-related matrix-associated actin-dependent regulator of chromatin subfamily A member 3-like3	1.35465	2.82947	1.06262	0.0253251
Zm00001d050082	Pectinesterase	0.888279	4.48983	2.33758	0.0130369
Zm00001d050131	Sec14p-like phosphatidylinositol transfer family protein	1.85359	4.03024	1.12054	0.000356565
Zm00001d050190		10.4767	26.6653	1.34778	0.00455623
Zm00001d050218	NADPH--cytochrome P450 reductase	5.43711	22.2091	2.03024	0.000356565
Zm00001d050241	Polygalacturonase 1 beta-like protein3	8.70517	20.6266	1.24456	0.000356565
Zm00001d050266	Cleavage and polyadenylation specificity factor5	2.23404	5.4573	1.28853	0.0171888
Zm00001d050277	Heavy metal transport/detoxification superfamily protein	1.20267	6.46201	2.42575	0.000356565
Zm00001d050293	Trehalose-6-phosphate synthase9	0.795994	3.52633	2.14734	0.000356565
Zm00001d050294	VQ motif-containing protein	1.06179	4.86099	2.19475	0.00214092
Zm00001d050302	DUF1262 family protein	2.15697	7.61467	1.81977	0.00340166
Zm00001d050317	Oxidoreductase	8.16908	16.3585	1.00179	0.0156605
Zm00001d050346	Annexin	1.35049	22.2518	4.04237	0.000356565
Zm00001d050403	Chlorophyll a-b binding protein4	0.572699	3.8361	2.74379	0.00690494
Zm00001d050810	2-hydroxy-3-oxopropionate reductase	13.2439	28.1814	1.08942	0.000356565
Zm00001d050811		1.0521	6.19869	2.55869	0.000932988
Zm00001d050837	Gibberellin receptor GID1L2	203.73	409.217	1.00621	0.000356565
Zm00001d050893	NAC domain-containing protein79	2.21125	24.0152	3.44102	0.000356565
Zm00001d051056	S-adenosylmethionine decarboxylase proenzyme	103.342	302.164	1.5479	0.000356565
Zm00001d051064	Putative RING zinc finger domain superfamily protein	0.769161	4.02723	2.38843	0.0252011
Zm00001d051121	RmlC-like cupins superfamily protein	4.87276	10.497	1.10717	0.0336358
Zm00001d051166	Phenylalanine ammonia lyase4	0.0659474	11.7033	7.47138	0.0377732
Zm00001d051174	Plasma membrane intrinsic protein2c	4.04164	12.7057	1.65246	0.000659965
Zm00001d051193	Probable metal-nicotianamine transporter YSL7	0.439791	1.40747	1.67821	0.00378774
Zm00001d051267	Myb domain protein19	1.0506	2.83419	1.43172	0.0471967
Zm00001d051403	Plasma membrane intrinsic protein1	14.5411	116.841	3.00634	0.000356565
Zm00001d051429		7.27906	22.661	1.63839	0.000356565
Zm00001d051438		16.1097	41.7446	1.37366	0.000356565
Zm00001d051465	Agamous-like MADS-box protein AGL6	2.2042	6.17687	1.48662	0.00257148
Zm00001d051484	S-ribonuclease binding protein SBP1	3.78506	9.49496	1.32685	0.00906177
Zm00001d051561	Lipid phosphate phosphatase epsilon2 chloroplastic	1.01343	2.79479	1.46349	0.0302153
Zm00001d051691	DUF506 family protein	0.315095	98.9296	8.29447	0.00319529
Zm00001d051692	Aspartyl protease AED1	0.529241	5.43435	3.36011	0.000356565
Zm00001d051785	Protein CURVATURE THYLAKOID 1A chloroplastic	0.548544	3.35289	2.61173	0.0153839
Zm00001d051799	Nudix hydrolase 17 mitochondrial	1.61865	3.96083	1.29101	0.0427
Zm00001d051812	Histidine kinase6	0.362773	0.916999	1.33785	0.0128745
Zm00001d051869		86.4787	192.544	1.15477	0.000356565
Zm00001d051934	5-pentadecatrienyl resorcinol O-methyltransferase	2.54419	48.3583	4.24849	0.000356565
Zm00001d051977	Zinc finger (C3HC4-type RING finger) family protein	3.23315	8.32484	1.36448	0.000356565
Zm00001d052034	Thioredoxin H-type2	13.3979	79.0047	2.55993	0.000356565
Zm00001d052040	Cytochrome c oxidase copper chaperone	2.88332	7.07768	1.29555	0.0387575
Zm00001d052049		8.09531	26.6104	1.71683	0.000356565
Zm00001d052124	Putative DUF231 domain containing family protein	0.352041	1.27627	1.85812	0.00621606
Zm00001d052137	Probable tyrosine-protein phosphatase	14.51	63.4139	2.12776	0.000356565
Zm00001d052152	Putative AP2/EREBP transcription factor superfamily protein	1.89681	6.31111	1.73432	0.0112313
Zm00001d052164	Expressed protein	1.21096	4.38405	1.85612	0.00566044
Zm00001d052206	Protein EXORDIUM	4.56538	24.6136	2.43065	0.000356565
Zm00001d052213	Probable pectin methyltransferase QUA2	1.03416	2.24209	1.11639	0.0171888
Zm00001d052239	Membrane-anchored ubiquitin-fold protein6	0.886929	2.37588	1.42157	0.0109187
Zm00001d052243	Putative laccase family protein	1.20923	11.253	3.21815	0.000356565
Zm00001d052253	F-box/kelch-repeat protein SKIP11	5.18579	27.6318	2.41369	0.000356565
Zm00001d052254	Transcription factor PRE3	0.59649	2.20295	1.88487	0.0190268
Zm00001d052318	Putative DUF231 domain containing family protein	1.77978	4.17441	1.22987	0.00656342
Zm00001d052322	Prenylated Rab receptor2	10.1038	23.5251	1.2193	0.0109187
Zm00001d052335	Peroxidase67	5.70067	29.4457	2.36885	0.000356565
Zm00001d052348	Cysteine-rich receptor-like protein kinase26	0.379102	1.00572	1.40757	0.0249729
Zm00001d052390	Arabidopsis NAC domain containing protein87	0.465035	2.76499	2.57186	0.000932988
Zm00001d052424	Pectinesterase inhibitor domain containing protein expressed	0.58966	7.00309	3.57004	0.0115193
Zm00001d052457	Calcium-transporting ATPase4 plasma membrane-type	0.806765	8.85951	3.45701	0.000356565
Zm00001d052519	Probable 2-carboxy-D-arabinitol-1-phosphatase	1.47104	8.29736	2.49582	0.000356565
Zm00001d052653	Respiratory burst oxidase4	5.17869	41.2675	2.99435	0.000356565
Zm00001d052660	Outer envelope protein64 chloroplastic	6.55334	19.9252	1.60429	0.000356565
Zm00001d052661		1.76605	5.79365	1.71395	0.0145316
Zm00001d052734	RHOMBOID-like protein3	14.6031	29.8899	1.03338	0.00236022
Zm00001d052769	Thioredoxin H-type5	0.553442	11.4812	4.37469	0.000356565
Zm00001d052837	BTB/POZ domain-containing protein	7.77445	19.9646	1.36063	0.000356565
Zm00001d052971	Camelliol C synthase	0.0818431	0.636311	2.9588	0.000356565
Zm00001d052985		2.48258	10.1563	2.03246	0.000356565
Zm00001d052998	Protein kinase domain containing protein expressed	1.36866	3.07584	1.16821	0.00358956
Zm00001d053065	MLO-like protein4	9.78827	22.003	1.16858	0.000356565
Zm00001d053067	NAD(P)-binding Rossmann-fold superfamily protein	10.0828	24.4588	1.27845	0.000356565
Zm00001d053087	G-type lectin S-receptor-like serine/threonine-protein kinase SD2-5	0.13317	1.22821	3.20522	0.00739773
Zm00001d053120	Putative lysM-domain receptor-like protein kinase family protein	0.255561	1.1761	2.20227	0.0198397
Zm00001d053138	Lipase-like PAD4	5.52953	13.6802	1.30686	0.000356565
Zm00001d053172	F-box protein PP2-B10	4.04023	8.29938	1.03857	0.0362384
Zm00001d053215	THAUMATIN-LIKE PROTEIN1	3.1738	8.03393	1.33989	0.00358956
Zm00001d053394		44.8431	148.328	1.72583	0.000356565
Zm00001d053513	UDP-glycosyltransferase 72B1	0.166976	2.02151	3.59773	0.0427
Zm00001d053593		80.5106	271.513	1.75377	0.000356565
Zm00001d053622	Putative zinc finger protein30	25.1068	63.3356	1.33494	0.000356565
Zm00001d053623	Apoptotic protease-activating factor1	4.44012	11.1305	1.32584	0.000356565
Zm00001d053663	Fumarylacetoacetase	24.8729	55.6001	1.16051	0.000356565
Zm00001d053675	Lipoxygenase10	9.98236	21.6991	1.12018	0.00214092
Zm00001d053680	Non-structural maintenance of chromosomes element 4 homolog A	1.27401	2.61218	1.03588	0.0397667
Zm00001d053696	Glucomannan 4-beta-mannosyltransferase2	0.378213	1.38959	1.87739	0.00436468
Zm00001d053713	Ribosome-like protein	4.33278	8.94953	1.04652	0.0243174
Zm00001d053715	UDP-glycosyltransferase 84A1	12.2236	41.7443	1.77191	0.000356565
Zm00001d053799	Transglycosylase SLT domain containing protein expressed	0.265079	0.898792	1.76157	0.00119569
Zm00001d053839	Peroxidase3	1.7049	10.1161	2.56889	0.00416904
Zm00001d053886	L-arabinokinase	19.7021	39.8564	1.01646	0.000659965
Zm00001d053897	Ubiquitin-conjugating enzyme E2 29	1.28122	9.332	2.86467	0.000356565
Zm00001d054043	Binding protein homolog2	53.7955	123.519	1.19918	0.000356565
Zm00001d054044	Catalase isozyme3	4.40258	78.5968	4.15805	0.000356565
Zm00001d048604		2.46917	5.24339	1.08648	0.006027
Zm00001d048611	Metallothionein-like protein1B	78.4385	612.511	2.9651	0.000356565
Zm00001d048629		3.63895	116.275	4.99788	0.000356565
Zm00001d048682	GRAS transcription factor	0.217663	0.63494	1.54452	0.0357657
Zm00001d048785	Adenylyl-sulfate kinase3	10.1892	28.0292	1.45989	0.000356565
Zm00001d048799	Pistil-specific extensin-like protein	4.71762	23.1085	2.29229	0.000356565
Zm00001d048926		0.499124	1.4474	1.53599	0.0103125
Zm00001d048947	Pathogenesis-related protein3	0.799492	339.8	8.73139	0.038636
Zm00001d048948	Hevein-like preproprotein	27.5957	301.486	3.44957	0.000356565
Zm00001d048957		11.6271	29.7518	1.35548	0.000659965
Zm00001d049020	O-methyltransferase ZRP4	0.454782	1.35973	1.58007	0.0471967
Zm00001d049028	Chitinase2	3.62809	148.303	5.3532	0.000356565
Zm00001d049092	Probable magnesium transporter NIPA4	0.757751	1.70888	1.17325	0.0122839
Zm00001d049096		1.34976	7.156	2.40645	0.00144394
Zm00001d049107		0.852978	3.23765	1.92437	0.00236022
Zm00001d049157	Octicosapeptide/Phox/Bem1p (PB1) domain-containing protein	1.17677	4.58535	1.9622	0.010781
Zm00001d049171	Lipase/lipooxygenase PLAT/LH2 family protein	3.56532	7.17861	1.00967	0.00455623
Zm00001d049234	Glycine1	124.162	266.1	1.09975	0.000659965
Zm00001d049331	Nudix hydrolase15 mitochondrial	8.64915	20.4588	1.24209	0.00938994
Zm00001d049362		54.1691	116.897	1.1097	0.000356565
Zm00001d049387	Photosystem II3	2.92714	7.58391	1.37345	0.0213927
Zm00001d049632	F-box/kelch-repeat protein	0.992829	4.39592	2.14655	0.00340166
Zm00001d049683	Probable L-gulonolactone oxidase6	20.3095	132.683	2.70776	0.000356565
Zm00001d049725	GDP-mannose transporter GONST1	0.557073	1.37747	1.30609	0.015937
Zm00001d049727	Acidic endochitinase	0.349044	2.71218	2.95797	0.000356565
Zm00001d049762		0.528022	1.6782	1.66825	0.000356565
Zm00001d049786	Cytochrome b561 and DOMON domain-containing protein	3.59319	11.9561	1.73441	0.000356565
Zm00001d049834	Putative bifunctional inhibitor/LTP/seed storage protein family	18.0105	42.6722	1.24446	0.000356565
Zm00001d049881	Peroxisomal membrane protein PMP22	4.90124	13.5991	1.47229	0.000356565
Zm00001d049922	Retinoid-inducible serine carboxypeptidase	2.06887	5.3614	1.37377	0.00416904
Zm00001d049926	Gibberellin 20 oxidase2	0.244011	2.60194	3.41457	0.00739773
Zm00001d049928	Nucleotidyltransferase family protein	4.66767	10.388	1.15415	0.000659965
Zm00001d049939	Thioredoxin family protein	1.76547	3.76154	1.09127	0.0431558
Zm00001d049952	Histidine-containing phosphotransfer protein3	22.5184	67.1954	1.57726	0.000356565
Zm00001d049954	Monodehydroascorbate reductase1 peroxisomal	29.5498	119.8	2.01941	0.000356565
Zm00001d049975	Enoyl-[acyl-carrier-protein] reductase [NADH] chloroplastic	21.3826	62.5274	1.54805	0.000356565
Zm00001d050011	Alpha carbonic anhydrase7	5.9118	61.588	3.38098	0.000356565
Zm00001d050043	Putative wound responsive protein isoform	9.40885	28.568	1.60231	0.000356565
Zm00001d050076		0.188435	1.10567	2.55278	0.00378774
Zm00001d050132	Bri1-like receptor kinase3	0.619563	2.9848	2.26831	0.000356565
Zm00001d050164	Wall-associated receptor kinase-like20	0.537772	6.54411	3.60513	0.000356565
Zm00001d050303	Cell division control protein48 homolog D	0.254411	0.791149	1.63679	0.0493709
Zm00001d050319	Protein CHAPERONE-LIKE PROTEIN OF POR1 chloroplastic	5.75785	13.5484	1.23452	0.00144394
Zm00001d050347		15.0411	36.0287	1.26023	0.000356565
Zm00001d050365	Protein TIFY6B	5.64068	13.4996	1.25897	0.00494077
Zm00001d050388	Agamous-like MADS-box protein AGL16	2.41783	21.0329	3.12087	0.000356565
Zm00001d026849		1.14857	5.37072	2.22527	0.000356565
Zm00001d050428	Glyceraldehyde-3-phosphate deHaseN1	3.89873	9.22508	1.24256	0.00119569
Zm00001d050455	Anthranilate N-benzoyltransferase protein1	0.583045	4.44665	2.93104	0.00119569
Zm00001d050457	Protein DETOXIFICATION27	0.425622	4.88911	3.52193	0.000356565
Zm00001d050493	Gibberellin receptor GID1L2	3.15527	11.2261	1.83102	0.00398421
Zm00001d050518	MAC/Perforin domain containing protein	4.02109	10.5018	1.38497	0.000356565
Zm00001d050696	Cytochrome b-c1 complex subunit6	21.1083	42.2693	1.0018	0.000932988
Zm00001d050942	CRP12 - Cysteine-rich family protein precursor expressed	2.03153	5.56502	1.45382	0.000356565
Zm00001d050992	3-ketoacyl reductase GL8B	1.31492	4.99544	1.92564	0.000932988
Zm00001d051014	CMP-sialic acid transporter3	3.27237	8.60522	1.39487	0.000356565
Zm00001d051053		3.03395	7.84519	1.37061	0.00840935
Zm00001d051119	Putative RING zinc finger and VWF domain family protein	0.797476	2.3915	1.58441	0.00168049
Zm00001d051161	Phenylalanine ammonia lyase3	9.30233	126.311	3.76325	0.000356565
Zm00001d051163	Phenylalanine ammonia lyase5	39.4125	207.179	2.39416	0.000356565
Zm00001d051225	Putative GEM-like protein8	2.23604	5.98672	1.42082	0.0142423
Zm00001d051227	Alcohol dehydrogenase-like6	8.2478	18.3662	1.15497	0.000659965
Zm00001d051247		1.31417	2.89282	1.13833	0.0446542
Zm00001d051272	Ascorbate-specific transmembrane electron transporter1	9.06513	32.0395	1.82145	0.000356565
Zm00001d051307	Autophagy-related protein13a	2.72438	8.1666	1.58381	0.000356565
Zm00001d051323	Probable receptor-like protein kinase	0.750734	1.9024	1.34144	0.0165002
Zm00001d051333	Blue copper protein	1.18358	4.02071	1.76429	0.0166365
Zm00001d051362	Tonoplast intrinsic protein2	1.38974	4.98524	1.84285	0.00299003
Zm00001d051373	Peroxisome biogenesis protein19-1	21.1781	46.1448	1.1236	0.0204916
Zm00001d051374	Peroxisome biogenesis protein19-1	43.6798	103.908	1.25027	0.00236022
Zm00001d051439	Dof zinc finger protein DOF2.5	0.961933	4.72462	2.29619	0.00214092
Zm00001d051499	OsFBX59 - F-box domain containing protein expressed	6.28231	13.331	1.08542	0.0150859
Zm00001d051511	PLATZ transcription factor family protein	6.28964	22.1181	1.81418	0.000356565
Zm00001d051520	Myb-related protein Zm1	0.154966	1.23456	2.99398	0.0382109
Zm00001d051556	Nine-cis-epoxycarotenoid dioxygenase6	0.759767	4.35275	2.5183	0.000659965
Zm00001d051573	Putative homeobox DNA-binding domain superfamily protein	2.82936	6.11131	1.11101	0.0424115
Zm00001d051611	Groundhog protein7	7.89122	23.5601	1.57803	0.000356565
Zm00001d051637	Protein NRT1/ PTR FAMILY7.1	1.2061	15.0656	3.64284	0.000356565
Zm00001d051664	2-oxoglutarate (2OG) and Fe(II)-dependent oxygenase superfamily protein	35.9762	100.694	1.48486	0.000356565
Zm00001d051666	Invertase alkaline neutral1	0.319081	1.22362	1.93916	0.0203603
Zm00001d051746	Calcium sensing receptor chloroplastic	5.24334	12.849	1.2931	0.00707468
Zm00001d051804	Glutamine synthetase root isozyme4	15.0593	122.918	3.02897	0.000356565
Zm00001d051872	Plasma membrane intrinsic protein1e	0.417595	2.00137	2.26081	0.032812
Zm00001d051883	Divalent ion symporter	1.21224	4.9834	2.03945	0.000356565
Zm00001d051896	Protein DOWNY MILDEW RESISTANCE6	0.853764	8.28013	3.27774	0.000356565
Zm00001d051908	OSIGBa0147B06.5 protein	1.18349	13.89	3.55293	0.000356565
Zm00001d051912	Probable voltage-gated potassium channel subunit beta	10.6332	38.7437	1.86539	0.000356565
Zm00001d051938	Cinnamoyl-CoA reductase1	1.21995	5.62952	2.2062	0.000659965
Zm00001d052008	Putative clathrin assembly protein	3.47718	17.5116	2.33232	0.000356565
Zm00001d052018	Probable protein phosphatase 2C 22	0.759542	4.16181	2.45401	0.000356565
Zm00001d052057	E3 ubiquitin-protein ligase XBAT32	2.36698	5.83618	1.30198	0.000932988
Zm00001d052069	Putative MYB DNA-binding domain superfamily protein	2.28113	10.1797	2.15787	0.000356565
Zm00001d052136	1-aminocyclopropane-1-carboxylate oxidase20	67.8939	397.209	2.54855	0.000356565
Zm00001d052147	Putative MAP kinase superfamily protein	4.07833	8.57408	1.072	0.00191665
Zm00001d052170	Galactoside 2-alpha-L-fucosyltransferase	3.36814	12.8457	1.93126	0.000356565
Zm00001d052171	Cell number regulator1	1.35713	6.2296	2.19859	0.00319529
Zm00001d052212	Probable RNA-binding protein ARP1	3.96099	9.43354	1.25194	0.00840935
Zm00001d052234		9.04108	19.0686	1.07663	0.0155177
Zm00001d052247	Shikimate kinase1 chloroplastic	15.2712	75.3527	2.30285	0.000356565
Zm00001d052261	Aquaporin NIP1-2	0.883943	3.06672	1.79467	0.00191665
Zm00001d052340	CBL-interacting serine/threonine-protein kinase10	14.0168	38.4965	1.45757	0.000356565
Zm00001d052343	Probable serine/threonine-protein kinase WNK5	0.487311	8.33776	4.09675	0.000356565
Zm00001d052357	Probable WRKY transcription factor30	2.73629	12.1048	2.14529	0.000356565
Zm00001d052375	Protein kinase APK1B chloroplast	3.00593	93.9147	4.96547	0.000356565
Zm00001d052425	Putative alpha-L-arabinofuranosidase family protein	4.94361	11.1776	1.17697	0.000356565
Zm00001d052433	Putative metacaspase family protein	63.5876	414.704	2.70526	0.000356565
Zm00001d052434	Major facilitator superfamily defense2	4.58115	35.8195	2.96696	0.000356565
Zm00001d052435	Probable peptide/nitrate transporter	6.97049	64.3202	3.20594	0.000356565
Zm00001d052450	Pentatricopeptide repeat-containing protein	5.89765	15.8049	1.42216	0.00358956
Zm00001d052458	Probable calcium-binding protein CML50	34.9307	74.6164	1.095	0.000356565
Zm00001d052480	Indole-3-acetate beta-glucosyltransferase	0.272959	3.55912	3.70476	0.015937
Zm00001d052525	Putative calmodulin-binding family protein	4.36728	12.9022	1.56281	0.000356565
Zm00001d052532	Major facilitator superfamily protein	1.36067	6.10338	2.16529	0.000356565
Zm00001d052586	Cationic amino acid transporter6 chloroplastic	0.849282	4.68962	2.46515	0.000659965
Zm00001d052595	Ribulose bisphosphate carboxylase small subunit1	0.298813	2.31243	2.95209	0.022469
Zm00001d052651	Probable xyloglucan endotransglucosylase/hydrolase protein5	1.7856	9.50104	2.41168	0.000356565
Zm00001d052654	Germin-like protein subfamily 3 member4	0.720354	1.95493	1.44034	0.0473029
Zm00001d052713	Putative calcium-dependent protein kinase family protein	6.3437	13.7948	1.12073	0.00906177
Zm00001d052731	Pyridoxal phosphate (PLP)-dependent transferases superfamily protein	2.13955	5.15127	1.26762	0.0115193
Zm00001d052744	Lipopolysaccharide-modifying protein	0.185735	5.6916	4.93752	0.000356565
Zm00001d052760	Farnesylated protein2	0.720252	4.30744	2.58026	0.0262279
Zm00001d052766	Protein S-acyltransferase8	3.25788	7.52952	1.20863	0.000932988
Zm00001d052776	VAMP protein SEC22	21.8267	100.419	2.20187	0.000356565
Zm00001d052777	Late embryogenesis abundant (LEA) hydroxyproline-rich glycoprotein family	17.9484	36.3658	1.01872	0.00236022
Zm00001d052779	Exocyst complex component EXO70A1	3.28383	10.0665	1.61612	0.000356565
Zm00001d052785	Plant UBX domain-containing protein11	9.54346	19.1086	1.00164	0.000932988
Zm00001d052793	Putative O-Glycosyl hydrolase superfamily protein	0.362163	2.3003	2.66712	0.000356565
Zm00001d052841	Caffeoyl-CoA O-methyltransferase1	48.5809	129.793	1.41775	0.0122839
Zm00001d052843	Caffeoyl-CoA O-methyltransferase2	2.54179	14.6553	2.5275	0.000356565
Zm00001d052847	Putative WRKY DNA-binding domain superfamily protein	0.552681	5.12307	3.21249	0.000356565
Zm00001d052852	Probable protein phosphatase 2C 6	0.674225	1.52937	1.18163	0.0485326
Zm00001d052901	AT-hook motif nuclear-localized protein10	4.42587	10.3975	1.2322	0.00168049
Zm00001d052990	Cysteine-rich receptor-like protein kinase6	0.131049	0.649342	2.30887	0.0139614
Zm00001d052992	Disease resistance protein RPM1	0.455266	1.69726	1.89843	0.000356565
Zm00001d052997	Disease resistance protein RPM1	0.858969	1.96074	1.19072	0.00455623
Zm00001d053055	Dirigent protein23	26.3724	145.65	2.4654	0.000356565
Zm00001d053118	Thioredoxin reductase	4.67813	14.6525	1.64715	0.000356565
Zm00001d053284	Calcium-dependent lipid-binding (CaLB domain) family protein	3.68156	9.25652	1.33015	0.000356565
Zm00001d053313	Protein phosphatase 2C and cyclic nucleotide-binding/kinase domain-containing protein	2.17901	6.99843	1.68336	0.000356565
Zm00001d053409	UPF0481 protein	0.419211	1.83733	2.13186	0.0181493
Zm00001d027011		1.19238	2.73525	1.19782	0.00474653
Zm00001d053438	Putative heavy metal transport/detoxification superfamily protein	1.31599	4.03785	1.61744	0.000659965
Zm00001d053563		3.09476	6.62902	1.09897	0.0101612
Zm00001d053612	ABC transporter G family member40	0.412521	0.930844	1.17407	0.0178854
Zm00001d053641		8.91958	20.061	1.16934	0.00144394
Zm00001d053648	Sec14p-like phosphatidylinositol transfer family protein	8.11604	18.8661	1.21695	0.000356565
Zm00001d053695	Putative lysM-domain receptor-like protein kinase family protein	0.969549	4.95707	2.3541	0.000932988
Zm00001d053733	Putative O-Glycosyl hydrolase superfamily protein	0.535129	2.75101	2.362	0.0343227
Zm00001d053818	Protein kinase superfamily protein	2.09044	4.4985	1.10564	0.00673078
Zm00001d053819	Auxin response factor6	1.85214	6.26381	1.75785	0.000356565
Zm00001d053848	Protein SRG1	1.27504	2.73228	1.09957	0.00857749
Zm00001d053932	NAD(P)-linked oxidoreductase superfamily protein	10.1863	24.4975	1.266	0.000356565
Zm00001d054012	Putative leucine-rich repeat receptor-like protein kinase family protein	0.897228	3.67496	2.03418	0.000356565
Zm00001d054016	Glutamate receptor3.3	1.75219	5.50187	1.65076	0.000356565
Zm00001d054067	Probable inactive linolenate hydroperoxide lyase	1.19076	6.06821	2.34939	0.000932988
Zm00001d054093	Senescence-associated protein DIN1	2.02977	50.9394	4.6494	0.000356565
Zm00001d012809	Cysteine-type peptidase	7.13022	14.4293	1.01699	0.000932988
Zm00001d012816	Probable carbohydrate esterase	34.4065	93.9045	1.44851	0.0104679
Zm00001d012824	RNA binding protein	13.7901	43.318	1.65134	0.000356565
Zm00001d012847	Sec14p-like phosphatidylinositol transfer family protein	11.5939	35.6	1.6185	0.000356565
Zm00001d012882	Protein kinase protein with adenine nucleotide alpha hydrolases-like domain	1.27243	4.05912	1.67358	0.000356565
Zm00001d012929	Receptor protein kinase TMK1	4.3129	9.42637	1.12804	0.00511427
Zm00001d012933	Mitotic-spindle organizing protein 1A	3.5613	9.93749	1.48048	0.00168049
Zm00001d012935	Nucleobase-ascorbate transporter6	0.232571	0.641402	1.46356	0.0457882
Zm00001d012972	Chalcone flavanone isomerase3	22.6443	125.715	2.47294	0.000356565
Zm00001d012994	Histidine kinase CKI1	1.02171	2.40504	1.23508	0.00840935
Zm00001d013071	Auxin-responsive protein IAA4	1.17863	4.01862	1.76958	0.012726
Zm00001d013080	Leucine-rich repeat extensin-like protein6	5.22036	21.9094	2.06933	0.000356565
Zm00001d013097	O-Glycosyl hydrolases family17 protein	3.03248	9.78619	1.69025	0.000356565
Zm00001d013099	Probable carboxylesterase15	0.916494	16.685	4.18629	0.000356565
Zm00001d013113	Expp1 protein	18.6234	44.3227	1.25093	0.000356565
Zm00001d013184	Thiol disulfide interchange protein txlA	3.33455	7.79838	1.22568	0.00970017
Zm00001d013245	UDP-glucose 6-dehydrogenase	24.2584	72.6713	1.5829	0.000356565
Zm00001d013249	Expressed protein	13.9352	28.2516	1.0196	0.000356565
Zm00001d013259	Zea mays MADS-box15	1.65748	5.65093	1.7695	0.000356565
Zm00001d013296	ATP sulfurylase1 chloroplastic	24.3408	63.3509	1.37999	0.000356565
Zm00001d013378	Maf-like protein	0.337563	1.79458	2.41042	0.0135018
Zm00001d013398		1.80135	5.37038	1.57595	0.00378774
Zm00001d013406	Alpha/beta-Hydrolases superfamily protein	0.682783	2.51756	1.88253	0.00906177
Zm00001d013416	PHD finger protein MALE MEIOCYTE DEATH1	2.32992	5.77558	1.30969	0.000932988
Zm00001d013522	14-dihydroxy-2-naphthoyl-CoA thioesterase1	1.43732	6.37216	2.1484	0.000356565
Zm00001d013529	Protein NRT1/ PTR FAMILY2.9	8.68979	38.5702	2.15009	0.000356565
Zm00001d013547	BEL1-like homeodomain protein3	2.30463	7.36087	1.67534	0.000356565
Zm00001d013554		1.20982	2.97174	1.29651	0.0360208
Zm00001d013610	Osmotin-like protein OSM34	11.1013	27.14	1.2897	0.00214092
Zm00001d013741	BTB/POZ domain-containing protein NPY2	3.0453	6.21752	1.02975	0.00638657
Zm00001d013751	UDP-arabinopyranose mutase3	50.1154	168.968	1.75342	0.000356565
Zm00001d013804	Probable beta-13-galactosyltransferase4	0.565797	1.36941	1.2752	0.0464499
Zm00001d013809	Protein DETOXIFICATION40	16.9416	84.2198	2.31359	0.000356565
Zm00001d013810	Multidrug and toxic compound extrusion2	19.1164	61.5678	1.68736	0.000356565
Zm00001d013862	Cytochrome P450 84A1	0.450946	6.71525	3.89641	0.000356565
Zm00001d013869	Auxin-responsive protein SAUR32	11.8431	36.2684	1.61467	0.00656342
Zm00001d013879		29.6509	466.842	3.97679	0.000356565
Zm00001d013956	Tonoplast intrinsic protein3a	263.628	996.492	1.91836	0.000356565
Zm00001d013979	Cytochrome P450 86B1	4.04008	8.76501	1.11737	0.0100122
Zm00001d014007	Senescence regulator	0.480541	4.32232	3.16907	0.0331693
Zm00001d014025	Cyclase family protein	0.451386	1.03632	1.19903	0.0295063
Zm00001d014116	Phosphate transporter protein1	13.2172	48.8214	1.8851	0.000356565
Zm00001d014126	UDP-glycosyltransferase 86A2	1.31205	5.01194	1.93355	0.00739773
Zm00001d014166	Putative calcium-transporting ATPase13 plasma membrane-type	3.42842	23.8027	2.79551	0.000356565
Zm00001d014271	Caltractin	26.6552	66.9906	1.32954	0.000356565
Zm00001d014282		5.40606	45.905	3.086	0.00144394
Zm00001d014291	Probable protein phosphatase 2C 71	4.40704	9.4188	1.09573	0.00144394
Zm00001d014325	Calcium-binding EF-hand family protein	81.042	169.307	1.0629	0.000356565
Zm00001d014349	NAD(P)H-quinone oxidoreductase subunit S chloroplastic	16.1697	33.1277	1.03474	0.00756864
Zm00001d014366	SKU5 similar4	1.22947	7.7882	2.66325	0.000356565
Zm00001d014377	Auxin response factor18	3.19272	11.0634	1.79294	0.000356565
Zm00001d014391	Nramp aluminum transporter1	11.2469	27.3464	1.28182	0.000356565
Zm00001d014481	Dihydroflavonol-4-reductase	0.195163	2.68244	3.78079	0.00874593
Zm00001d014489	Putative beta-glucosidase41	1.25599	3.50397	1.48017	0.00511427
Zm00001d014513	Bifunctional inhibitor/lipid-transfer protein/seed storage 2S albumin superfamily protein	15.1673	48.8915	1.68862	0.000356565
Zm00001d014530	Phenolic glucoside malonyltransferase1	0.173976	2.89184	4.05502	0.00970017
Zm00001d014564	Oxygen-evolving enhancer protein1-1 chloroplastic	1.04098	4.21013	2.01592	0.00236022
Zm00001d014608	Peroxidase16	17.4642	52.2317	1.58052	0.000356565
Zm00001d014614	Xyloglucan endotransglucosylase	46.698	249.708	2.41881	0.000356565
Zm00001d014690	Auxin response factor35	3.54562	12.2485	1.78849	0.000356565
Zm00001d014703	AT3G13000 (E=2e-240) | transcription factor	0.0984958	0.90434	3.19873	0.00922321
Zm00001d014789	Receptor-like protein kinase-like	1.97314	4.33968	1.13709	0.0103125
Zm00001d014793	Thick tassel dwarf1	2.19101	5.3152	1.27853	0.000659965
Zm00001d014794	Physical impedance induced protein2	4.50001	23.6309	2.39267	0.000356565
Zm00001d014796	NEP1-interacting protein-like1	24.9277	70.8864	1.50776	0.000356565
Zm00001d014804	Eukaryotic aspartyl protease family protein	1.95125	4.59842	1.23674	0.0139614
Zm00001d014944	Lactate dehydrogenase1	19.1162	49.4457	1.37105	0.000356565
Zm00001d014947	Invertase2	0.521005	2.42012	2.21571	0.0100122
Zm00001d014948	Protein prenylyltransferase superfamily protein	3.02072	6.1572	1.02738	0.00494077
Zm00001d015007	Glutamate receptor3.3	0.0960879	2.22278	4.53186	0.00436468
Zm00001d015025	AMP binding protein	43.8621	91.3904	1.05907	0.000356565
Zm00001d015181		11.8252	24.8445	1.07106	0.00236022
Zm00001d015301	60S ribosomal protein L37a-2	10.5395	22.4311	1.0897	0.00775064
Zm00001d015310	Cystathionine beta-synthase (CBS) family protein	0.323179	1.32156	2.03184	0.0456638
Zm00001d015377	Pentatricopeptide repeat-containing protein	1.45862	7.04559	2.27212	0.000356565
Zm00001d015381	Zea mays MADS17	2.32814	10.7721	2.21004	0.000356565
Zm00001d015385	Chlorophyll a-b binding protein6 chloroplastic	1.81134	7.27307	2.00551	0.00144394
Zm00001d015387		0.318884	1.18522	1.89405	0.0416183
Zm00001d015397	VQ motif family protein	0.421062	3.65278	3.11689	0.0264855
Zm00001d015420	DUF581 domain containing protein expressed	3.68753	8.88881	1.26933	0.0146718
Zm00001d015477	Protein ECERIFERUM3	28.3063	103.353	1.86839	0.000356565
Zm00001d015513	Dihydroflavonol-4-reductase	2.29621	8.71263	1.92386	0.000356565
Zm00001d015515	Probable WRKY transcription factor40	0.862541	12.2174	3.8242	0.000356565
Zm00001d015599	Cyclase family protein	10.0631	44.0604	2.1304	0.000356565
Zm00001d015636	GDSL esterase/lipase	0.813813	6.26282	2.94404	0.000356565
Zm00001d015686		23.6224	359.951	3.92957	0.000356565
Zm00001d015767		14.9517	48.8729	1.70873	0.000356565
Zm00001d015783	Glycosyl hydrolase superfamily protein	3.52371	10.3043	1.54808	0.000356565
Zm00001d015806		2.68285	6.2795	1.22688	0.0440507
Zm00001d015852	Lipoxygenase11	1.30529	6.84842	2.3914	0.000356565
Zm00001d015914	Sugars will eventually be exported transporter4b	15.7675	43.3676	1.45966	0.000659965
Zm00001d015956	NAD(P)-binding Rossmann-fold superfamily protein	17.2279	82.0222	2.25126	0.000356565
Zm00001d015984	Transcription factor bHLH133	0.535971	1.6937	1.65995	0.0200965
Zm00001d015986	Isochorismatase family protein rutB	5.78474	13.8062	1.255	0.00257148
Zm00001d016008	VHS and GAT domain protein	3.08074	7.90981	1.36037	0.000356565
Zm00001d016081	Extra-large G-protein-like	0.305273	0.663981	1.12105	0.0477036
Zm00001d016091	UDP-glycosyltransferase 73D1	0.408558	2.40143	2.55528	0.0412684
Zm00001d016128		8.53428	205.123	4.58708	0.000356565
Zm00001d016237	NOD26-like membrane intrinsic protein 1	0.756233	2.01316	1.41256	0.0462187
Zm00001d016322		0.544774	2.00302	1.87845	0.00494077
Zm00001d016363	CASP-like protein12	29.4873	114.474	1.95685	0.0282888
Zm00001d016379		52.771	221.605	2.07017	0.000356565
Zm00001d016438	3-ketoacyl-CoA synthase	18.7892	49.6596	1.40217	0.000356565
Zm00001d016471	Trans-cinnamate 4-monooxygenase	0.766453	37.1322	5.59833	0.000356565
Zm00001d016551	Leucine aminopeptidase2 chloroplastic	3.51542	9.41188	1.42079	0.000932988
Zm00001d016557	Ankyrin repeat family protein	3.41618	7.07953	1.05127	0.00756864
Zm00001d016570		2.70337	9.91278	1.87453	0.00168049
Zm00001d016586	Hydroxyproline-rich glycoprotein family protein	1.64514	3.61336	1.13513	0.00756864
Zm00001d016636		2.84235	7.10406	1.32156	0.0477036
Zm00001d016681	PAN domain-containing protein	0.647019	2.87107	2.14971	0.00739773
Zm00001d016691	Copper transport protein CCH	56.3281	406.898	2.85274	0.000356565
Zm00001d016696	Alpha/beta-Hydrolases superfamily protein	16.6704	45.6292	1.45267	0.006027
Zm00001d016705	ATPase inhibitor	67.5004	182.625	1.43592	0.000356565
Zm00001d016708	Beta-fructofuranosidase, cell wall isozyme	19.6977	230.539	3.54892	0.000356565
Zm00001d016806	UDP-glucuronate:xylan alpha-glucuronosyltransferase1	0.605888	1.82352	1.58961	0.0417313
Zm00001d016950	NAC30 NAC type transcription factor	1.65235	14.0813	3.09118	0.000356565
Zm00001d016963	Bifunctional riboflavin biosynthesis protein RIBA1 chloroplastic	3.00201	6.91951	1.20474	0.00277967
Zm00001d017036	Glycerophosphodiester phosphodiesterase GDPDL3	15.7263	32.0557	1.0274	0.000356565
Zm00001d017079	BTB/POZ domain-containing protein	1.53246	4.39154	1.51887	0.00756864
Zm00001d017099	RNI-like superfamily protein	16.7878	35.8512	1.0946	0.000356565
Zm00001d017152	Endochitinase precursor4	10.1962	112.915	3.46913	0.000356565
Zm00001d017205	Nucleotide/sugar transporter family protein	5.68976	16.422	1.52919	0.000356565
Zm00001d017240	Grx_C2.1-glutaredoxin subgroup I	14.6905	62.8167	2.09627	0.000356565
Zm00001d017248	RmlC-like cupins superfamily protein	0.675035	3.16826	2.23066	0.0207288
Zm00001d017279	Phenylalanine ammonia lyase7	0.0868014	24.5557	8.14412	0.0181493
Zm00001d017284	Auxin response factor16	0.694392	3.35223	2.2713	0.000356565
Zm00001d017288	Plasma membrane intrinsic protein2d	0.185353	1.28466	2.79304	0.0393045
Zm00001d017377	Beta-expansin3	1.34573	7.79723	2.53457	0.000356565
Zm00001d017383	Myb domain protein19	8.85234	18.3677	1.05304	0.00511427
Zm00001d017493	Expansin-B4	483.856	1903.11	1.97571	0.000356565
Zm00001d017521	O-fucosyltransferase family protein	4.19215	9.22862	1.13842	0.0202405
Zm00001d017522	Tripeptidyl-peptidase2	12.0961	24.9084	1.04208	0.000356565
Zm00001d017526	Aquaporin PIP1-2	48.9466	178.162	1.86391	0.000356565
Zm00001d017557	Amino acid transporter ANTL2	46.2853	155.883	1.75184	0.000356565
Zm00001d017584	Lysophospholipid acyltransferase1	8.99582	25.8043	1.52029	0.000356565
Zm00001d017592	Dehydration-responsive element-binding protein1A	0.430872	2.65799	2.625	0.0481649
Zm00001d017597	SPX domain-containing membrane protein	0.348104	0.791663	1.18537	0.0391984
Zm00001d017607	Pentatricopeptide (PPR) repeat-containing protein-like	0.712319	4.28092	2.58733	0.000356565
Zm00001d017613	Protein LYK2	5.65847	28.657	2.3404	0.000356565
Zm00001d017614	Agamous-like MADS-box protein AGL6	31.9011	118.502	1.89324	0.000356565
Zm00001d017621		2.63442	6.15541	1.22437	0.03387
Zm00001d017713	Protein NRT1/ PTR FAMILY8.3	3.36586	12.4594	1.88818	0.000356565
Zm00001d017726	Homeodomain-like superfamily protein	0.268089	1.12036	2.06317	0.0430342
Zm00001d017746	Vitamin E synthesis4	1.93114	5.35836	1.47234	0.00474653
Zm00001d017753	Carboxylic ester hydrolase	8.28839	16.6841	1.00931	0.00277967
Zm00001d017761		3.67733	10.6736	1.53732	0.00416904
Zm00001d017777	Adenine nucleotide alpha hydrolases-like superfamily protein	25.8252	64.8858	1.32912	0.000356565
Zm00001d017864	Aspartyl protease AED1	0.121893	0.848597	2.79946	0.0322476
Zm00001d017867	Aspartyl protease AED1	1.50311	4.2555	1.50138	0.00319529
Zm00001d017869	Aspartyl protease AED1	0.951936	5.80495	2.60835	0.000356565
Zm00001d017880	Probable amino acid permease7	21.8036	47.9325	1.13644	0.00119569
Zm00001d017912	LAG1 longevity assurance homolog3	0.863766	6.47253	2.90562	0.000356565
Zm00001d017920	Homeobox-leucine zipper protein HAT5	10.9346	43.4454	1.9903	0.000356565
Zm00001d017951	Nudix hydrolase17 mitochondrial	0.566334	3.63426	2.68193	0.00673078
Zm00001d017978	Endoglucanase1	5.48142	14.9925	1.45162	0.000356565
Zm00001d017990		4.16534	48.783	3.54987	0.000356565
Zm00001d017997	Alpha-mannosidase I MNS5	4.12363	10.2951	1.31997	0.000356565
Zm00001d018006	Serine/threonine-protein kinase WNK (With No Lysine)-related	4.53041	15.0496	1.73201	0.000356565
Zm00001d018030	Photosynthetic NDH subunit of subcomplex B4 chloroplastic	2.78165	15.2069	2.45071	0.000356565
Zm00001d018031	Alpha expansin2	2.44494	49.9355	4.35219	0.000356565
Zm00001d018041	Protein SUR2	13.8123	30.2813	1.13248	0.000356565
Zm00001d018093		0.132907	4.8095	5.1774	0.0192919
Zm00001d018122	E3 ubiquitin-protein ligase ATL6	9.01999	28.2132	1.64517	0.000356565
Zm00001d018155	Galactoside 2-alpha-L-fucosyltransferase	1.36417	4.8387	1.8266	0.000356565
Zm00001d018200	SAUR12-auxin-responsive SAUR family member	4.55869	10.7262	1.23444	0.0428063
Zm00001d018211	1-aminocyclopropane-1-carboxylate oxidase35	32.1043	211.273	2.71827	0.000356565
Zm00001d018229	Adenine nucleotide alpha hydrolases-like superfamily protein	9.18562	30.445	1.72876	0.000356565
Zm00001d018358	Protein TIC 55 chloroplastic	1.26293	5.50932	2.1251	0.000659965
Zm00001d018377	Diphosphomevalonate decarboxylase MVD2	4.41898	13.6809	1.63038	0.00319529
Zm00001d018388	Alginate regulatory protein AlgP	31.3492	74.5291	1.24937	0.000356565
Zm00001d018394	Probable protein phosphatase 2C	4.7865	11.9284	1.31736	0.00144394
Zm00001d018399		9.47677	23.5126	1.31097	0.000356565
Zm00001d018414	Aux/IAA-transcription factor24	5.64918	12.9038	1.19168	0.0121362
Zm00001d018415	Proliferating cell nuclear antigen1	10.9849	23.1056	1.07272	0.00191665
Zm00001d018451	F-box protein PP2-B10	1.90604	6.56816	1.78491	0.00824437
Zm00001d018454	Glutathione reductase cytosolic	38.1505	109.106	1.51596	0.000356565
Zm00001d018464	Expressed protein	4.57903	14.3916	1.65211	0.0238028
Zm00001d018475	CLIP-associated protein	0.271818	0.635411	1.22505	0.0228428
Zm00001d018529		39.9184	159.673	1.99999	0.000356565
Zm00001d018575	Epimerase family protein SDR39U1 homolog chloroplastic	7.27511	19.1958	1.39975	0.000356565
Zm00001d012819	Protein SRG1	7.11428	40.1743	2.49748	0.000356565
Zm00001d012850	Nucleotide-diphospho-sugar transferase family protein	8.29065	22.0446	1.41087	0.00358956
Zm00001d012924	Non-specific phospholipase C1	5.97108	12.3554	1.04908	0.000659965
Zm00001d012939	Bowman-Birk type trypsin inhibitor	1.56654	9.25661	2.5629	0.00214092
Zm00001d012983	Protein trichome birefringence-like34	0.803018	2.08982	1.37988	0.0491519
Zm00001d013015	Short chain alcohol dehydrogenase1	34.8005	89.0646	1.35574	0.00168049
Zm00001d013028	DNA-binding storekeeper protein-related	5.56536	12.588	1.17751	0.022469
Zm00001d013212	Peroxidase16	0.371608	9.79066	4.71955	0.000356565
Zm00001d013226	Cytochrome P450 family 81 subfamily D polypeptide8	12.8653	47.8814	1.89598	0.00378774
Zm00001d013238	Origin recognition complex5	0.813164	1.76526	1.11826	0.0340902
Zm00001d013243	Cyclic nucleotide-gated ion channel2	3.61678	7.46374	1.04519	0.00808813
Zm00001d013263	Expressed protein	10.9101	34.3601	1.65507	0.000356565
Zm00001d013289	Transmembrane BAX inhibitor motif-containing protein4	5.9732	17.1964	1.52553	0.000932988
Zm00001d013384	Plant/MUD21-2 protein	21.6632	124.571	2.52365	0.000356565
Zm00001d013412	Histidine kinase4	1.07078	4.56278	2.09126	0.000356565
Zm00001d013419	RNA-binding (RRM/RBD/RNP motifs) family protein	0.527711	1.39633	1.40383	0.0330404
Zm00001d013492	Ethylene-insensitive protein2	1.23343	2.82218	1.19413	0.00474653
Zm00001d013493	Lipoxygenase5	3.34049	15.9829	2.25839	0.000356565
Zm00001d013494	Oleosin Zm-II	69.073	211.371	1.61358	0.000356565
Zm00001d013495	Cell division cycle protein cdt2	0.850775	1.83462	1.10863	0.0415103
Zm00001d013561	Glycosyl hydrolase10	1.16824	2.67315	1.1942	0.0407297
Zm00001d013635	O-Glycosyl hydrolase17	1.99478	14.1703	2.82857	0.000356565
Zm00001d013644	5-methyltetrahydropteroyltriglutamate--homocysteine methyltransferase1	104.698	271.053	1.37234	0.000356565
Zm00001d013655	Nicotianamine synthase4	2.09847	14.3866	2.77732	0.000356565
Zm00001d013759	Cytochrome P450 71D7	5.95027	22.2654	1.90378	0.000356565
Zm00001d013781	Chloroplast post-illumination chlorophyll fluorescence increase protein	2.87768	7.89016	1.45515	0.00236022
Zm00001d013787	Secretory carrier-associated membrane protein3	1.65982	4.89549	1.56042	0.0206074
Zm00001d013934	Soluble epoxide hydrolase	6.90013	43.4556	2.65485	0.000356565
Zm00001d013937	Protochlorophyllide reductase C chloroplastic	2.23287	21.5704	3.27208	0.000356565
Zm00001d013993		71.5296	162.997	1.18823	0.000356565
Zm00001d014038	Casein kinase 1-like protein6	0.566535	1.60917	1.50608	0.00319529
Zm00001d014063	MDIS1-interacting receptor like kinase2	0.286574	3.72941	3.70197	0.000356565
Zm00001d014102	Divalent ion symporter	0.583691	21.3158	5.19057	0.000356565
Zm00001d014121	Ent-cassadiene C2-hydroxylase	0.183027	16.2226	6.46981	0.00455623
Zm00001d014129	Organic cation/carnitine transporter7	2.72111	7.74807	1.50964	0.000356565
Zm00001d014178	Acylamino-acid-releasing enzyme	4.3198	8.89993	1.04283	0.00398421
Zm00001d014183	Probable prolyl 4-hydroxylase12	29.2037	70.2196	1.26572	0.000356565
Zm00001d014191	UTP-glucose-P-uridyltransferase homolog	3.15025	7.06201	1.16461	0.00340166
Zm00001d014294	Acetyl-CoA carboxylase1	7.37544	19.4222	1.39691	0.000356565
Zm00001d014299	CASP-like protein15	9.34305	20.1612	1.10961	0.012726
Zm00001d014328		0.949557	6.1796	2.70219	0.000356565
Zm00001d014341	Peroxidase53	2.00746	14.421	2.84473	0.000356565
Zm00001d014405	NAC domain-containing protein21/22	3.18168	16.998	2.41751	0.000356565
Zm00001d014414	Calmodulin	0.676987	1.48067	1.12905	0.0353936
Zm00001d014443	Serine carboxypeptidase-like19	1.31835	3.26575	1.30867	0.00656342
Zm00001d014463	Early nodulin-like protein9	38.3052	122.876	1.68159	0.000356565
Zm00001d014617	Xyloglucan endotransglucosylase/hydrolase protein14	4.8602	17.3105	1.83256	0.000356565
Zm00001d014625	Cell Division Protein AAA ATPase family	6.19132	13.4547	1.11979	0.00656342
Zm00001d014654	Disease resistance protein RPM1	0.416937	1.23458	1.56612	0.00299003
Zm00001d014659	Macrophage migration inhibitory factor	3.02573	8.98654	1.57048	0.00673078
Zm00001d014748	(Z)-3-hexen-1-ol acetyltransferase	3.73728	62.1911	4.05665	0.000356565
Zm00001d014756	Cyclin9	1.01875	2.3078	1.17972	0.00922321
Zm00001d014765	B-box zinc finger protein20	2.46064	16.9963	2.78812	0.000356565
Zm00001d014806	UPF0496 protein	2.27535	8.48294	1.89847	0.00398421
Zm00001d014811	DNL zinc finger family protein	15.0604	30.234	1.00541	0.00257148
Zm00001d014816	Senescence-associated protein DIN1	1.85072	6.53089	1.81919	0.00436468
Zm00001d014850	Probable serine/threonine-protein kinase Cx32 chloroplastic	0.543487	1.84117	1.76031	0.014816
Zm00001d014883	Putative 4-hydroxy-4-methyl-2-oxoglutarate aldolase2	70.4496	149.351	1.08404	0.000659965
Zm00001d014911	Phosphatidylinositol-4-phosphate 5-kinase9	2.86065	5.8474	1.03145	0.00214092
Zm00001d014949	RING-H2 finger protein ATL79	43.6349	92.4367	1.08298	0.000659965
Zm00001d015036	Rho-related protein from plants9	8.73409	23.6152	1.43499	0.000356565
Zm00001d015138		0.547673	2.96984	2.439	0.000932988
Zm00001d015164	Cyclin-T1-3	1.0871	3.0709	1.49817	0.00144394
Zm00001d015239	Camelliol C synthase	1.1165	3.31445	1.56978	0.000356565
Zm00001d015243	Auxin response factor20	2.15753	5.86872	1.44366	0.000356565
Zm00001d015308		18.6531	39.3345	1.07638	0.00119569
Zm00001d015356	4-hydroxyphenylpyruvate dioxygenase1	28.5841	87.1271	1.60791	0.000356565
Zm00001d015395	Urease accessory protein D	3.97619	8.44844	1.0873	0.0382994
Zm00001d015407	Myb family transcription factor APL	1.11366	4.09845	1.87977	0.00119569
Zm00001d015459	4-coumarate--CoA ligase1	22.0217	125.14	2.50655	0.000356565
Zm00001d015493	Autophagy-related protein11	4.77132	14.6033	1.61384	0.000356565
Zm00001d015618	Probable cinnamyl alcohol dehydrogenase	58.4576	259.427	2.14986	0.000356565
Zm00001d015623	Limonoid UDP-glucosyltransferase	3.94116	17.3858	2.14122	0.000356565
Zm00001d015638		20.1104	52.2167	1.37657	0.000356565
Zm00001d015651	Lycopene beta cyclase chloroplastic	1.8591	4.98918	1.4242	0.0101612
Zm00001d015657	Phytoene dehydrogenase-like	1.73611	5.50347	1.66448	0.00621606
Zm00001d015658	Transmembrane amino acid transporter family protein	3.78866	16.9696	2.1632	0.000356565
Zm00001d015804	ADP-ribosylation factor GTPase-activating protein AGD12	4.29343	10.3418	1.26828	0.000659965
Zm00001d015884	Protein kinase	0.124968	2.9196	4.54614	0.00566044
Zm00001d015905	Sugars will eventually be exported transporter4a	41.5483	167.591	2.01208	0.000356565
Zm00001d015917	Nucleic acid-binding OB-fold-like protein	12.4055	33.8256	1.44713	0.00191665
Zm00001d016070	Phosphate regulatory homolog1	9.86189	24.2122	1.2958	0.000356565
Zm00001d016098		6.93474	23.1096	1.73658	0.000356565
Zm00001d016149	Heavy metal transport/detoxification superfamily protein	5.13675	13.3689	1.37995	0.000356565
Zm00001d016199	FAD-binding Berberine family protein	6.36494	15.9148	1.32215	0.000932988
Zm00001d016242	Probable leucine-rich repeat receptor-like serine/threonine-protein kinase	0.260119	1.4596	2.48833	0.00299003
Zm00001d016446	Cysteine proteinase1	198.056	657.245	1.73052	0.000356565
Zm00001d016531	Galacturonosyltransferase8	9.63713	19.2878	1.00101	0.000356565
Zm00001d016544	Glycosyltransferase family 61 protein	1.23018	3.07256	1.32057	0.0112313
Zm00001d016682	RING-H2 finger protein ATL7	1.87449	9.19818	2.29485	0.000356565
Zm00001d016694	Poly [ADP-ribose] polymerase3	13.7908	46.2728	1.74646	0.000356565
Zm00001d016697	Germin-like protein subfamily 3 member2	4.48068	12.3523	1.46299	0.00985337
Zm00001d016704	N-carbamoylputrescine amidase	21.3125	46.2961	1.11919	0.000356565
Zm00001d016707	Heme-binding-like protein chloroplastic	1.89849	7.6379	2.00833	0.000356565
Zm00001d016718		1.91855	24.5966	3.68037	0.0410666
Zm00001d016744		2.33935	6.79654	1.53869	0.000659965
Zm00001d016760	Abscisic acid stress ripening6	0.524576	7.52628	3.84271	0.0141157
Zm00001d016764	Ubiquitin-protein ligase	1.1825	4.89222	2.04865	0.0125747
Zm00001d016768	Invertase alkaline neutral2	4.59933	12.0007	1.38362	0.000356565
Zm00001d016814	NAC domain-containing protein104	0.424673	5.67732	3.74078	0.0110773
Zm00001d016826	Proline-rich family protein	5.38621	11.1185	1.04563	0.0101612
Zm00001d016850	Molybdopterin synthase sulfur carrier subunit	13.3866	53.8688	2.00867	0.000356565
Zm00001d016860	Glutathione S-transferase Z1	10.824	24.2366	1.16295	0.000356565
Zm00001d016891	Beta-1,3-galactosyltransferase7	8.0574	16.8233	1.06207	0.000356565
Zm00001d016902	Bifunctional riboflavin biosynthesis protein RIBA1 chloroplastic	14.1387	42.9188	1.60196	0.000356565
Zm00001d016998	18S pre-ribosomal assembly protein gar2-related	0.922137	2.70841	1.55439	0.00723323
Zm00001d017008		2.64635	8.91181	1.75172	0.0443478
Zm00001d017021	Late embryogenesis abundant protein3	1.68175	13.0329	2.95413	0.00168049
Zm00001d017024		0.235855	0.816182	1.79099	0.0480597
Zm00001d017053	Calcineurin-like metallo-phosphoesterase superfamily protein	3.7689	8.83626	1.22929	0.000659965
Zm00001d017065		4.19904	18.9795	2.17631	0.000356565
Zm00001d017095	High affinity nitrate transporter	1.15669	5.22715	2.17602	0.00358956
Zm00001d017111	Very-long-chain 3-oxoacyl-CoA reductase1	18.8407	48.001	1.34921	0.000356565
Zm00001d017140	GDSL esterase/lipase	0.637538	9.06441	3.82963	0.000356565
Zm00001d017167	Integrin-linked protein kinase family	0.992581	3.67938	1.89021	0.00144394
Zm00001d017186	Shikimate O-hydroxycinnamoyltransferase	88.8507	213.512	1.26487	0.000356565
Zm00001d017199	Temperature-induced lipocalin-1	11.5963	77.5191	2.74088	0.000356565
Zm00001d017215	Serine/threonine protein phosphatase 2A 55 kDa regulatory subunit B beta isoform	0.203734	0.725986	1.83325	0.0245866
Zm00001d017274	Phenylalanine ammonia-lyase	62.8703	388.214	2.6264	0.000356565
Zm00001d017275	Phenylalanine ammonia lyase9	110.186	309.219	1.48869	0.000356565
Zm00001d017399	Vacuolar processing enzyme1	6.47427	19.946	1.62331	0.000356565
Zm00001d017403	Autophagy-related protein13a	1.53828	4.85688	1.65871	0.00191665
Zm00001d017418	Aldehyde dehydrogenase	5.96696	14.0735	1.23791	0.000356565
Zm00001d017422	Homeobox-leucine zipper protein ATHB-6	19.8076	43.835	1.14603	0.00119569
Zm00001d017425	Cytochrome b5	20.5852	107.712	2.38749	0.000356565
Zm00001d017429	Iron-phytosiderophore transporter yellow stripe1	0.661344	3.17089	2.26142	0.000356565
Zm00001d017445	ELMO/CED-12 family protein	8.35223	24.1461	1.53156	0.000356565
Zm00001d017455	Uclacyanin-3	3.13121	9.22827	1.55934	0.00723323
Zm00001d017461		0.568473	2.52998	2.15396	0.00277967
Zm00001d017470	Alpha/beta-Hydrolases superfamily protein	6.34937	14.0453	1.1454	0.000356565
Zm00001d017502	Trehalose-6-phosphate phosphatase6	5.00258	11.8131	1.23964	0.00119569
[truncated: 3,392 more rows]
