# Supplementary material for: ENB1 encodes a cellulose synthase 5 that directs synthesis of cell wall ingrowths in maize basal endosperm transfer cells
Source: Plant Cell. 2021 Dec 22;34(3):1054–74. doi: 10.1093/plcell/koab312 (PMC8894971; doi:10.1093/plcell/koab312)
Supplement: koab312_Supplementary_Data [file koab312_supplementary_data.zip › Supplemental Data Set 2.xlsx]

## Sheet: Sheet1
Supplemental Data. Wang et al. (2022). Plant Cell.
Supplemental Data Set 2. GO terms of down-regulated DEGs in enb1 endosperms.
aFisher’s exact test for GO term enrichment.
GO:0019252 Starch biosynthetic process (aFDR: 1.60E-04)
Gene ID	Description	WT_FPKM	enb1_FPKM	log2(fold change)	Q value
Zm00001d050032	Glucose-1-phosphate adenylyltransferase BT2	1067.24	199.925	-2.41635	0.000356565
Zm00001d044129	Glucose-1-phosphate adenylyltransferase large subunit SH2	1899.52	495.671	-1.93818	0.0252011
Zm00001d016684	1,4-alpha-glucan-branching enzyme AE1	1208.6	274.025	-2.14096	0.00511427
Zm00001d045462	Granule-bound starch synthase1 WX1	10.2456	0.648795	-3.98109	0.000356565
Zm00001d037234	Sugary2	316.238	51.9201	-2.60665	0.000356565
Zm00001d045261	Starch synthase1 SS1	332.295	74.4667	-2.1578	0.000356565
Zm00001d010821	Starch synthase4 SS4	14.1389	4.31648	-1.71174	0.000356565
Zm00001d033937	Starch synthase	12.9435	1.45712	-3.15104	0.000356565
Zm00001d019479	Granule-bound starch synthase1b GBSSI	15.6674	6.97405	-1.1677	0.000356565
Zm00001d005546	ADP glucose pyrophosphorylase small subunit embryo1 AGP1	182.047	80.4352	-1.17841	0.000356565
Zm00001d004438	Pullulanase-type starch debranching enzyme1 ZPU1	56.102	16.6278	-1.75445	0.000356565
Zm00001d033910	ADP glucose pyrophosphorylase large subunit leaf1 AGPLL1	40.9051	9.05146	-2.17606	0.000356565
Zm00001d015200	5'-AMP-activated protein kinase-related	98.6247	14.5883	-2.75713	0.000356565
Zm00001d018971	Regulatory protein opaque-2	629.263	179.632	-1.80861	0.000356565
GO:0009657 Plastid organization (aFDR: 5.10E-03)
Gene ID	Description	WT_FPKM	enb1_FPKM	log2(fold change)	Q value
Zm00001d007164	WEB family protein	4.00379	1.26688	-1.66009	0.000356565
Zm00001d034020	DCL protein	8.88379	3.67744	-1.27247	0.0174631
Zm00001d021645	Protein LHCP TRANSLOCATION DEFECT	8.10474	2.11001	-1.94152	0.000356565
Zm00001d002537	Protein MULTIPLE CHLOROPLAST DIVISION SITE1	31.2902	15.2628	-1.03569	0.000356565
Zm00001d006196	30S ribosomal protein S31	582.044	255.315	-1.18885	0.006027
Zm00001d003612	Translocon Tic40	55.7226	25.9972	-1.0999	0.000659965
Zm00001d015997	Expressed protein	83.5094	41.503	-1.00872	0.000356565
Zm00001d026669	Cell division protein FtsZ homolog 2-2 chloroplastic	44.0363	20.6288	-1.09404	0.000356565
Zm00001d027714	Ribosomal large subunit pseudouridine synthase B	8.17528	4.01991	-1.0241	0.00168049
Zm00001d032337	Thioredoxin-like protein CITRX chloroplastic	35.4546	13.8443	-1.35668	0.000356565
Zm00001d043325	Plastid transcriptionally active chromosome12 homolog	5.68163	2.19639	-1.37117	0.000659965
Zm00001d052329	Plastid transcriptionally active6	16.5796	8.06462	-1.03974	0.00191665
Zm00001d022599	Plastid transcriptionally active chromosome2 homolog	17.658	6.73716	-1.39011	0.000356565
Zm00001d043009	Thioredoxin family protein	2.10635	0.6665	-1.66007	0.0122839
Zm00001d021407	Protein ACCUMULATION AND REPLICATION OF CHLOROPLASTS3	6.42079	3.20644	-1.00178	0.00358956
Zm00001d030149	ATP-dependent Clp protease proteolytic subunit	76.6001	32.0546	-1.25682	0.00144394
Zm00001d017179	Translation chloroplast psaB mRNA2 homolog	5.37295	2.15724	-1.31653	0.0116685
Zm00001d049743	mTERF protein domain12	5.42283	2.34779	-1.20774	0.00119569
Zm00001d023583	Dynamin-like protein ARC5	9.95128	4.29882	-1.21094	0.000356565
Zm00001d045430	ATP-dependent Clp protease proteolytic subunit	70.2099	24.9704	-1.49145	0.000356565
Zm00001d032420	30S ribosomal protein S5 chloroplastic	23.3969	11.306	-1.04922	0.000932988
Zm00001d010610	Putative DUF827 domain containing family protein	10.3782	1.6255	-2.6746	0.000356565
Zm00001d032615	Protein TIC110 chloroplastic	250.266	65.6999	-1.9295	0.000356565
Zm00001d001939	Cell division protein FtsZ homolog1 chloroplastic	26.294	12.7014	-1.04975	0.000356565
Zm00001d004707	Thylakoid assembly1	22.1692	10.3413	-1.10013	0.000356565
Zm00001d016037	Adenine nucleotide alpha hydrolases-like superfamily protein	1.77198	0.708277	-1.32298	0.00319529
Zm00001d025453	Protein TIC40 chloroplastic	36.9482	17.5013	-1.07805	0.000932988
Zm00001d026020	Protein MULTIPLE CHLOROPLAST DIVISION SITE1	17.7595	8.50166	-1.06278	0.00277967
Zm00001d049297	Chromophore lyase CRL chloroplastic	87.8143	21.9129	-2.00268	0.000356565
Zm00001d049694	Ribosome-recycling factor chloroplastic	31.4628	9.89356	-1.66908	0.000356565
GO:0010467 Gene expression (aFDR: 6.50E-03)
Gene ID	Description	WT_FPKM	enb1_FPKM	log2(fold change)	Q value
Zm00001d037875	Elongation factor1-alpha2	605.459	282.733	-1.09859	0.00673078
Zm00001d022513	Elongation factor1-beta2	974.191	380.425	-1.35659	0.000356565
Zm00001d022134	Elongation factor1-beta	3005.01	649.295	-2.21042	0.000356565
Zm00001d046352	Elongation factor 1-gamma3	188.663	56.8516	-1.73054	0.000356565
Zm00001d034776	Elongation factor2	37.2396	16.8437	-1.14463	0.000356565
Zm00001d034773	Elongation factor2	2.61125	0.707694	-1.88354	0.000356565
Zm00001d036959	Elongation factor gamma1	668.516	256.731	-1.38071	0.000356565
Zm00001d007092	Elongation factor Ts family protein	7.35921	2.73874	-1.42604	0.000356565
Zm00001d026213	Translation elongation factor EF1A/initiation factor IF2gamma family protein	42.6759	13.2619	-1.68613	0.000356565
Zm00001d053861	Putative translation elongation factor family protein	8.86349	3.30984	-1.42111	0.000356565
Zm00001d012770	Putative translation elongation factor family protein	392.328	158.209	-1.31023	0.00168049
Zm00001d007940	Eukaryotic translation initiation factor5A-1	14.7413	7.00312	-1.07379	0.00922321
Zm00001d025692	Eukaryotic translation initiation factor4B	51.8876	17.814	-1.54238	0.000356565
Zm00001d003556	Putative translation initiation factor IF-2	27.5346	11.6017	-1.2469	0.000356565
Zm00001d020479	Eukaryotic translation initiation factor3 subunit E	7.92908	3.21208	-1.30365	0.000356565
Zm00001d017094	Eukaryotic translation initiation factor4B	16.9703	6.87456	-1.30367	0.000356565
Zm00001d013692	Translation initiation factor eIF-2B delta subunit	36.0848	13.7186	-1.39526	0.000356565
Zm00001d016351	Eukaryotic initiation factor4A-2	35.8635	14.692	-1.28749	0.000356565
Zm00001d036480	Eukaryotic initiation factor4a	374.429	142.258	-1.39618	0.000356565
Zm00001d029511	Eukaryotic translation initiation factor3 subunit E	1.75364	0.648372	-1.43546	0.0301098
Zm00001d041758	Translation initiation factor eIF-2B alpha subunit	55.1323	24.9114	-1.14609	0.000356565
Zm00001d051103	Eukaryotic translation initiation factor3 subunit E	23.8077	9.49178	-1.32668	0.000356565
Zm00001d004172	Putative translation elongation/initiation factor family protein	152.62	59.4644	-1.35985	0.000659965
Zm00001d003288	Eukaryotic translation initiation factor4B2	113.118	55.7097	-1.02183	0.000356565
Zm00001d014519	Translation machinery associated TMA7	1226.59	569.991	-1.10564	0.00119569
Zm00001d006296	Valine--tRNA ligase mitochondrial1	72.5478	31.1548	-1.21948	0.000356565
Zm00001d005558	Putative leucyl-tRNA synthetase	40.992	15.5839	-1.39529	0.000356565
Zm00001d013656	Glutamyl-tRNA(Gln) amidotransferase subunit	67.164	26.7048	-1.33059	0.000356565
Zm00001d039620	D-Tyr-tRNA(Tyr) deacylase family protein	28.8973	13.5125	-1.09664	0.000932988
Zm00001d002585	Proline--tRNA ligase cytoplasmic	84.4447	39.1387	-1.10941	0.000356565
Zm00001d001935	Leucine--tRNA ligase cytoplasmic	15.0669	5.77929	-1.38242	0.000356565
Zm00001d008617	Transcription elongation factor (TFIIS) family protein	88.3986	41.7709	-1.08153	0.000356565
Zm00001d034606	Transcription factor IIS protein	50.2787	19.52	-1.36499	0.000356565
Zm00001d012993	Transcription factor IIS protein	34.4362	7.63838	-2.17259	0.000356565
Zm00001d009653	60S acidic ribosomal protein P2A	473.935	224.541	-1.07771	0.000356565
Zm00001d025877	Splicing factor Prp18 family protein	2.80675	0.582411	-2.26879	0.0155177
Zm00001d027790	Cyclin-T1-5	21.2172	9.39284	-1.1756	0.000356565
Zm00001d022461	ERF-like protein	181.178	54.2998	-1.73839	0.000356565
Zm00001d025878	Splicing factor Prp18 family protein	0.932343	0.172875	-2.43113	0.0232034
Zm00001d032095	Ethylene-responsive transcription factor RAP2-2	76.2808	15.9776	-2.25527	0.000356565
Zm00001d035838	60S ribosomal protein L39-1	62.8726	27.5718	-1.18924	0.000356565
Zm00001d038811	Putative homeodomain-like transcription factor superfamily protein	2.59864	1.23353	-1.07496	0.0292444
Zm00001d043325	Plastid transcriptionally active chromosome12 homolog	5.68163	2.19639	-1.37117	0.000659965
Zm00001d009883	40S ribosomal protein S4-3	4.74557	2.19642	-1.11143	0.00378774
Zm00001d002806	B-box zinc finger protein20	5.1018	0.427084	-3.57841	0.00511427
Zm00001d002801	GT-2-like1	89.2296	35.3049	-1.33765	0.000356565
Zm00001d035256		62.8628	22.5711	-1.47773	0.000356565
Zm00001d016907	Purple acid phosphatase3	17.1242	5.10726	-1.74541	0.000356565
Zm00001d040033	Factor of DNA methylation1	3.30014	1.00507	-1.71523	0.000356565
Zm00001d035440	Low temperature-induced protein15	357.969	146.667	-1.28729	0.000356565
Zm00001d033479	Signal peptidase complex subunit1	368.534	173.084	-1.09032	0.0245866
Zm00001d002654	Naked endosperm1	187.793	60.7549	-1.62807	0.000356565
Zm00001d031081	NagB/RpiA/CoA transferase-like superfamily protein	12.6834	5.86378	-1.11304	0.00257148
Zm00001d039047	FtsJ-like methyltransferase family protein	44.4624	19.8737	-1.16172	0.000932988
Zm00001d052666	Retinoblastoma-related protein2	13.6354	5.70792	-1.25633	0.00474653
Zm00001d024353	Paired amphipathic helix repeat family protein	159.888	72.697	-1.13709	0.000659965
Zm00001d038921	Isopentenyl transferase8	1.59633	0.316578	-2.33413	0.0443478
Zm00001d049508	Mediator of RNA polymerase II transcription subunit36a	31.4955	1.59623	-4.3024	0.000356565
Zm00001d049500	40S ribosomal protein S3-1	598.924	269.017	-1.15468	0.000356565
Zm00001d018142	MADS-box protein SVP	13.7635	6.45306	-1.09279	0.00824437
Zm00001d031956	Ribosomal protein	999.969	496.033	-1.01145	0.00319529
Zm00001d043815	Methionyl-tRNA formyltransferase	8.06116	2.80055	-1.52528	0.000356565
Zm00001d013548	Tetratricopeptide repeat (TPR)-like superfamily protein	4.93604	2.31599	-1.09173	0.00474653
Zm00001d047519	Basic leucine-zipper52	2.32816	0.947418	-1.29712	0.0249729
Zm00001d031498	AP2-EREBP-transcription factor169	6.60598	0.847194	-2.96301	0.0149455
Zm00001d006175	Testis intracellular mediator protein	27.7119	11.999	-1.2076	0.000356565
Zm00001d019147	40S ribosomal protein S2	404.312	201.13	-1.00734	0.00257148
Zm00001d047462	50S ribosomal protein L6 chloroplastic	41.5545	16.0594	-1.37159	0.000356565
Zm00001d008734	Putative bZIP transcription factor superfamily protein	22.0139	4.5159	-2.28533	0.000356565
Zm00001d008735	Zinc finger CCCH domain-containing protein1	98.5307	37.278	-1.40225	0.000356565
Zm00001d041450	Paired amphipathic helix protein Sin3-like3	6.80009	2.8051	-1.2775	0.00214092
Zm00001d016877	RNA 2'-phosphotransferase Tpt1 / KptA family	4.36972	1.75168	-1.3188	0.0149455
Zm00001d009522	RNase PH homolog	30.5511	15.2041	-1.00676	0.000356565
Zm00001d031429	PfkB-like carbohydrate kinase family protein	490.111	219.854	-1.15656	0.000356565
Zm00001d011004	Serine/arginine-rich splicing factor RS2Z32	142.558	62.711	-1.18475	0.000356565
Zm00001d011555	Putative NAC domain transcription factor superfamily protein	7.07541	1.48711	-2.2503	0.000356565
Zm00001d018366	Embryo defective17	45.7226	11.128	-2.03871	0.000356565
Zm00001d006319	Protein indeterminate-domain5 chloroplastic	172.986	60.0058	-1.52748	0.000356565
Zm00001d049965	Ribonucleoprotein	17.3542	7.38926	-1.23179	0.000659965
Zm00001d045635	Helicase protein MOM1	50.3435	23.4452	-1.10251	0.0252011
Zm00001d035921	B3 DNA binding domain containing protein	12.3927	5.20828	-1.25061	0.00673078
Zm00001d017449	Ribosomal protein L19	35.7237	17.1492	-1.05874	0.000356565
Zm00001d050781	Auxin response factor1	34.3823	14.5713	-1.23853	0.000356565
Zm00001d029046	P-loop containing nucleoside triphosphate hydrolases superfamily protein	28.566	12.7932	-1.15892	0.000356565
Zm00001d046651	AP2-EREBP transcription factor	8.27325	1.50238	-2.46121	0.000932988
Zm00001d034766	Lysine--tRNA ligase chloroplastic/mitochondrial	42.7655	14.3119	-1.57923	0.000356565
Zm00001d029325	RNA-binding protein CP29B chloroplastic	35.8827	12.1606	-1.56107	0.000356565
Zm00001d043778	Pentatricopeptide repeat protein152	3.66977	0.567049	-2.69414	0.000356565
Zm00001d038698	Auxin response factor3	24.6942	7.45601	-1.7277	0.000356565
Zm00001d017193	Nuclear cap-binding protein subunit2	62.1334	25.1653	-1.30393	0.000356565
Zm00001d029201	50S ribosomal protein L6	17.5886	5.90223	-1.57531	0.000356565
Zm00001d035747	Argonaute1a	92.6829	42.5584	-1.12286	0.000356565
Zm00001d033108	Lysine--tRNA ligase cytoplasmic	142.269	50.4872	-1.49463	0.000356565
Zm00001d049767	Putative SERRATE-related C2H2 zinc-finger family protein	24.0856	11.7559	-1.03479	0.000356565
Zm00001d008289	Expressed protein	65.7867	22.4899	-1.54852	0.000356565
Zm00001d028603	GRAS transcription factor (Fragment)	19.3419	8.11324	-1.25338	0.000356565
Zm00001d027421	50S ribosomal protein L11 chloroplastic	32.8273	11.629	-1.49717	0.000356565
Zm00001d048492	Transcription factor TFIIIC tau55-related protein	40.8085	13.7548	-1.56894	0.000356565
Zm00001d006181	Expressed protein	21.6065	6.24882	-1.78981	0.000356565
Zm00001d022337	Peptide deformylase1A chloroplastic/mitochondrial	32.1246	15.4698	-1.05422	0.00168049
Zm00001d028218	Methionine--tRNA ligase cytoplasmic	103.3	51.1176	-1.01495	0.000659965
Zm00001d030532	Homeobox-leucine zipper protein ATHB-6	2.51068	0.141025	-4.15406	0.0145316
Zm00001d029429	S-adenosyl-L-methionine-dependent methyltransferases superfamily protein	7.14457	2.95097	-1.27566	0.000356565
Zm00001d045358	Nuclear speckle RNA-binding protein A	60.126	25.4162	-1.24224	0.000356565
Zm00001d009618	What's this factor1	18.5993	8.06798	-1.20497	0.000932988
Zm00001d013375	Lariat debranching enzyme	14.7555	6.30938	-1.22568	0.000356565
Zm00001d031265	S-adenosyl-L-methionine-dependent methyltransferases superfamily protein	6.71633	2.46244	-1.44759	0.000356565
Zm00001d044171	Probable WRKY transcription factor14	9.06729	0.490812	-4.20743	0.000356565
Zm00001d003329	RNA binding (RRM/RBD/RNP motifs) family protein	29.7377	12.0545	-1.30272	0.000356565
Zm00001d029557	Chaperone protein ClpB3 chloroplastic	62.7688	24.8484	-1.33689	0.000659965
Zm00001d039194	RNA polymerase sigma factor sigE chloroplastic/mitochondrial	2.69629	0.363558	-2.89072	0.00277967
Zm00001d006680	P-loop containing nucleoside triphosphate hydrolases superfamily protein	28.988	13.9932	-1.05072	0.000356565
Zm00001d036802	Putative two-component response regulator family protein	1.14054	0.234384	-2.28277	0.0167645
Zm00001d052952	Putative H/ACA ribonucleoprotein complex subunit 1-like protein1	18.7904	8.11495	-1.21134	0.00236022
Zm00001d048132	Mitochondrial ribosomal protein L51/S25/CI-B8 family protein	62.8001	28.2447	-1.15279	0.000356565
Zm00001d020900	Ribonuclease Z chloroplastic	4.0623	1.87816	-1.11298	0.0170444
Zm00001d013676	Nuclear transcription factor Y subunit A-10	5.73911	2.0328	-1.49736	0.000932988
Zm00001d039907	AP2/ERF and B3 domain-containing transcription repressor TEM1	3.3635	1.26524	-1.41055	0.0445558
Zm00001d031501	AP2-EREBP transcription factor (Fragment)	9.82826	2.06802	-2.24869	0.00707468
Zm00001d013845	E2F transcription factor-like E2FE	842.247	410.34	-1.03742	0.000659965
Zm00001d017560	Indeterminate domain p10	96.4134	41.4947	-1.21631	0.000356565
Zm00001d015662	Probable rRNA-processing protein EBP2 homolog	59.4172	27.0277	-1.13644	0.000356565
Zm00001d013849	Trihelix transcription factor GT-2	10.9497	5.30409	-1.04571	0.000932988
Zm00001d009596	E. coli Ras-like protein1	8.67216	3.56124	-1.28401	0.000932988
Zm00001d022110	PHD finger protein ALFIN-LIKE4	15.9824	6.92093	-1.20745	0.00119569
Zm00001d039547	Glutamine--tRNA ligase cytoplasmic	91.698	35.5491	-1.36708	0.00416904
Zm00001d039371	Transcription factorTCP4	19.9919	6.84946	-1.54535	0.000356565
Zm00001d033817	ILITYHIA	54.0488	26.4556	-1.03069	0.000356565
Zm00001d043204	Ethylene-responsive transcription factor12	6.70683	2.15331	-1.63907	0.0244573
Zm00001d006220	Transcription initiation factor IIB-2	38.51	17.4804	-1.13949	0.000356565
Zm00001d011426	Putative MAP kinase family protein	64.3417	29.0965	-1.14491	0.006027
Zm00001d013119	Transcription factor TCP2	8.17975	4.08548	-1.00155	0.0339758
Zm00001d012979	Pentatricopeptide repeat-containing protein mitochondrial	47.4163	23.5575	-1.00919	0.0402416
Zm00001d010507	Protein LIGHT-DEPENDENT SHORT HYPOCOTYLS5	9.7796	3.3651	-1.53913	0.00277967
Zm00001d022599	Plastid transcriptionally active chromosome2 homolog	17.658	6.73716	-1.39011	0.000356565
Zm00001d046272	Expressed protein	10.1589	4.76758	-1.09141	0.0206074
Zm00001d027461	DNA binding protein	110.247	37.9858	-1.53721	0.000356565
Zm00001d008777	DExH-box ATP-dependent RNA helicase DExH10	56.0096	19.2472	-1.54102	0.000356565
Zm00001d033928	Cyclin-H1-1	30.9031	12.7826	-1.27357	0.00358956
Zm00001d033149	Acyl carrier protein	8.94586	2.97768	-1.58703	0.00257148
Zm00001d053927	Ribosomal RNA small subunit methyltransferase chloroplastic	43.5451	17.7118	-1.2978	0.000356565
Zm00001d013081	Pentatricopeptide repeat-containing protein chloroplastic	1.7548	0.605789	-1.53442	0.0124328
Zm00001d002716	Pre-mRNA processing ribonucleoprotein binding region-containing protein	63.0425	26.8905	-1.22923	0.000356565
Zm00001d008229	Putative MYB DNA-binding domain superfamily protein	13.3733	3.15861	-2.08199	0.000356565
Zm00001d035139	MA3 domain-containing protein	89.616	43.7214	-1.03542	0.000659965
Zm00001d050616	26S proteasome regulatory complex ATPase RPT3 isoform	121.768	60.5045	-1.00902	0.000356565
Zm00001d015204	50S ribosomal protein L3-1 chloroplastic	52.5546	25.206	-1.06005	0.000356565
Zm00001d048856	Seryl-tRNA synthetase	52.8878	24.3645	-1.11815	0.00168049
Zm00001d018432	SAP-like protein BP-73	37.5962	11.7196	-1.68167	0.000356565
Zm00001d034724	50S ribosomal protein L18 chloroplastic	60.1442	17.7854	-1.75773	0.000356565
Zm00001d044130	50S ribosomal protein L31	50.5655	17.2991	-1.54746	0.000356565
Zm00001d008429	Paired amphipathic helix protein Sin3-like3	40.3742	19.7451	-1.03194	0.00119569
Zm00001d029512	Dof zinc finger protein DOF4.6	57.0323	6.08904	-3.22749	0.000356565
Zm00001d012087	Sas10/Utp3/C1D family	31.1392	10.912	-1.51281	0.000356565
Zm00001d033566	Purple acid phosphatase3	4.21152	0.450587	-3.22446	0.000356565
Zm00001d002781	RNA recognition water-stress protein1	78.4819	38.8251	-1.01537	0.00922321
Zm00001d016640	TUDOR-SN protein1	261.628	99.5017	-1.39472	0.000356565
Zm00001d052918	Ubiquitin-protein ligase/ zinc ion binding protein	8.51892	2.97517	-1.5177	0.000356565
Zm00001d017742	Growth-regulating factor6	5.44032	1.86313	-1.54597	0.00656342
Zm00001d014863	Protein REVEILLE7	16.3661	6.15936	-1.40986	0.000356565
Zm00001d007934	U3 small nucleolar RNA-associated protein6	17.7874	6.79797	-1.38768	0.000356565
Zm00001d021818	NAC transcription factor25	8.57493	4.2075	-1.02716	0.0181493
Zm00001d038504	Putative B3 domain-containing protein	35.8403	13.4179	-1.41742	0.000356565
Zm00001d013632	Antitermination NusB domain-containing protein	6.63403	2.83857	-1.22472	0.00474653
Zm00001d040464	Duplicated homeodomain-like superfamily protein	5.48293	1.34949	-2.02253	0.00277967
Zm00001d010730	Transcription factor TCP5	70.5044	18.5019	-1.93004	0.000356565
Zm00001d003401	14-3-3-like protein GF14-6	808.465	396.791	-1.02681	0.00529786
Zm00001d016037	Adenine nucleotide alpha hydrolases-like superfamily protein	1.77198	0.708277	-1.32298	0.00319529
Zm00001d017409	GATA zinc finger family protein	19.8922	5.9909	-1.73136	0.000356565
Zm00001d047753	Probable RNA-binding protein ARP1	13.2741	3.69508	-1.84494	0.000356565
Zm00001d023659	Auxin response factor2	28.0571	13.1697	-1.09114	0.000356565
Zm00001d027299	Polymerase II transcription-mediator1	27.015	10.788	-1.32434	0.0165002
Zm00001d018374	Transcription factor bHLH69	10.12	3.48407	-1.53836	0.000659965
Zm00001d031531	Expressed protein	30.9746	15.041	-1.04219	0.000356565
Zm00001d034699	Transcription termination factor nusG family protein	7.9498	1.46344	-2.44156	0.000356565
Zm00001d018870	Proline--tRNA ligase chloroplastic/mitochondrial	30.8984	14.7017	-1.07155	0.000356565
Zm00001d034677	Ribosomal protein L30 family protein	160.387	73.7309	-1.12122	0.00358956
Zm00001d008610	Mitochondrial glycoprotein family protein	32.044	12.1819	-1.39532	0.000356565
Zm00001d006578	Transcription factor bHLH130	21.3728	10.651	-1.00479	0.00257148
Zm00001d043669	RNA-binding KH domain-containing protein	136.765	61.4581	-1.15403	0.000356565
Zm00001d010889	Myb related protein1 (MRP1)	18.7584	4.78766	-1.97014	0.000659965
Zm00001d013594	mRNA cap guanine-N7 methyltransferase2	3.45169	0.726218	-2.24883	0.00707468
Zm00001d014486	Phosphosulfolactate synthase-related protein	279.255	96.1509	-1.53821	0.000356565
Zm00001d034353	Transcription factor TCP2	5.26871	0.695395	-2.92154	0.00191665
Zm00001d046246	Putative NAC domain transcription factor superfamily protein	13.097	1.87271	-2.80604	0.000356565
Zm00001d019114	RNA binding	15.6289	6.61041	-1.2414	0.000356565
Zm00001d010868	Histidine--tRNA ligase cytoplasmic	17.4904	8.63291	-1.01865	0.000932988
Zm00001d025953	Putative GATA transcription factor family protein	19.4964	7.0934	-1.45866	0.000356565
Zm00001d029142	Nuclear pore complex protein NUP93A	31.0594	14.8443	-1.06512	0.000356565
Zm00001d022442	Basic leucine-zipper52	11.3605	4.27836	-1.4089	0.000356565
Zm00001d049694	Ribosome-recycling factor chloroplastic	31.4628	9.89356	-1.66908	0.000356565
Zm00001d039477	RNA methyltransferase family protein	11.3506	4.82968	-1.23277	0.000356565
Zm00001d015499	Protein RRC1	27.6149	12.4051	-1.15451	0.000356565
Zm00001d015999	Drug transmembrane transporters	1.30042	0.486074	-1.41973	0.00824437
Zm00001d052180	Tunicate1	11.9197	3.05833	-1.96252	0.000356565
Zm00001d023896	DNA-directed RNA polymerases	40.4511	17.4482	-1.2131	0.000356565
Zm00001d003198	eIF-2-alpha kinase GCN2	23.2618	10.1471	-1.1969	0.000356565
Zm00001d048415	Splicing factor CC1-like	36.4038	16.5155	-1.14027	0.000356565
Zm00001d032338	Polynucleotidyl transferase ribonuclease H-like superfamily protein	17.6174	8.74191	-1.01098	0.00340166
Zm00001d017175	La protein1	31.7607	12.156	-1.38557	0.000356565
Zm00001d018971	Regulatory protein opaque-2	629.263	179.632	-1.80861	0.000356565
Zm00001d019905	Argonaute6	2.41489	1.08786	-1.15046	0.0115193
Zm00001d002483	Transducin family protein / WD-40 repeat family protein	11.3698	4.61572	-1.30057	0.000356565
Zm00001d040429	Argonaute105	42.4537	20.4768	-1.0519	0.00378774
Zm00001d002520	OSJNBa0013K16.16 protein	421.781	165.226	-1.35205	0.000356565
Zm00001d053103	Plastid-specific ribosomal protein6	35.8646	11.3674	-1.65766	0.0241774
Zm00001d027957	MADS-transcription factor68	16.2996	5.8554	-1.477	0.000356565
Zm00001d016770	Exosome complex component RRP45B	44.101	19.1521	-1.20331	0.000356565
Zm00001d036977	Nuclear poly(A) polymerase2	71.82	29.1967	-1.29858	0.000356565
Zm00001d049854	3'-5'-exoribonuclease family protein	61.2558	23.1198	-1.40572	0.000356565
Zm00001d049855	3'-5'-exoribonuclease family protein	10.633	3.95105	-1.42824	0.000932988
Zm00001d039492	Myb-like transcription factor family protein	6.82033	2.77983	-1.29484	0.0153839
Zm00001d006597	B3 domain-containing transcription factor VAL3	25.2809	8.32146	-1.60314	0.000356565
Zm00001d007654	Putative CCR4-associated factor1 homolog3	3.14425	0.490064	-2.68168	0.014816
Zm00001d047962	Small nuclear ribonucleoprotein SmD3b	190.904	79.8772	-1.25699	0.000356565
Zm00001d021335	RNA polymerase Rpb7 N-terminal domain-containing protein	41.0586	14.8151	-1.47062	0.000356565
Zm00001d035954	SIN-like family protein	18.1619	8.01855	-1.1795	0.000356565
Zm00001d035953	Expressed protein	4.20818	1.38327	-1.60512	0.000659965
Zm00001d006157	Basic-leucine zipper (bZIP) transcription factor family protein	8.53887	2.6255	-1.70145	0.000356565
Zm00001d033099	DNA-directed RNA polymerases II IV and V subunit 6A	88.517	38.9649	-1.18378	0.000356565
Zm00001d042040	Serine/arginine-rich splicing factor SR45	152.224	58.4926	-1.37987	0.000356565
Zm00001d033319	Aux/IAA-transcription factor3	4.07223	1.34725	-1.59581	0.0128745
Zm00001d011596	30S ribosomal protein S20 chloroplastic	4.54157	1.65576	-1.4557	0.00119569
Zm00001d043782	DNA-binding protein RAV1	90.8561	23.224	-1.96796	0.000356565
Zm00001d022265	H/ACA ribonucleoprotein complex subunit4	3.93777	1.96798	-1.00066	0.0382109
Zm00001d051662	60S ribosomal protein L31	71.7088	31.6676	-1.17914	0.000356565
Zm00001d042582	PHD finger protein	24.8779	12.2694	-1.0198	0.00119569
Zm00001d043231	Homeodomain leucine zipper family IV protein	38.4178	4.7379	-3.01945	0.000356565
Zm00001d007012	Ribonucleoprotein A	32.7916	12.6133	-1.37838	0.000356565
Zm00001d036296	Histone-lysine N-methyltransferase EZ1	26.3645	11.8933	-1.14844	0.000356565
Zm00001d036359	Transducin/WD40 repeat-like superfamily protein	26.5059	11.8633	-1.15981	0.000356565
Zm00001d012865	LUC7 related protein	88.3393	43.2922	-1.02895	0.000356565
Zm00001d012787	Phenylalanine--tRNA ligase chloroplastic/mitochondrial	20.7132	8.42149	-1.2984	0.000356565
Zm00001d001933	Zinc finger CCCH domain-containing protein52	70.5528	34.0782	-1.04985	0.000356565
Zm00001d008762	Ribosome biogenesis regulatory protein homolog	128.375	48.6841	-1.39884	0.000356565
Zm00001d027395	NAC domain containing protein28	1.69866	0.5928	-1.51878	0.00144394
Zm00001d028714	Probable RNA-binding protein ARP1	118.591	16.0205	-2.888	0.000356565
Zm00001d034020	DCL protein	8.88379	3.67744	-1.27247	0.0174631
Zm00001d008546	Putative AP2/EREBP transcription factor superfamily protein isoform	111.238	46.9226	-1.2453	0.000356565
Zm00001d024534	Zinc finger CCCH domain-containing protein12	94.2005	45.5975	-1.04678	0.000356565
Zm00001d029342	tRNA pseudouridine synthase	24.4682	7.86569	-1.63727	0.000356565
Zm00001d007573	CDK5RAP1-like protein	21.171	10.3286	-1.03545	0.000356565
Zm00001d050606	TUDOR-SN protein1	379.942	106.929	-1.82912	0.000356565
Zm00001d034809	LUC7 related protein	46.9178	22.1101	-1.08543	0.0203603
Zm00001d039528	Homolog of histone chaperone HIRA	11.9391	5.80484	-1.04037	0.000356565
Zm00001d049743	mTERF protein domain12	5.42283	2.34779	-1.20774	0.00119569
Zm00001d035234	Tyrosine specific protein phosphatase-like	2.18178	0.351262	-2.63488	0.00398421
Zm00001d053630	Ribosomal protein S8 homolog	249.61	120.258	-1.05355	0.000356565
Zm00001d052725	Putative bZIP transcription factor superfamily protein	41.6807	13.2182	-1.65685	0.000356565
Zm00001d044127	Putative transcription factor	48.7495	24.3393	-1.0021	0.000932988
Zm00001d041056	Auxin response factor2	38.1532	17.3692	-1.13527	0.000356565
Zm00001d003378	Mediator of paramutation1	13.521	6.37842	-1.08393	0.000356565
Zm00001d028579	Splicing factor PWI domain-containing protein	78.2874	38.7216	-1.01564	0.00277967
Zm00001d051967	Rho-N domain-containing protein1 chloroplastic	10.4866	5.14796	-1.02648	0.00319529
Zm00001d028377	Small nuclear ribonucleoprotein Sm D3	157.377	48.9355	-1.68528	0.0163684
Zm00001d050284	tRNA modification GTPase trmE	8.47305	3.23702	-1.38821	0.000356565
Zm00001d051682	DNA-directed RNA polymerases IV and V subunit4	77.3935	38.1553	-1.02033	0.000356565
Zm00001d017129	GRAS-transcription factor39	13.9346	5.26716	-1.40358	0.000356565
Zm00001d011802	Histone-lysine N-methyltransferase ATXR5	3.86183	1.78098	-1.11661	0.0115193
Zm00001d011159	Ubiquitin-conjugating enzyme family protein	106.746	47.7551	-1.16045	0.000356565
Zm00001d011796	Putative mitochondrial processing peptidase alpha subunit family protein	5.14886	2.2947	-1.16594	0.00585434
Zm00001d002681	Calmodulin-binding transcription activator2	1.76126	0.601814	-1.54922	0.0191539
Zm00001d023541	Putative GATA transcription factor family protein	53.4852	13.2291	-2.01543	0.000356565
Zm00001d027462	FHA-transcription factor1	6.94537	3.45875	-1.0058	0.00168049
Zm00001d019166	EM binding protein1 homologue	20.7635	9.17302	-1.17858	0.000356565
Zm00001d040189	No-apical-meristem-related protein1	980.833	281.167	-1.80258	0.000356565
Zm00001d024327	RING/FYVE/PHD zinc finger superfamily protein	34.5762	13.9559	-1.30891	0.000356565
Zm00001d050532	Isoamylase 1 chloroplastic	2.21279	0.168069	-3.71873	0.000932988
Zm00001d033905	Growth-regulating-factor-inteacting factor1	4.73676	1.69215	-1.48504	0.00739773
Zm00001d050816	PHD finger protein	32.4204	15.6908	-1.04698	0.000659965
Zm00001d006791	Duplicated homeodomain-like superfamily protein	27.5942	6.42307	-2.10303	0.000356565
Zm00001d024810	Putative MYB DNA-binding domain superfamily protein	13.1771	3.31347	-1.99161	0.000356565
Zm00001d024814	Putative MYB DNA-binding domain superfamily protein	28.1229	7.51953	-1.90303	0.000356565
Zm00001d031441	Transcription factor bHLH130	15.9575	6.40788	-1.31631	0.000356565
Zm00001d020680	PHD finger protein MALE STERILITY1	46.7512	2.36383	-4.3058	0.000356565
Zm00001d018260	Growth-regulating factor6	2.09104	0.787203	-1.40941	0.0372325
Zm00001d053891	ILITYHIA	5.6339	1.54158	-1.86972	0.000356565
Zm00001d016298	Homeobox protein ATH1	3.50815	1.43631	-1.28835	0.0101612
Zm00001d034565	Probable tRNA (guanine(26)-N(2))-dimethyltransferase2	8.99269	2.88207	-1.64165	0.000356565
Zm00001d038281	Dof zinc finger protein DOF1.2	27.8749	12.5539	-1.15084	0.000659965
Zm00001d048085	Ninja-family protein1	173.001	85.6449	-1.01434	0.000659965
Zm00001d018864	Histone deacetylase	22.1475	10.3105	-1.10303	0.000356565
Zm00001d050394	Putative HLH DNA-binding domain superfamily protein	28.6822	5.34874	-2.42289	0.000356565
Zm00001d034666	FtsJ-like methyltransferase family protein	18.1558	7.49982	-1.2755	0.000356565
Zm00001d015314	DExH-box ATP-dependent RNA helicase DExH11	13.0804	6.51451	-1.00568	0.000356565
Zm00001d037860	N2N2-dimethylguanosine tRNA methyltransferase	6.75387	2.44598	-1.4653	0.000659965
Zm00001d013072	DUF2361 family protein	72.6153	34.7012	-1.06529	0.000356565
Zm00001d038266	Small nuclear RNA activating complex (SNAPc) subunit SNAP43 protein	41.1541	17.4963	-1.23399	0.00529786
Zm00001d016410	RNA-binding (RRM/RBD/RNP motifs) family protein	157.296	58.3701	-1.43018	0.000356565
Zm00001d012857	DNA-directed RNA polymerases II IV and V subunit 8B	247.964	117.715	-1.07483	0.000356565
Zm00001d028622	60S ribosomal protein L3-1	188.949	92.8187	-1.02551	0.000356565
Zm00001d027442	50S ribosomal protein L5	30.8499	13.779	-1.16279	0.037342
Zm00001d030518	Calmodulin-binding transcription activator2	39.0713	18.2121	-1.10121	0.000356565
Zm00001d052216	Ribosomal protein L29	28.2315	9.14188	-1.62675	0.000356565
Zm00001d014516	Probable mitochondrial intermediate peptidase mitochondrial	8.98353	3.76358	-1.25518	0.000356565
Zm00001d052803	Serine/arginine-rich splicing factor SC35	79.7769	31.9707	-1.31922	0.000356565
Zm00001d038784	Aux/IAA-transcription factor30	1.6334	0.341873	-2.25635	0.00690494
Zm00001d026397	RNA-binding protein AKIP1	31.2459	15.3874	-1.02192	0.000356565
Zm00001d040651	Ethylene-responsive transcription factor RAP2-2	36.3882	13.5559	-1.42455	0.000356565
Zm00001d017164	Protein FAR1-RELATED SEQUENCE6	10.803	5.30101	-1.0271	0.000356565
Zm00001d025589	Transcription factor HY5-like	2.65541	1.22246	-1.11915	0.0425936
Zm00001d027714	Ribosomal large subunit pseudouridine synthase B	8.17528	4.01991	-1.0241	0.00168049
Zm00001d008403	Arabidopsis NAC domain containing protein87	1009.15	495.65	-1.02575	0.0109187
Zm00001d028240	50S ribosomal protein L15 chloroplastic	26.4438	6.48063	-2.02872	0.000356565
Zm00001d051959	Putative lysine-specific demethylase JMJ16	0.946083	0.243628	-1.95729	0.00119569
Zm00001d017606	Transcription repressor OFP6	34.4046	6.87538	-2.32309	0.000356565
Zm00001d019230	Sister of indeterminate spikelet1	7.90201	3.07506	-1.36161	0.026346
Zm00001d024593	Sm-like protein LSM2	300.734	112.282	-1.42137	0.000356565
Zm00001d024591	SnRNP core Sm protein Sm-X5-like protein	30.6496	13.0693	-1.22969	0.000932988
Zm00001d032420	30S ribosomal protein S5 chloroplastic	23.3969	11.306	-1.04922	0.000932988
Zm00001d037615	FACT complex subunit SSRP1	0.735368	0.1643	-2.16213	0.00756864
Zm00001d021715	Peptide chain release factor PrfB1 chloroplastic	3.08681	1.36193	-1.18047	0.0141157
Zm00001d038646	Brix domain-containing protein1	40.6644	20.0925	-1.01711	0.000356565
Zm00001d034764	Lysine--tRNA ligase chloroplastic/mitochondrial	16.3346	7.39954	-1.14242	0.000356565
Zm00001d048114	40S ribosomal protein S23-2	3.25122	0.697815	-2.22007	0.000356565
Zm00001d001838	B3 domain-containing transcription factor LEC2	12.6873	4.53771	-1.48335	0.000356565
Zm00001d005100	RNA binding (RRM/RBD/RNP motifs) family protein	31.0224	14.4137	-1.10587	0.000356565
Zm00001d010758	Homeobox1	12.2147	4.3359	-1.49422	0.000356565
Zm00001d011589	NAC domain-containing protein72	10.3679	4.3837	-1.24191	0.0104679
Zm00001d002824	Vacuolar processing enzyme, beta-isozyme	254.356	107.757	-1.23907	0.000659965
Zm00001d023451	Ribonuclease	2.06885	0.436612	-2.2444	0.00277967
Zm00001d025616	30S ribosomal protein3 chloroplastic	49.2413	12.3821	-1.99161	0.000356565
Zm00001d034582	Protein GLE1	18.3668	4.99167	-1.8795	0.000356565
Zm00001d032213	Transcription factor AIG1	7.99422	1.89091	-2.07987	0.000659965
Zm00001d033160	Transposon protein	42.0086	4.74162	-3.14723	0.000356565
Zm00001d001907	Ethylene-responsive transcription factor7	6.25698	1.30611	-2.26019	0.0177433
Zm00001d028702	50S ribosomal protein L10 chloroplastic	9.85423	3.53703	-1.4782	0.00922321
Zm00001d053901	Glutamate--tRNA ligase chloroplastic/mitochondrial	18.505	7.01708	-1.39897	0.000356565
Zm00001d043942	60S ribosomal protein L18a	848.329	279.066	-1.60402	0.000356565
Zm00001d003869	Isopentenyl transferase2	44.0658	3.79033	-3.53926	0.000356565
Zm00001d046649	Putative AP2/EREBP transcription factor superfamily protein	11.2069	4.76739	-1.23311	0.0188823
Zm00001d022550	ABSCISIC ACID-INSENSITIVE 5-like protein2	6.98555	1.18264	-2.56237	0.000356565
Zm00001d008205	Phytochrome interacting factor3	2.61462	0.395162	-2.72609	0.000356565
Zm00001d042525	60S ribosomal protein L5-1 homolog a	923.891	392.987	-1.23324	0.00214092
Zm00001d016838	Auxin response factor1	82.0123	35.9787	-1.1887	0.000356565
Zm00001d048505	Serine/arginine-rich splicing factor RS31A	33.2235	13.4031	-1.30964	0.000356565
Zm00001d008846	Glutaminyl-tRNA synthetase	298.694	80.5238	-1.89118	0.000356565
Zm00001d053239	Ribosomal protein S27	1068.43	514.519	-1.0542	0.000356565
Zm00001d026270	RING/FYVE/PHD zinc finger superfamily protein	17.589	8.6123	-1.0302	0.000356565
Zm00001d045427	Barren stalk fastigiate1	5.99037	1.68768	-1.8276	0.0152399
Zm00001d006196	30S ribosomal protein S31	582.044	255.315	-1.18885	0.006027
Zm00001d039771	Expressed protein	122.741	33.3223	-1.88106	0.000356565
Zm00001d022099	Nuclear transcription factor Y subunit B-3	73.2935	32.3572	-1.1796	0.00277967
Zm00001d014246	NagB/RpiA/CoA transferase-like superfamily protein	27.0766	12.4999	-1.11513	0.000932988
Zm00001d052329	Plastid transcriptionally active6	16.5796	8.06462	-1.03974	0.00191665
Zm00001d017882	KH domain-containing protein	84.146	37.4689	-1.1672	0.000356565
Zm00001d043009	Thioredoxin family protein	2.10635	0.6665	-1.66007	0.0122839
Zm00001d041883	GATA transcription factor14	18.9143	9.03922	-1.06521	0.00277967
Zm00001d011771	GATA zinc finger family protein	7.15388	3.41265	-1.06783	0.0160805
Zm00001d048391	Putative GATA transcription factor family protein	8.62529	1.84333	-2.22626	0.000356565
Zm00001d045162	Putative MYB DNA-binding domain superfamily protein	26.8104	6.86339	-1.9658	0.000356565
Zm00001d016052	WRKY transcription factor22	7.36808	3.07629	-1.2601	0.00236022
Zm00001d027874	Nuclear transcription factor y subunit a1	90.6468	16.139	-2.48971	0.000356565
Zm00001d002661	NLP transcription factor	70.7148	33.6328	-1.07214	0.000356565
Zm00001d023411	Myb-like transcription factor family protein	1.7551	0.431099	-2.02546	0.00824437
Zm00001d039267	Auxin response factor7	25.5947	5.67696	-2.17265	0.000356565
Zm00001d049379	Tetratricopeptide repeat (TPR)-containing protein	31.338	12.4802	-1.32827	0.0122839
Zm00001d012082	E3 ubiquitin-protein ligase CCNB1IP1 homolog	1.18781	0.274267	-2.11465	0.0223467
Zm00001d036425	Silky1	33.484	14.5586	-1.2016	0.000356565
Zm00001d043915	Homeobox-DDT domain protein RLT1	18.2176	8.30049	-1.13406	0.00378774
Zm00001d040123	Paired amphipathic helix protein Sin3-like3	53.514	26.39	-1.01992	0.0136512
Zm00001d013509	Ribosomal protein S21 family protein	121.169	35.6852	-1.76362	0.000356565
Zm00001d034172	Protein FATTY ACID EXPORT3 chloroplastic	106.111	23.3677	-2.18298	0.000356565
Zm00001d051430	DNA-directed RNA polymerase subunit	57.2395	21.9718	-1.38136	0.000356565
Zm00001d045590	DExH-box ATP-dependent RNA helicase DExH9	18.2536	7.14935	-1.3523	0.000356565
Zm00001d031457	DNA-directed RNA polymerase IV subunit1	7.06029	2.66839	-1.40376	0.000356565
Zm00001d039913	MADS-box transcription factor56	9.24642	3.49297	-1.40444	0.028889
Zm00001d047491	Putative jumonji-like transcription factor family protein	18.5544	7.82284	-1.24599	0.000356565
Zm00001d040314	Transcription factor Pur-alpha1	112.639	46.9852	-1.26143	0.000356565
Zm00001d045605	Glycine--tRNA ligase chloroplastic/mitochondrial2	3.91832	1.74143	-1.16996	0.0150859
Zm00001d036392	bZIP transcription factor TRAB1	24.3547	2.34332	-3.37758	0.000356565
Zm00001d048158	40S ribosomal protein S3a-2	57.9068	26.5088	-1.12726	0.0115193
Zm00001d036396	RNA pseudouridine synthase2 chloroplastic	7.22503	3.1411	-1.20173	0.00511427
Zm00001d028425	Chloride conductance regulatory protein ICln	59.5735	26.6455	-1.16078	0.000356565
Zm00001d043861	THO complex subunit2	41.4373	18.1383	-1.19189	0.000356565
Zm00001d048157	40S ribosomal protein S3a	190.031	84.2436	-1.17359	0.000356565
Zm00001d039658	Transcription factor HY5-like	100.625	36.5233	-1.4621	0.000356565
Zm00001d038311	G-box-binding factor4	38.4225	14.3281	-1.42311	0.000356565
Zm00001d015300	60S ribosomal protein L19	522.242	227.698	-1.19759	0.000356565
Zm00001d017932	Agamous-like MADS-box protein AGL16	2.62859	0.46033	-2.51355	0.00119569
Zm00001d020826	Transcription factor bHLH76	26.9744	9.06985	-1.57244	0.000356565
Zm00001d018450	Trimeric LpxA-like enzyme	51.714	21.752	-1.24941	0.000356565
Zm00001d039867	Factor of DNA methylation4	17.061	8.06881	-1.08027	0.000356565
Zm00001d033657	Histone acetyltransferase type B catalytic subunit	1.72243	0.857507	-1.00622	0.00257148
GO:0006399 tRNA metabolic process (aFDR: 1.70E-02)
Gene ID	Description	WT_FPKM	enb1_FPKM	log2(fold change)	Q value
Zm00001d039547	Glutamine--tRNA ligase cytoplasmic	91.698	35.5491	-1.36708	0.00416904
Zm00001d010868	Histidine--tRNA ligase cytoplasmic	17.4904	8.63291	-1.01865	0.000932988
Zm00001d033108	Lysine--tRNA ligase cytoplasmic	142.269	50.4872	-1.49463	0.000356565
Zm00001d028218	Methionine--tRNA ligase cytoplasmic	103.3	51.1176	-1.01495	0.000659965
Zm00001d001935	Leucine--tRNA ligase cytoplasmic	15.0669	5.77929	-1.38242	0.000356565
Zm00001d002585	Proline--tRNA ligase cytoplasmic	84.4447	39.1387	-1.10941	0.000356565
Zm00001d008846	Glutaminyl-tRNA synthetase	298.694	80.5238	-1.89118	0.000356565
Zm00001d034764	Lysine--tRNA ligase chloroplastic/mitochondrial	16.3346	7.39954	-1.14242	0.000356565
Zm00001d034766	Lysine--tRNA ligase chloroplastic/mitochondrial	42.7655	14.3119	-1.57923	0.000356565
Zm00001d018870	Proline--tRNA ligase chloroplastic/mitochondrial	30.8984	14.7017	-1.07155	0.000356565
Zm00001d053901	Glutamate--tRNA ligase chloroplastic/mitochondrial	18.505	7.01708	-1.39897	0.000356565
Zm00001d006296	Valine--tRNA ligase mitochondrial1	72.5478	31.1548	-1.21948	0.000356565
Zm00001d048856	Seryl-tRNA synthetase	52.8878	24.3645	-1.11815	0.00168049
Zm00001d005558	Putative leucyl-tRNA synthetase	40.992	15.5839	-1.39529	0.000356565
Zm00001d012787	Phenylalanine--tRNA ligase chloroplastic/mitochondrial	20.7132	8.42149	-1.2984	0.000356565
Zm00001d045605	Glycine--tRNA ligase chloroplastic/mitochondrial2	3.91832	1.74143	-1.16996	0.0150859
Zm00001d031265	S-adenosyl-L-methionine-dependent methyltransferases superfamily protein	6.71633	2.46244	-1.44759	0.000356565
Zm00001d034565	Probable tRNA (guanine(26)-N(2))-dimethyltransferase2	8.99269	2.88207	-1.64165	0.000356565
Zm00001d051430	DNA-directed RNA polymerase subunit	57.2395	21.9718	-1.38136	0.000356565
Zm00001d029342	tRNA pseudouridine synthase	24.4682	7.86569	-1.63727	0.000356565
Zm00001d050284	tRNA modification GTPase trmE	8.47305	3.23702	-1.38821	0.000356565
Zm00001d039620	D-Tyr-tRNA(Tyr) deacylase family protein	28.8973	13.5125	-1.09664	0.000932988
Zm00001d013656	Glutamyl-tRNA(Gln) amidotransferase subunit	67.164	26.7048	-1.33059	0.000356565
Zm00001d043815	Methionyl-tRNA formyltransferase	8.06116	2.80055	-1.52528	0.000356565
Zm00001d037860	N2N2-dimethylguanosine tRNA methyltransferase	6.75387	2.44598	-1.4653	0.000659965
Zm00001d007573	CDK5RAP1-like protein	21.171	10.3286	-1.03545	0.000356565
Zm00001d003869	Isopentenyl transferase2	44.0658	3.79033	-3.53926	0.000356565
Zm00001d015999	Drug transmembrane transporters	1.30042	0.486074	-1.41973	0.00824437
Zm00001d038921	Isopentenyl transferase8	1.59633	0.316578	-2.33413	0.0443478
Zm00001d020900	Ribonuclease Z chloroplastic	4.0623	1.87816	-1.11298	0.0170444
Zm00001d046272	Expressed protein	10.1589	4.76758	-1.09141	0.0206074
Zm00001d016770	Exosome complex component RRP45B	44.101	19.1521	-1.20331	0.000356565
Zm00001d039477	RNA methyltransferase family protein	11.3506	4.82968	-1.23277	0.000356565
Zm00001d016877	RNA 2'-phosphotransferase Tpt1 / KptA family	4.36972	1.75168	-1.3188	0.0149455
Zm00001d049854	3'-5'-exoribonuclease family protein	61.2558	23.1198	-1.40572	0.000356565
Zm00001d016037	Adenine nucleotide alpha hydrolases-like superfamily protein	1.77198	0.708277	-1.32298	0.00319529
Zm00001d049855	3'-5'-exoribonuclease family protein	10.633	3.95105	-1.42824	0.000932988
Zm00001d049508	Mediator of RNA polymerase II transcription subunit 36a	31.4955	1.59623	-4.3024	0.000356565
