# Supplementary material for: ENB1 encodes a cellulose synthase 5 that directs synthesis of cell wall ingrowths in maize basal endosperm transfer cells
Source: Plant Cell. 2021 Dec 22;34(3):1054–74. doi: 10.1093/plcell/koab312 (PMC8894971; doi:10.1093/plcell/koab312)
Supplement: koab312_Supplementary_Data [file koab312_supplementary_data.zip › Supplemental Data Set 3.xlsx]

## Sheet: Sheet1
Supplemental Data. Wang et al. (2022). Plant Cell.
Supplemental Data Set 3. GO terms of up-regulated DEGs in enb1 endopserms.
aFisher’s exact test for GO term enrichment.
GO:0005215 Transporter activity (aFDR: 1.00E-15)
Gene ID	Description	WT_FPKM	enb1_FPKM	log2(fold change)	Q value
Zm00001d000222	Sugars will eventually be exported transporter1a	7.88443	40.52	2.36156	0.000356565
Zm00001d043735	Sugars will eventually be exported transporter2	1.32385	4.26946	1.68932	0.0101612
Zm00001d015905	Sugars will eventually be exported transporter4a	41.5483	167.591	2.01208	0.000356565
Zm00001d015914	Sugars will eventually be exported transporter4b	15.7675	43.3676	1.45966	0.000659965
Zm00001d044421	Sugars will eventually be exported transporter6a	0.329252	1.40225	2.09048	0.0357657
Zm00001d021064	Sugars will eventually be exported transporter10	83.2487	369.094	2.14849	0.000356565
Zm00001d023673	Sugars will eventually be exported transporter13b	0.343621	6.50769	4.24325	0.000659965
Zm00001d007365	Sugars will eventually be exported transporter14a	11.9872	44.7781	1.9013	0.000356565
Zm00001d029098	Sugars will eventually be exported transporter16	40.2932	128.77	1.67619	0.000356565
Zm00001d027854	Sucrose transporter1	21.3862	72.6205	1.7637	0.000356565
Zm00001d032409	Sugar transport protein1	0.451508	2.22406	2.30037	0.00358956
Zm00001d032906	Sugar transport protein3	0.187952	3.37669	4.16718	0.0318044
Zm00001d003469	Sugar transport protein5	0.82068	3.03111	1.88495	0.00529786
Zm00001d003468	Sugar transport protein5	7.16138	21.4165	1.58042	0.000356565
Zm00001d005594	Sugar transport protein14	3.71863	15.3507	2.04546	0.000356565
Zm00001d021775	Sugar carrier protein C	0.742226	86.2872	6.86114	0.000356565
Zm00001d008374	Sugar transporter ERD6-like3	4.09038	10.1808	1.31555	0.000356565
Zm00001d039052	Sugar transporter ERD6-like6	0.94974	3.42159	1.84906	0.000932988
Zm00001d030464	Carbohydrate transporter/ sugar porter	3.72157	14.2444	1.93641	0.000356565
Zm00001d043178	Probable sugar phosphate/phosphate translocator	27.595	87.0273	1.65706	0.000356565
Zm00001d009813	Nucleotide/sugar transporter family protein	7.94338	16.7243	1.07412	0.00299003
Zm00001d017205	Nucleotide/sugar transporter family protein	5.68976	16.422	1.52919	0.000356565
Zm00001d037505	Nucleotide/sugar transporter family protein	8.23199	17.3678	1.0771	0.000659965
Zm00001d002941	GDP-mannose transporter GONST5	11.8443	23.6893	1.00005	0.000659965
Zm00001d023596	Amino acid permease2	1.94904	18.7918	3.26926	0.000356565
Zm00001d007307	Probable magnesium transporter NIPA4	2.89535	6.30485	1.12272	0.00299003
Zm00001d048129	Metal transporter Nramp3	5.79555	15.7292	1.44043	0.000356565
Zm00001d002893	WAT1-related protein	2.16789	18.6949	3.10827	0.000356565
Zm00001d024294	Equilibrative nucleotide transporter1	17.4054	40.5602	1.22053	0.000356565
Zm00001d000434	Adenine/guanine permease AZG1	2.24738	6.22255	1.46926	0.00566044
Zm00001d047063	Camphor resistance CrcB family protein	2.59063	5.65044	1.12506	0.00257148
Zm00001d010210	Potassium channel2	4.21288	9.82478	1.22162	0.00277967
Zm00001d046591	Vacuolar-type H+-pyrophosphatase5	8.88709	51.561	2.5365	0.000356565
Zm00001d005018	Protein DETOXIFICATION21	3.11752	8.71503	1.48311	0.000356565
Zm00001d007255	Protein NRT1/ PTR FAMILY4.4	13.4397	78.1716	2.54014	0.000356565
Zm00001d002006	H(+)-ATPase5	41.2732	103.588	1.32759	0.000356565
Zm00001d012261	Ammonium transporter2	0.138462	1.79473	3.69621	0.0286366
Zm00001d017095	High affinity nitrate transporter	1.15669	5.22715	2.17602	0.00358956
Zm00001d049725	GDP-mannose transporter GONST1	0.557073	1.37747	1.30609	0.015937
Zm00001d018336	Transmembrane amino acid transporter family protein	0.933952	1.99245	1.09312	0.0243174
Zm00001d045667	Protein NRT1/ PTR FAMILY3.1	1.83458	4.85492	1.404	0.00775064
Zm00001d021938	Putative polyol transporter1	4.76396	22.3745	2.23162	0.000356565
Zm00001d023939	Putative polyol transporter1	3.008	14.4235	2.26155	0.000356565
Zm00001d021936	Putative polyol transporter1	2.33162	6.60524	1.50228	0.00257148
Zm00001d034944	Regulatory protein NPR3	0.614588	1.82999	1.57414	0.00857749
Zm00001d028401	Auxin transporter-like protein3	3.72196	32.6211	3.13167	0.000356565
Zm00001d006673	Major facilitator superfamily protein	4.23357	8.98655	1.08589	0.00191665
Zm00001d035157	Lysine histidine transporter2	1.35121	6.90865	2.35415	0.000356565
Zm00001d046277	ABC transporter G family member29	0.126661	18.4325	7.18514	0.000356565
Zm00001d048335	Major facilitator superfamily protein	0.169596	1.45486	3.10071	0.00257148
Zm00001d025772	ATP synthase E chain	24.1737	50.1769	1.05358	0.000356565
Zm00001d020980	Probable mitochondrial adenine nucleotide transporter BTL1	2.34769	6.04503	1.36451	0.00236022
Zm00001d028873	Outer envelope pore protein16-2 chloroplastic	25.8065	96.9923	1.91014	0.000356565
Zm00001d051014	CMP-sialic acid transporter3	3.27237	8.60522	1.39487	0.000356565
Zm00001d011595	Two pore calcium channel protein1	1.58992	3.58719	1.1739	0.00168049
Zm00001d002864	Probable polyol transporter4	3.08415	6.30649	1.03197	0.00824437
Zm00001d051174	Plasma membrane intrinsic protein2c	4.04164	12.7057	1.65246	0.000659965
Zm00001d020555	WAT1-related protein	2.75422	8.07277	1.55142	0.00119569
Zm00001d008226	Sialin	3.02615	7.19657	1.24983	0.000659965
Zm00001d035447	Metal tolerance protein A2	27.2307	92.8719	1.77001	0.000356565
Zm00001d012663	Putative MATE efflux family protein	0.409224	179.573	8.77746	0.000356565
Zm00001d049349	Protein NRT1/ PTR FAMILY4.4	0.41548	1.84402	2.15	0.00191665
Zm00001d051362	Tonoplast intrinsic protein2	1.38974	4.98524	1.84285	0.00299003
Zm00001d034035	Glutathione transporter1	21.9534	55.3075	1.33303	0.000659965
Zm00001d012259	Protein NRT1/ PTR FAMILY5.10	15.3845	32.3459	1.0721	0.00119569
Zm00001d027652	Aquaporin TIP1.1	210.952	655.525	1.63574	0.000356565
Zm00001d015658	Transmembrane amino acid transporter family protein	3.78866	16.9696	2.1632	0.000356565
Zm00001d010209	Potassium channel2	2.79395	11.7734	2.07515	0.000356565
Zm00001d014129	Organic cation/carnitine transporter7	2.72111	7.74807	1.50964	0.000356565
Zm00001d006493	Protein DETOXIFICATION40	2.78379	17.9177	2.68626	0.000356565
Zm00001d017429	Iron-phytosiderophore transporter yellow stripe1	0.661344	3.17089	2.26142	0.000356565
Zm00001d028162	Sulfate permease1	2.53799	26.734	3.39692	0.000356565
Zm00001d028164	Sulfate transporter2.2	10.0384	65.786	2.71226	0.000356565
Zm00001d020921	Tonoplast dicarboxylate transporter	0.663957	12.4171	4.22509	0.000356565
Zm00001d004762	ABC transporter G family member25	0.273035	5.74564	4.39531	0.000356565
Zm00001d048329	ABC transporter C family member3	0.346772	4.99218	3.84761	0.000356565
Zm00001d034890	Outer envelope pore protein 24A chloroplastic	9.07067	19.197	1.0816	0.00970017
Zm00001d053612	ABC transporter G family member40	0.412521	0.930844	1.17407	0.0178854
Zm00001d018627	Monosaccharide transporter1	1.70296	15.6814	3.20295	0.000356565
Zm00001d010410	Tonoplast intrinsic protein4	8.5476	19.1456	1.16342	0.00214092
Zm00001d021629	Protein DETOXIFICATION40	0.205784	2.82701	3.78007	0.00494077
Zm00001d014116	Phosphate transporter protein1	13.2172	48.8214	1.8851	0.000356565
Zm00001d004055	Protein DETOXIFICATION16	7.58672	42.7078	2.49295	0.000356565
Zm00001d023450	Cationic amino acid transporter6 chloroplastic	3.94942	11.0458	1.48378	0.00119569
Zm00001d034521	Brain protein 44-like protein	0.714479	10.5386	3.88265	0.000659965
Zm00001d025977	Metal-nicotianamine transporter YSL2	4.24818	26.1182	2.62014	0.000356565
Zm00001d054016	Glutamate receptor3.3	1.75219	5.50187	1.65076	0.000356565
Zm00001d048621	ABC transporter G family member11	3.68886	8.10374	1.13541	0.00416904
Zm00001d005933	PUP1	14.4776	36.7645	1.34449	0.000356565
Zm00001d022504	Sodium/hydrogen exchanger	2.44833	12.0109	2.29448	0.000356565
Zm00001d012485	Transmembrane amino acid transporter family protein	38.0611	121.435	1.67379	0.000356565
Zm00001d026042	Probable purine permease11	0.0585875	6.59741	6.81516	0.0427
Zm00001d040201	Protein NRT1/ PTR FAMILY6.1	13.2717	59.2427	2.15829	0.000356565
Zm00001d046226	Multidrug resistance protein associated1	2.64308	14.1093	2.41635	0.000356565
Zm00001d052261	Aquaporin NIP1-2	0.883943	3.06672	1.79467	0.00191665
Zm00001d021647	ABC transporter G family member34	0.278912	12.1908	5.44984	0.000356565
Zm00001d040125	Phosphate transporter1	2.90257	8.07328	1.47582	0.00840935
Zm00001d035115	Multidrug and toxic compound extrusion1	7.34841	21.176	1.52693	0.000356565
Zm00001d011135	Mitochondrial outer membrane protein porin3	0.54541	1.71329	1.65136	0.0252011
Zm00001d028987	Phospholipid-transporting ATPase1	1.64998	3.84005	1.21868	0.00319529
Zm00001d050457	Protein DETOXIFICATION27	0.425622	4.88911	3.52193	0.000356565
Zm00001d038181	Protein NRT1/ PTR FAMILY3.1	0.667598	2.41391	1.85432	0.00621606
Zm00001d009494	Putative MATE efflux family protein	0.387357	11.953	4.94756	0.000356565
Zm00001d036123	Nodulin MtN21 /EamA-like transporter family protein	0.515254	6.86665	3.73625	0.000356565
Zm00001d033273	Organic cation/carnitine transporter7	3.50867	9.45787	1.43059	0.000356565
Zm00001d018803	Probable inositol transporter2	0.674368	4.60073	2.77025	0.000356565
Zm00001d051872	Plasma membrane intrinsic protein1e	0.417595	2.00137	2.26081	0.032812
Zm00001d017666	Protein NRT1/ PTR FAMILY7.2	13.9778	90.6955	2.6979	0.000356565
Zm00001d021371	ALA-interacting subunit1	2.00009	5.50104	1.45964	0.000356565
Zm00001d029314	Cationic amino acid transporter	1.47463	6.65474	2.17402	0.00119569
Zm00001d044533	Vacuolar cation/proton exchanger3	27.3067	82.2264	1.59035	0.000356565
Zm00001d015007	Glutamate receptor3.3	0.0960879	2.22278	4.53186	0.00436468
Zm00001d033818	Transmembrane and coiled-coil domains protein1	9.82589	22.972	1.22522	0.000659965
Zm00001d000195	Putative MATE efflux family protein	0.276149	8.73182	4.98277	0.000356565
Zm00001d025043	ABC transporter C family member4	0.497957	3.38702	2.76592	0.000356565
Zm00001d040726	Mitochondrial substrate carrier family protein	1.44868	3.40717	1.23383	0.0100122
Zm00001d021569	Transparent testa12 protein	3.59911	17.973	2.32012	0.000356565
Zm00001d035631	Cation/H(+) antiporter20	0.0761267	2.90004	5.25152	0.0229699
Zm00001d050696	Cytochrome b-c1 complex subunit6	21.1083	42.2693	1.0018	0.000932988
Zm00001d042134	Amino-acid permease BAT1	0.319223	2.98026	3.2228	0.00358956
Zm00001d005819	Copper transporter5	23.9723	58.803	1.29452	0.00191665
Zm00001d020134	Expressed protein	2.01311	14.2863	2.82714	0.000356565
Zm00001d027344	Major facilitator superfamily protein	13.474	29.2902	1.12024	0.000356565
Zm00001d003006	Plasma membrane intrinsic protein2	1.54116	5.59492	1.8601	0.00416904
Zm00001d013810	Multidrug and toxic compound extrusion2	19.1164	61.5678	1.68736	0.000356565
Zm00001d031543	Calcium-transporting ATPase9 plasma membrane-type	11.4987	25.1936	1.13158	0.000356565
Zm00001d042636	Amino acid permease6	0.947814	2.40648	1.34425	0.0350472
Zm00001d030656	Rotten ear1	1.54858	3.66268	1.24195	0.00299003
Zm00001d033296	Protein DETOXIFICATION35	2.02897	6.39301	1.65575	0.00168049
Zm00001d002673	Lysine histidine transporter-like7	0.402742	3.41279	3.08302	0.00168049
Zm00001d037733	Aquaporin NIP-type	3.1378	18.6265	2.56954	0.000356565
Zm00001d043762	ABC transporter B family member9	0.762471	2.03057	1.41313	0.00191665
Zm00001d030556	Organic cation/carnitine transporter7	3.5961	7.75405	1.10852	0.00548736
Zm00001d013809	Protein DETOXIFICATION40	16.9416	84.2198	2.31359	0.000356565
Zm00001d020781	Purine permease3	1.72495	4.35565	1.33633	0.0235702
Zm00001d032268	Mitochondrial carrier protein MTM1	10.6817	24.6207	1.20473	0.000356565
Zm00001d042244	Potasium ion uptake permease1	0.611717	5.60632	3.19612	0.000356565
Zm00001d013492	Ethylene-insensitive protein2	1.23343	2.82218	1.19413	0.00474653
Zm00001d017288	Plasma membrane intrinsic protein2d	0.185353	1.28466	2.79304	0.0393045
Zm00001d017526	Aquaporin PIP1-2	48.9466	178.162	1.86391	0.000356565
Zm00001d044994	Transmembrane amino acid transporter family protein	0.100598	3.23107	5.00535	0.00378774
Zm00001d047208	WAT1-related protein	1.66784	5.73386	1.78153	0.000659965
Zm00001d004705	Amino acid permease2	0.34933	1.63753	2.22886	0.0208647
Zm00001d011697	Mitochondrial substrate carrier family protein	4.50595	10.1116	1.16611	0.000659965
Zm00001d051403	Plasma membrane intrinsic protein1	14.5411	116.841	3.00634	0.000356565
Zm00001d040340	PQ-loop repeat family protein / transmembrane family protein	3.69629	19.5594	2.40371	0.000356565
Zm00001d017557	Amino acid transporter ANTL2	46.2853	155.883	1.75184	0.000356565
Zm00001d012438	ABC transporter G family member6	0.229281	1.09354	2.25381	0.0396563
Zm00001d022485	Potassium transporter3	2.5587	10.9879	2.10244	0.000356565
Zm00001d034139	SecY protein transport family protein	9.18747	19.0346	1.05089	0.000659965
Zm00001d032461	Tassel less1	3.66751	10.8938	1.57064	0.00398421
Zm00001d041954	ABC-type transport system involved in resistance to organic solvents	5.80689	13.3352	1.1994	0.000659965
Zm00001d029803	Major facilitator superfamily protein	0.483344	1.14456	1.24367	0.0489614
Zm00001d042801	GABA transporter1	1.27773	13.2801	3.37762	0.000356565
Zm00001d026121	Amino acid transport protein	11.948	29.3343	1.29582	0.000659965
Zm00001d009603	Solute carrier family 2, facilitated glucose transporter member8	5.96072	18.4421	1.62944	0.000356565
Zm00001d036440	WAT1-related protein	7.30201	34.3983	2.23597	0.000356565
Zm00001d044690	Amino-acid permease BAT1	1.67153	6.23837	1.9	0.000932988
Zm00001d006823	Peptide transporter PTR2	2.07539	4.4662	1.10566	0.00277967
Zm00001d045582	WAT1-related protein	4.36917	13.1424	1.5888	0.000356565
Zm00001d052532	Major facilitator superfamily protein	1.36067	6.10338	2.16529	0.000356565
Zm00001d008604	Protein NRT1/ PTR FAMILY8.1	53.2457	125.768	1.24002	0.000356565
Zm00001d049092	Probable magnesium transporter NIPA4	0.757751	1.70888	1.17325	0.0122839
Zm00001d005257	Sulfate transporter4.1 chloroplastic	9.85152	20.2532	1.03973	0.0136512
Zm00001d026377	Organic cation/carnitine transporter4	4.04808	10.3816	1.35872	0.00529786
Zm00001d052457	Calcium-transporting ATPase4 plasma membrane-type	0.806765	8.85951	3.45701	0.000356565
Zm00001d030496	Protein translocase/ protein transporter	3.84945	10.2966	1.41945	0.00277967
Zm00001d011393	S-type anion channel SLAH3	0.925347	13.9078	3.90976	0.000356565
Zm00001d002871	ABC transporter G family member11	4.12961	27.0177	2.70983	0.000356565
Zm00001d014391	Nramp aluminum transporter1	11.2469	27.3464	1.28182	0.000356565
Zm00001d028689	ATPase, coupled to transmembrane movement of substances	3.56062	11.2291	1.65704	0.000356565
Zm00001d013529	Protein NRT1/ PTR FAMILY2.9	8.68979	38.5702	2.15009	0.000356565
Zm00001d051912	Probable voltage-gated potassium channel subunit beta	10.6332	38.7437	1.86539	0.000356565
Zm00001d032740	Protein NRT1/ PTR FAMILY5.2	4.46355	32.5376	2.86584	0.000356565
Zm00001d045740	Transmembrane amino acid transporter family protein	1.95718	8.00897	2.03284	0.000356565
Zm00001d013956	Tonoplast intrinsic protein3a	263.628	996.492	1.91836	0.000356565
Zm00001d012935	Nucleobase-ascorbate transporter6	0.232571	0.641402	1.46356	0.0457882
Zm00001d041229	CSC1-like protein RXW8	2.94579	8.12431	1.46359	0.000356565
Zm00001d034706	GDP-mannose transporter GONST2	0.142457	1.31888	3.21071	0.00299003
Zm00001d010426	CER5	3.93444	9.97383	1.34199	0.000932988
Zm00001d011315	ABC transporter G family member40	1.95935	7.23581	1.88478	0.000356565
Zm00001d017880	Probable amino acid permease7	21.8036	47.9325	1.13644	0.00119569
Zm00001d006384	Lipid transporters	13.1243	28.4924	1.11833	0.000356565
Zm00001d024497	ABC transporter G family member14	0.453025	7.35089	4.02026	0.000356565
Zm00001d025437	Amino acid permease	2.83779	43.0099	3.92183	0.000356565
Zm00001d032744	Protein NRT1/ PTR FAMILY5.2	0.909683	3.38617	1.89622	0.00358956
Zm00001d008285	PQ-loop repeat family protein / transmembrane family protein	0.208302	2.26176	3.4407	0.000356565
Zm00001d026695	Protein NRT1/ PTR FAMILY 5.10	17.666	41.1923	1.2214	0.000356565
Zm00001d035214	Ureide permease5	0.472972	8.83122	4.22279	0.000356565
Zm00001d027580	Mitochondrial outer membrane protein porin4	3.52673	8.96405	1.34582	0.000356565
Zm00001d009243	ABC transporter C family member4	5.60803	19.0507	1.76428	0.000356565
Zm00001d032610	Tonoplast intrinsic protein3	0.31819	11.9157	5.22683	0.000356565
Zm00001d032850	Phosphate transporter protein2	0.545547	7.593	3.7989	0.000356565
Zm00001d044442	ABC transporter G family member40	4.81964	15.8224	1.71497	0.000356565
Zm00001d014166	Putative calcium-transporting ATPase13 plasma membrane-type	3.42842	23.8027	2.79551	0.000356565
Zm00001d031213	LigA	0.555143	8.59723	3.95294	0.000356565
Zm00001d029497	Zinc transporter2	3.80967	18.3239	2.26599	0.000356565
Zm00001d048499	UDP-galactose/UDP-glucose transporter4	14.7036	38.0453	1.37154	0.000356565
Zm00001d037492	Pyrophosphate-energized vacuolar membrane proton pump1	8.8	19.5284	1.15	0.000356565
Zm00001d043838	Transparent testa12 protein	1.68103	11.1078	2.72416	0.000356565
Zm00001d013243	Cyclic nucleotide-gated ion channel2	3.61678	7.46374	1.04519	0.00808813
Zm00001d005935	Purine permease3	0.323288	6.26719	4.27692	0.0362384
Zm00001d005934	Purine permease3	13.1775	40.1274	1.60651	0.000356565
Zm00001d003354	ABC transporter G family member31	0.563222	4.00597	2.83038	0.000356565
Zm00001d037816	C4-dicarboxylate transporter/malic acid transport protein isoform2	7.25307	26.5619	1.8727	0.000356565
Zm00001d044068	Molybdate transporter2	7.55582	33.2159	2.13621	0.000356565
Zm00001d003861	Potassium high-affinity transporter	5.77514	29.497	2.35264	0.000356565
Zm00001d038275	Auxin import carrier4	7.66649	16.88	1.13868	0.00299003
Zm00001d052586	Cationic amino acid transporter6 chloroplastic	0.849282	4.68962	2.46515	0.000659965
Zm00001d040562	ABC transporter B family member21	3.57903	12.0179	1.74755	0.000356565
Zm00001d017713	Protein NRT1/ PTR FAMILY8.3	3.36586	12.4594	1.88818	0.000356565
Zm00001d028354	Protein NRT1/ PTR FAMILY8.3	1.8163	3.64399	1.00452	0.0155177
Zm00001d037017	Cationic amino acid transporter5	2.94894	8.2107	1.47731	0.00474653
Zm00001d043374	Peptide transporter PTR2	3.07786	7.51207	1.28728	0.000932988
Zm00001d038840	Voltage-dependent anion channel protein2	32.142	74.4325	1.21147	0.000356565
Zm00001d002191	Organic cation/carnitine transporter4	0.6037	3.09213	2.3567	0.00214092
Zm00001d027593	Proteasome component3	3.65747	8.86533	1.27733	0.00236022
Zm00001d005190	Cadmium/zinc-transporting ATPase HMA2	2.0858	5.6263	1.43159	0.000356565
Zm00001d035775	Putative phospholipid-transporting ATPase9	0.146706	2.17169	3.88782	0.000356565
Zm00001d020674	Probable potassium transporter17	1.37079	10.0378	2.87236	0.000356565
Zm00001d046243	Putative ferroportin-domain family protein	2.87519	6.81926	1.24596	0.00358956
Zm00001d025831	Ammonium transporter1	0.469469	8.39985	4.16126	0.00277967
Zm00001d025834	Inositol transporter4	2.40407	6.58016	1.45265	0.000659965
Zm00001d035007	GDP-mannose transporter GONST5	16.0178	34.1443	1.09197	0.000356565
Zm00001d041748	Ureide permease5	4.29083	18.7337	2.12631	0.000356565
Zm00001d011679	High affinity nitrate transporter2.5	4.31024	44.0641	3.35376	0.000356565
Zm00001d023635	Cystinosin homolog	10.948	68.8918	2.65366	0.000356565
Zm00001d051637	Protein NRT1/ PTR FAMILY7.1	1.2061	15.0656	3.64284	0.000356565
Zm00001d044951	WAT1-related protein	0.864045	11.6085	3.74793	0.000356565
Zm00001d039647	Boron transporter-like protein2	4.10518	9.80335	1.25583	0.000356565
Zm00001d028093	Calcium-transporting ATPase2 plasma membrane-type	2.18924	8.71059	1.99234	0.000356565
Zm00001d038576	Calcium-transporting ATPase4 plasma membrane-type	0.0551082	1.31068	4.57191	0.000356565
Zm00001d040002	Metal tolerance protein10	1.96294	8.11218	2.04707	0.000356565
Zm00001d029254	Solute carrier family2, facilitated glucose transporter member8	2.14737	6.91212	1.68656	0.000356565
Zm00001d033836	Sec14p-like phosphatidylinositol transfer family protein	16.5894	34.4546	1.05443	0.000356565
Zm00001d033528	Protein NRT1/ PTR FAMILY 2.9	45.2276	141.521	1.64574	0.000356565
Zm00001d024587	Protein NRT1/ PTR FAMILY 6.3	3.79915	16.7888	2.14375	0.000356565
Zm00001d030623	Solute carrier family 40 member3 chloroplastic	0.766582	1.88435	1.29756	0.00358956
Zm00001d029383	WAT1-related protein	0.748711	4.17776	2.48025	0.000932988
Zm00001d036965	Zinc transporter4	2.61435	10.6809	2.03051	0.000356565
Zm00001d042135	Amino-acid permease BAT1	6.63708	19.46	1.55189	0.000356565
Zm00001d005256	Sulfate transporter4.1 chloroplastic	4.09799	10.3951	1.34292	0.000659965
Zm00001d028151	Putative polyol transporter1	1.17769	2.82852	1.26409	0.0296132
Zm00001d037659	Phosphoenolpyruvate/phosphate translocator2 chloroplastic	0.480832	2.27685	2.24343	0.00144394
Zm00001d038333	Protein NRT1/ PTR FAMILY5.10	10.4048	35.4306	1.76774	0.000356565
Zm00001d033334	Calcium-transporting ATPase 2 plasma membrane-type	2.9147	5.88905	1.01469	0.00455623
Zm00001d030158	Protein NRT1/ PTR FAMILY8.3	4.13942	36.2419	3.13016	0.000356565
Zm00001d046661	Amino acid transporter-like protein	46.7911	95.0794	1.0229	0.000659965
Zm00001d031120	Cationic amino acid transporter4 vacuolar	33.0123	85.9307	1.38017	0.000356565
Zm00001d031724	ABC transporter G family member34	4.99406	61.6949	3.62687	0.000356565
Zm00001d023720	Ureide permease5	0.282126	5.85117	4.37431	0.000356565
Zm00001d010838	Zinc transporter 6 chloroplastic	3.81612	10.9735	1.52385	0.00168049
Zm00001d037305	Potassium transporter8	2.06758	4.19649	1.02124	0.00340166
Zm00001d030235	Peptide transporter PTR2	4.84028	10.0672	1.0565	0.00723323
Zm00001d009171	Mitochondrial substrate carrier family protein	0.262595	0.976783	1.8952	0.0254348
Zm00001d020623	Copper transporter5	10.4733	29.8416	1.51061	0.00191665
Zm00001d026490	Proton-exporting ATPase4	34.3492	132.303	1.9455	0.000356565
Zm00001d020052	GDP-mannose transporter GONST4	4.00922	9.67264	1.27059	0.00398421
Zm00001d010115	Probable anion transporter3 chloroplastic	2.40401	12.4876	2.37698	0.000356565
Zm00001d038068	ATPase, coupled to transmembrane movement of substance	1.26002	3.09304	1.29558	0.0260951
Zm00001d049324	Nucleobase-ascorbate transporter2	0.416888	1.44166	1.79	0.00257148
Zm00001d008178	ABC transporter B family member21	28.2957	71.0654	1.32857	0.000356565
Zm00001d009763	Calcium exchanger1	10.8223	26.7772	1.307	0.000356565
Zm00001d028230	Sugar transport protein13	0.0784425	7.02143	6.48399	0.0203603
Zm00001d012562	Probable sugar phosphate/phosphate translocator	17.8143	49.8589	1.48481	0.000356565
Zm00001d027667	Citrate transporter1	33.4935	97.0559	1.53494	0.000356565
Zm00001d016237	NOD26-like membrane intrinsic protein 1	0.756233	2.01316	1.41256	0.0462187
Zm00001d038412	Ammonium transporter2	0.330536	3.11808	3.23778	0.00277967
Zm00001d045279	ABC transporter C family member10	0.381011	1.57315	2.04575	0.00455623
Zm00001d044083	PIN-formed protein10	3.89703	11.3611	1.54365	0.000356565
Zm00001d006697	Putative polyol transporter1	1.94699	9.23553	2.24595	0.000356565
Zm00001d030846	Metal transporter Nramp3	2.08151	5.56141	1.41782	0.000356565
Zm00001d033718	ACD11 homolog protein	5.66986	16.9577	1.58055	0.000356565
Zm00001d044431	Amino-acid permease BAT1	2.14926	7.94238	1.88573	0.000356565
Zm00001d039674	Phosphoenolpyruvate/phosphate translocator2 chloroplastic	24.7697	75.9626	1.61671	0.000356565
Zm00001d034782	Ammonium transporter2	2.02599	17.2976	3.09387	0.000356565
Zm00001d002038	Anti-sigma factor antagonist domain of sulfate transporter91	0.890225	2.86749	1.68755	0.00144394
Zm00001d045576	WAT1-related protein	6.92287	20.8998	1.59405	0.000356565
Zm00001d045948	Protein DETOXIFICATION16	1.54416	7.4891	2.27797	0.0326953
Zm00001d021519	Nucleobase-ascorbate transporter11	4.26227	8.6965	1.02881	0.00144394
Zm00001d032435	Major facilitator superfamily protein	7.52904	17.2205	1.19359	0.000356565
Zm00001d007865	CSC1-like protein ERD4	1.82065	7.91109	2.11943	0.000356565
Zm00001d019225	Amino acid transporter ANT1	12.4946	41.6416	1.73673	0.000356565
Zm00001d031871	Brachytic2	2.18244	7.48871	1.77877	0.000356565
Zm00001d046263	Amino acid permease6	10.8011	33.6501	1.63944	0.000356565
Zm00001d019228	ZIP zinc/iron transport family protein	5.24439	37.2977	2.83024	0.000356565
Zm00001d032383	Phosphoenolpyruvate/phosphate translocator1 chloroplastic	0.155545	0.991074	2.67166	0.00970017
Zm00001d031447	ABC transporter C family member10	6.48362	23.1119	1.83377	0.000356565
Zm00001d006688	Putative polyol transporter1	1.10529	2.90927	1.39623	0.0152399
GO:0016491 Oxidoreductase activity (aFDR: 3.60E-15)
Gene ID	Description	WT_FPKM	enb1_FPKM	log2(fold change)	Q value
Zm00001d043543	Respiratory burst oxidase2	6.56977	15.3317	1.2226	0.000356565
Zm00001d052653	Respiratory burst oxidase4	5.17869	41.2675	2.99435	0.000356565
Zm00001d024734	Peroxidase2	2.25032	7.48895	1.73464	0.00236022
Zm00001d029604	Peroxidase2	13.7826	45.4574	1.72166	0.000356565
Zm00001d053839	Peroxidase3	1.7049	10.1161	2.56889	0.00416904
Zm00001d037550	Peroxidase 5	0.275681	15.2525	5.7899	0.00144394
Zm00001d037359	Peroxidase11	16.7131	56.8219	1.76547	0.000356565
Zm00001d042022	Peroxidase12	1.08726	90.3684	6.37705	0.000356565
Zm00001d013212	Peroxidase16	0.371608	9.79066	4.71955	0.000356565
Zm00001d014608	Peroxidase16	17.4642	52.2317	1.58052	0.000356565
Zm00001d022453	Peroxidase52	0.8187	4.0231	2.2969	0.00474653
Zm00001d046184	Peroxidase52	1.34563	288.106	7.74218	0.000356565
Zm00001d021965	Peroxidase52	1.46998	4.98638	1.7622	0.00236022
Zm00001d014341	Peroxidase53	2.00746	14.421	2.84473	0.000356565
Zm00001d043238	Peroxidase56	9.88588	38.0563	1.94469	0.000356565
Zm00001d032854	Peroxidase59	0.68556	35.3708	5.68913	0.000356565
Zm00001d029747	Peroxidase64	2.2093	6.41619	1.53813	0.00299003
Zm00001d024752	Peroxidase64	0.696276	5.35813	2.944	0.00299003
Zm00001d009138	Peroxidase64	0.425953	2.94764	2.7908	0.00723323
Zm00001d009140	Peroxidase64	0.39101	1.42327	1.86393	0.0350472
Zm00001d052335	Peroxidase67	5.70067	29.4457	2.36885	0.000356565
Zm00001d036835	Peroxidase67	0.951382	3.62292	1.92906	0.00548736
Zm00001d003707	Peroxidase72	20.6428	82.6838	2.00196	0.000356565
Zm00001d029170	Superoxide dismutase	214.085	472.161	1.1411	0.000356565
Zm00001d009990	Superoxide dismutase	109.335	276.368	1.33784	0.000356565
Zm00001d054044	Catalase isozyme3	4.40258	78.5968	4.15805	0.000356565
Zm00001d017727	Alternative oxidase1	0.352068	1.1981	1.76682	0.0345678
Zm00001d002436	Alternative oxidase2	3.28136	37.3573	3.50902	0.000356565
Zm00001d003252	Glucose-6-phosphate dehydrogenase1	3.56913	13.0384	1.86912	0.000356565
Zm00001d017240	Grx_C2.1-glutaredoxin subgroup I	14.6905	62.8167	2.09627	0.000356565
Zm00001d037757	Grx_C15-glutaredoxin subgroup III	13.4597	55.191	2.03579	0.00474653
Zm00001d002704	Glutathione peroxidase	105.344	351.429	1.73812	0.000356565
Zm00001d018454	Glutathione reductase cytosolic	38.1505	109.106	1.51596	0.000356565
Zm00001d003643	L-ascorbate peroxidase S chloroplastic/mitochondrial	56.6171	124.738	1.13959	0.0412684
Zm00001d051272	Ascorbate-specific transmembrane electron transporter1	9.06513	32.0395	1.82145	0.000356565
Zm00001d046330	Plant L-ascorbate oxidase	2.45662	5.01708	1.03017	0.0119777
Zm00001d049954	Monodehydroascorbate reductase1 peroxisomal	29.5498	119.8	2.01941	0.000356565
Zm00001d024633	Monodehydroascorbate reductase5 mitochondrial	16.0806	33.9781	1.07928	0.000356565
Zm00001d002837	Transmembrane ascorbate ferrireductase1	2.80063	51.3189	4.19567	0.000356565
Zm00001d022278	1-Cys peroxiredoxin PER1	211.322	573.36	1.44	0.000356565
Zm00001d019035	Thioredoxin	206.193	1003.81	2.28342	0.000356565
Zm00001d007800	Thioredoxin	19.3164	85.6861	2.14923	0.000932988
Zm00001d052034	Thioredoxin H-type2	13.3979	79.0047	2.55993	0.000356565
Zm00001d052769	Thioredoxin H-type5	0.553442	11.4812	4.37469	0.000356565
Zm00001d010871	Thioredoxin F2 chloroplastic	1.19453	7.49348	2.6492	0.00257148
Zm00001d053118	Thioredoxin reductase	4.67813	14.6525	1.64715	0.000356565
Zm00001d017823	Thioredoxin reductase	12.7811	26.1543	1.03304	0.00144394
Zm00001d049939	Thioredoxin family protein	1.76547	3.76154	1.09127	0.0431558
Zm00001d043006	Glutaredoxin family protein	1.83922	5.12973	1.47979	0.0238028
Zm00001d032669	Glutaredoxin-related	5.19722	13.3921	1.36556	0.000356565
Zm00001d042049	Ferredoxin	2.07721	4.57242	1.13831	0.0417313
Zm00001d029241	Flavonoid 3-monooxygenase	2.4089	23.8026	3.30467	0.000356565
Zm00001d005823	Flavonoid 3-monooxygenase	0.800747	3.60669	2.17126	0.00398421
Zm00001d013245	UDP-glucose 6-dehydrogenase	24.2584	72.6713	1.5829	0.000356565
Zm00001d034072	UDP-glucose 6-dehydrogenase	49.5114	118.595	1.26021	0.000356565
Zm00001d029031	Cytochrome P450 CYP714B3	0.271869	1.52528	2.48809	0.000356565
Zm00001d006947	Cytochrome P450 CYP709C14	1.45654	3.13267	1.10485	0.0368747
Zm00001d005818	Aldehyde dehydrogenase family7 member B4	250.567	502.29	1.00332	0.0282888
Zm00001d054067	Probable inactive linolenate hydroperoxide lyase	1.19076	6.06821	2.34939	0.000932988
Zm00001d011117	Cytochrome P450 family 722 subfamily A polypeptide1	1.9158	5.70362	1.57393	0.00168049
Zm00001d052164	Expressed protein	1.21096	4.38405	1.85612	0.00566044
Zm00001d051896	Protein DOWNY MILDEW RESISTANCE6	0.853764	8.28013	3.27774	0.000356565
Zm00001d041726	Protein DOWNY MILDEW RESISTANCE6	37.1329	76.5226	1.04319	0.000356565
Zm00001d038511	Gibberellin 1617-oxidase1	0.192722	1.88052	3.28654	0.0176008
Zm00001d048469	Hydroxylase5	2.16774	5.00465	1.20708	0.0443478
Zm00001d046422	Cytochrome P450 734A1	20.8933	57.906	1.47067	0.000356565
Zm00001d042848	Laccase-7	5.32815	22.1891	2.05815	0.000356565
Zm00001d044906	12-oxo-phytodienoic acid reductase2	0.2891	57.368	7.63253	0.000356565
Zm00001d044156	Cytochrome P450 family 72 subfamily A polypeptide8	4.21889	9.99869	1.24488	0.00191665
Zm00001d044157	Cytochrome P450 family 72 subfamily A polypeptide8	1.16139	3.38055	1.54141	0.00808813
Zm00001d044159	Cytochrome P450 11	1.07421	4.71968	2.13542	0.000356565
Zm00001d003533	Lipoxygenase	5.80585	12.8052	1.14116	0.000932988
Zm00001d038954	2-oxoglutarate (2OG) and Fe(II)-dependent oxygenase superfamily protein	20.7166	43.4017	1.06696	0.000356565
Zm00001d045610	Homogentisate 12-dioxygenase	18.3785	90.2564	2.29601	0.000356565
Zm00001d002246	Polyketide synthesis homolog1	26.9527	58.712	1.12323	0.000356565
Zm00001d045706	Restorer of fertility2	93.3428	226.235	1.27721	0.000356565
Zm00001d045192	Ribonucleoside-diphosphate reductase large subunit	33.5393	99.9008	1.57464	0.000932988
Zm00001d011210	Lycopene epsilon cyclase1	2.06543	5.01945	1.28109	0.000356565
Zm00001d034096	Cytochrome P450 family 81 subfamily D polypeptide8	0.460292	2.23764	2.28135	0.0142423
Zm00001d034097	Cytochrome P450 family 81 subfamily D polypeptide8	1.56643	12.9832	3.05109	0.000356565
Zm00001d021639	Taxane 1, 3-alpha-hydroxylase	1.59814	5.17983	1.69651	0.00236022
Zm00001d043845	Glutamate synthase 1 [NADH] chloroplastic	24.7652	60.8084	1.29596	0.000356565
Zm00001d022203	FAD/NAD(P)-binding oxidoreductase family protein	0.391164	2.2218	2.50589	0.0101612
Zm00001d004389	Probable flavin-containing monooxygenase1	2.85418	7.21267	1.33746	0.00529786
Zm00001d053675	Lipoxygenase10	9.98236	21.6991	1.12018	0.00214092
Zm00001d038555	Cytochrome P450 98A3	12.9099	64.4489	2.31968	0.000356565
Zm00001d032152	Cinnamoyl CoA reductase1	33.1565	90.0067	1.44074	0.00340166
Zm00001d013226	Cytochrome P450 family 81 subfamily D polypeptide8	12.8653	47.8814	1.89598	0.00378774
Zm00001d044920	NAD(P)H dehydrogenase C1	20.8606	65.6683	1.65442	0.000356565
Zm00001d020557	Glossy1	0.531711	3.01911	2.50541	0.000932988
Zm00001d036701	(R)-mandelonitrile lyase-like	0.515719	5.03217	3.28652	0.000356565
Zm00001d032035	Cytochrome P450 family 706 subfamily A polypeptide5	7.94872	23.7831	1.58114	0.000356565
Zm00001d014121	Ent-cassadiene C2-hydroxylase	0.183027	16.2226	6.46981	0.00455623
Zm00001d010054	Aldo-keto reductase family 4 member C9	7.45655	33.246	2.1566	0.000356565
Zm00001d025984	Glutamic dehydrogenase2	21.2512	61.9903	1.5445	0.000356565
Zm00001d019415	Cytochrome P450 71B10	5.49426	23.7093	2.10946	0.00638657
Zm00001d019414	Cytochrome P450 71B10	3.82233	16.2019	2.08364	0.000356565
Zm00001d002610	Cytochrome P450 family 704 subfamily A polypeptide2	1.12306	2.70782	1.2697	0.0239269
Zm00001d050992	3-ketoacyl reductase GL8B	1.31492	4.99544	1.92564	0.000932988
Zm00001d023694	2-oxoisovalerate dehydrogenase subunit alpha2 mitochondrial	32.0506	141.032	2.1376	0.000356565
Zm00001d042192	2-oxoglutarate (2OG) and Fe(II)-dependent oxygenase superfamily protein	1.61967	7.14715	2.14167	0.000356565
Zm00001d013862	Cytochrome P450 84A1	0.450946	6.71525	3.89641	0.000356565
Zm00001d042061	NADPH:quinone oxidoreductase	37.8113	89.7061	1.24639	0.000356565
Zm00001d004451	Glyoxylate/hydroxypyruvate reductase HPR3	0.477096	2.30919	2.27504	0.0431558
Zm00001d010698	NAD(P)H dehydrogenase (quinone) FQR1	0.312268	3.07289	3.29874	0.010781
Zm00001d034898	Gibberellin 20-oxidase1	31.0649	96.8817	1.64094	0.000356565
Zm00001d017418	Aldehyde dehydrogenase	5.96696	14.0735	1.23791	0.000356565
Zm00001d028797	Laccase-13	13.5102	38.504	1.51096	0.000356565
Zm00001d047261	Beta-hydroxysteroid-dehydrogenase/decarboxylase isoform2	73.562	349.37	2.24772	0.000356565
Zm00001d046706	Dihydroflavonol-4-reductase	3.32703	11.5595	1.79678	0.00494077
Zm00001d046705	Dihydroflavonol-4-reductase	1.68923	6.88381	2.02685	0.00319529
Zm00001d007718	Benzoxazinone synthesis13	0.514714	3.1457	2.61154	0.00191665
Zm00001d026334	Expressed protein	15.3386	48.3813	1.65728	0.000356565
Zm00001d013015	Short chain alcohol dehydrogenase1	34.8005	89.0646	1.35574	0.00168049
Zm00001d022506	NAD(P)-binding Rossmann-fold superfamily protein	0.770235	5.34754	2.7955	0.00970017
Zm00001d025057	NAD(P)-linked oxidoreductase superfamily protein	3.66316	7.93435	1.11502	0.0124328
Zm00001d015956	NAD(P)-binding Rossmann-fold superfamily protein	17.2279	82.0222	2.25126	0.000356565
Zm00001d024906	Glyoxylate/hydroxypyruvate reductase HPR3	1.81435	4.57838	1.33538	0.038879
Zm00001d020717	Abscisic acid 8'-hydroxylase4	0.567417	3.51209	2.62985	0.000356565
Zm00001d020260	Cupredoxin superfamily protein	0.381752	3.09859	3.0209	0.00511427
Zm00001d032458	Cytochrome P450 family 87 subfamily A polypeptide6	3.7928	12.1439	1.67889	0.000659965
Zm00001d008230	Magnesium-protoporphyrin IX monomethyl ester [oxidative] cyclase chloroplastic	1.59711	4.66894	1.54763	0.00168049
Zm00001d012322	Cytochrome P450 family 81 subfamily D polypeptide8	0.899826	12.0041	3.73774	0.000356565
Zm00001d030548	2-oxoglutarate (2OG) and Fe(II)-dependent oxygenase superfamily protein	0.124746	1.18297	3.24535	0.0254348
Zm00001d029218	Protein SRG1	0.753134	13.8749	4.20343	0.000356565
Zm00001d041741	Cytochrome P450 71D7	3.47446	12.7637	1.87718	0.000356565
Zm00001d049597	External alternative NAD(P)H-ubiquinone oxidoreductase B4 mitochondrial	2.40746	8.0977	1.75	0.000356565
Zm00001d023625	Putative cytochrome P450 superfamily protein	0.127853	3.02721	4.56543	0.0229699
Zm00001d002266	Lysine-specific histone demethylase1	18.1231	41.5591	1.19733	0.000356565
Zm00001d030544	Glyoxylate reductase	3.54986	58.7462	4.04866	0.000356565
Zm00001d050218	NADPH--cytochrome P450 reductase	5.43711	22.2091	2.03024	0.000356565
Zm00001d020673	Cytochrome P450 family 76 subfamily C polypeptide7	0.751297	16.0827	4.41998	0.000356565
Zm00001d032651	Cytochrome P450 86B1	5.31491	20.7791	1.96701	0.0182764
Zm00001d015513	Dihydroflavonol-4-reductase	2.29621	8.71263	1.92386	0.000356565
Zm00001d015356	4-hydroxyphenylpyruvate dioxygenase1	28.5841	87.1271	1.60791	0.000356565
Zm00001d002937	Cytochrome P450 family 72 subfamily A polypeptide8	12.0091	26.1824	1.12447	0.000659965
Zm00001d034900	PGR5-like protein 1B chloroplastic	2.08542	4.88634	1.22842	0.0146718
Zm00001d012819	Protein SRG1	7.11428	40.1743	2.49748	0.000356565
Zm00001d018211	1-aminocyclopropane-1-carboxylate oxidase35	32.1043	211.273	2.71827	0.000356565
Zm00001d014481	Dihydroflavonol-4-reductase	0.195163	2.68244	3.78079	0.00874593
Zm00001d029176	Ribosomal protein L15	0.377688	1.83649	2.28168	0.0260951
Zm00001d013979	Cytochrome P450 86B1	4.04008	8.76501	1.11737	0.0100122
Zm00001d019669	Cinnamoyl CoA reductase2	1.55308	5.03516	1.6969	0.00585434
Zm00001d034241	Malate dehydrogenase	4.09627	9.94307	1.27938	0.00144394
Zm00001d022060	NAD(P)-binding Rossmann-fold superfamily protein	0.629194	2.55577	2.02218	0.0100122
Zm00001d015618	Probable cinnamyl alcohol dehydrogenase	58.4576	259.427	2.14986	0.000356565
Zm00001d032079	Riboflavin synthase-like superfamily protein	4.97615	13.1666	1.40378	0.000356565
Zm00001d012391	Delta 1-pyrroline-5-carboxylate synthetase isoform	1.7076	3.80259	1.15501	0.00214092
Zm00001d050696	Cytochrome b-c1 complex subunit6	21.1083	42.2693	1.0018	0.000932988
Zm00001d025690	Isocitrate dehydrogenase [NAD] regulatory subunit3 mitochondrial	9.28413	29.6987	1.67756	0.000356565
Zm00001d042634	Extradiol ring-cleavage dioxygenase	19.1125	39.7622	1.05688	0.00144394
Zm00001d029723	Mu-crystallin	3.10941	8.18974	1.39717	0.0101612
Zm00001d041103	12-dihydroxy-3-keto-5-methylthiopentene dioxygenase4	1.65952	4.81569	1.53697	0.0149455
Zm00001d045188	Putative cytochrome P450 superfamily protein	0.97668	7.17016	2.87605	0.000659965
Zm00001d039102	Probable 2-oxoglutarate-dependent dioxygenase AOP1	6.50703	14.658	1.17162	0.00511427
Zm00001d039453	3-epi-6-deoxocathasterone 23-monooxygenase	1.15934	7.77237	2.74505	0.000356565
Zm00001d005889	Abscisic acid 8'-hydroxylase5	0.293234	3.83138	3.70774	0.00119569
Zm00001d005602	Probable indole-3-pyruvate monooxygenase YUCCA3	9.93372	53.7622	2.43619	0.000356565
Zm00001d039514	Clavaminate synthase-like protein	18.0447	94.8946	2.39475	0.000356565
Zm00001d034602	Brown midrib2	36.2657	83.0297	1.19502	0.000356565
Zm00001d003271	Peptide methionine sulfoxide reductase	16.7147	69.9078	2.06433	0.000356565
Zm00001d040463	Magnesium-protoporphyrin IX monomethyl ester [oxidative] cyclase chloroplastic	6.39489	23.7574	1.89338	0.000356565
Zm00001d006040	3-hydroxy-3-methylglutaryl-coenzyme A reductase2	14.319	29.8481	1.05971	0.000356565
Zm00001d027599	Cytochrome P450 family 96 subfamily A polypeptide1	2.80684	13.893	2.30734	0.000356565
Zm00001d043249	NAD(P)H dehydrogenase (quinone) FQR1	115.619	295.366	1.35313	0.000356565
Zm00001d011418	Cytochrome P450 family 72 subfamily A polypeptide8	2.18197	11.7917	2.43407	0.000356565
Zm00001d043019	Laccase-13	6.25777	26.6259	2.08911	0.000356565
Zm00001d049059	Alcohol dehydrogenase2	88.9478	235.26	1.40322	0.000356565
Zm00001d006796	NAD(P)-binding Rossmann-fold superfamily protein	91.4142	490.103	2.42259	0.000356565
Zm00001d047998	Squalene monooxygenase	11.3656	25.1856	1.14793	0.000356565
Zm00001d030090	NAD(P)-binding Rossmann-fold superfamily protein	2.17551	5.33254	1.29347	0.0122839
Zm00001d036933	Aldehyde dehydrogenase family 2 member C4	0.84311	2.40676	1.5133	0.0104679
Zm00001d020064	Cupin, RmlC-type	1.16969	5.58225	2.25472	0.00144394
Zm00001d027996	Alcohol dehydrogenase-like2	46.1947	232.152	2.32927	0.000356565
Zm00001d011720	Violaxanthin de-epoxidase3	3.1675	7.48299	1.24027	0.000356565
Zm00001d052243	Putative laccase family protein	1.20923	11.253	3.21815	0.000356565
Zm00001d037724	Gibberellin 2-beta-dioxygenase	11.5179	23.476	1.02731	0.0218191
Zm00001d011097	12-oxophytodienoate reductase1	1.37758	9.12448	2.72761	0.00144394
Zm00001d049277	NAD(P)-binding Rossmann-fold superfamily protein	1.39742	9.3376	2.74028	0.000356565
Zm00001d026370	Leucoanthocyanidin reductase	1.18742	3.66688	1.62673	0.00985337
Zm00001d051227	Alcohol dehydrogenase-like6	8.2478	18.3662	1.15497	0.000659965
Zm00001d036894	Heme oxygenase2	1.0132	3.42648	1.75781	0.00824437
Zm00001d017966	Dihydropyrimidine dehydrogenase (NADP(+)) chloroplastic	29.904	61.1494	1.032	0.000356565
Zm00001d029688	Cytochrome P450 family 704 subfamily A polypeptide2	8.78261	64.3437	2.87308	0.000356565
Zm00001d013759	Cytochrome P450 71D7	5.95027	22.2654	1.90378	0.000356565
Zm00001d004731	Aldehyde dehydrogenase	7.57737	32.1586	2.08544	0.000356565
Zm00001d031267	Aldolase-type TIM barrel family protein	9.42894	51.6998	2.45499	0.000356565
Zm00001d032468	Cytochrome P450 CYP84A33v1	5.57888	14.6259	1.39048	0.0131946
Zm00001d052136	1-aminocyclopropane-1-carboxylate oxidase20	67.8939	397.209	2.54855	0.000356565
Zm00001d032695	Malate dehydrogenase	88.9709	214.461	1.26931	0.000356565
Zm00001d033624	Lipoxygenase4	3.21313	10.2036	1.66703	0.000356565
Zm00001d016471	Trans-cinnamate 4-monooxygenase	0.766453	37.1322	5.59833	0.000356565
Zm00001d025533	NAD(P)-linked oxidoreductase superfamily protein	2.45365	30.5032	3.63596	0.000356565
Zm00001d007180	Cytochrome P450 714A1	5.15813	31.4582	2.60852	0.000356565
Zm00001d033623	Lipoxygenase	39.4476	355.857	3.17329	0.000356565
Zm00001d044908	12-oxo-phytodienoic acid reductase1	0.544407	8.88247	4.0282	0.000356565
Zm00001d046492	Elongated mesocotyl2	16.2087	39.4264	1.2824	0.000356565
Zm00001d032114	D-3-phosphoglycerate dehydrogenase2 chloroplastic	10.2689	42.9896	2.06571	0.000356565
Zm00001d036535	Oxygen evolving complex 33kDa subunit	0.67246	11.6721	4.11747	0.000356565
Zm00001d048021	Allene oxide synthase1	19.3655	132.244	2.77164	0.000356565
Zm00001d049683	Probable L-gulonolactone oxidase6	20.3095	132.683	2.70776	0.000356565
Zm00001d017111	Very-long-chain 3-oxoacyl-CoA reductase1	18.8407	48.001	1.34921	0.000356565
Zm00001d046234	Inositol oxygenase2	127.105	417.284	1.715	0.000356565
Zm00001d027423	Flavone synthase typeI2	25.8536	71.4705	1.46698	0.000356565
Zm00001d002999	Gibberellin 2-oxidase2	0.596245	2.11137	1.8242	0.0136512
Zm00001d050810	2-hydroxy-3-oxopropionate reductase	13.2439	28.1814	1.08942	0.000356565
Zm00001d047396	Dual specificity phosphatase Cdc25	34.1669	68.6373	1.0064	0.00191665
Zm00001d037542	NAD(P)H dehydrogenase (quinone) FQR1	1.36358	5.89069	2.11103	0.00548736
Zm00001d031212	Thiolase1	15.85	37.6471	1.24805	0.000356565
Zm00001d014564	Oxygen-evolving enhancer protein1-1 chloroplastic	1.04098	4.21013	2.01592	0.00236022
Zm00001d044104	NAD(P)-binding Rossmann-fold superfamily protein	3.15133	12.188	1.95142	0.000356565
Zm00001d040173	Isoflavone reductase-like1	24.3179	334.378	3.78139	0.000356565
Zm00001d051556	Nine-cis-epoxycarotenoid dioxygenase6	0.759767	4.35275	2.5183	0.000659965
Zm00001d042541	Lipoxygenase2	0.946462	7.04772	2.89654	0.000356565
Zm00001d042540	Linoleate 9S-lipoxygenase1	2.33812	19.6894	3.074	0.000356565
Zm00001d003584	12-oxo-phytodienoic acid reductase5	21.2147	51.7896	1.2876	0.000356565
Zm00001d034420	Glutamate dehydrogenase	14.048	42.0213	1.58076	0.000356565
Zm00001d020961	NAD(P)-binding Rossmann-fold superfamily protein	1.67695	5.18242	1.62778	0.00299003
Zm00001d031802	NADPH HC toxin reductase	5.55881	27.2022	2.29088	0.000356565
Zm00001d016199	FAD-binding Berberine family protein	6.36494	15.9148	1.32215	0.000932988
Zm00001d031449	Lipoxygenase2 chloroplastic	0.138152	1.28334	3.21557	0.00938994
Zm00001d015477	Protein ECERIFERUM3	28.3063	103.353	1.86839	0.000356565
Zm00001d043174	Cytochrome P450 98A3	1.54794	4.73296	1.61239	0.00257148
Zm00001d043601	NADP-dependent malic enzyme6	10.8636	53.1725	2.29117	0.000356565
Zm00001d024258	Probable 2-oxoacid dependent dioxygenase	1.02297	7.35179	2.84533	0.00277967
Zm00001d003181	Cytochrome b561 and DOMON domain-containing protein	5.3001	11.0299	1.05733	0.00548736
Zm00001d002051	D-3-phosphoglycerate dehydrogenase3 chloroplastic	24.9166	53.4936	1.10226	0.000356565
Zm00001d041243	Probable malate dehydrogenase glyoxysomal	31.6164	103.701	1.71368	0.000356565
Zm00001d003744	Acyl-coenzyme A oxidase2 peroxisomal	1.24535	4.00569	1.6855	0.000932988
Zm00001d052595	Ribulose bisphosphate carboxylase small subunit1	0.298813	2.31243	2.95209	0.022469
Zm00001d009858	Trans-cinnamate 4-monooxygenase	29.1618	408.004	3.80643	0.000356565
Zm00001d007910	3-oxo-5-alpha-steroid 4-dehydrogenase family protein	1.81299	6.65405	1.87587	0.0166365
Zm00001d040842	12-oxo-phytodienoic acid reductase6	0.152179	1.92653	3.66217	0.0156605
Zm00001d032046	Cytokinin oxidase10	4.82083	10.6738	1.14672	0.0236717
Zm00001d009182	Enoyl-CoA hydratase1	51.226	121.24	1.24291	0.000356565
Zm00001d026109	Putative polyphenol oxidase family protein	122.704	318.69	1.37697	0.000356565
Zm00001d028299	Squalene epoxidase1	4.06448	11.2031	1.46275	0.000356565
Zm00001d025833	Peroxygenase2	118.17	322.62	1.44897	0.000356565
Zm00001d008862	Cytokinin oxidase5	0.299932	35.8731	6.90212	0.000659965
Zm00001d048890	Acyl-coenzyme A oxidase	5.75184	23.329	2.02003	0.000356565
Zm00001d039520	Cytokinin oxidase1	7.19147	18.5531	1.3673	0.000659965
Zm00001d034848	Cytochrome P450 71B10	1.03263	32.7536	4.98726	0.000356565
Zm00001d012510	Putative cytochrome P450 superfamily protein	1.51806	28.9687	4.2542	0.000356565
Zm00001d011845	NADPH:quinone oxidoreductase	1.56458	20.9581	3.74366	0.000356565
Zm00001d050428	Glyceraldehyde-3-phosphate deHaseN1	3.89873	9.22508	1.24256	0.00119569
Zm00001d047418	Cytochrome P450 709B2	1.50541	24.8292	4.0438	0.000356565
Zm00001d003524	NAD(P)-linked oxidoreductase superfamily protein	4.31395	63.332	3.87586	0.000356565
Zm00001d011446	NAD(P)-binding Rossmann-fold superfamily protein	0.143658	1.29322	3.17026	0.0223467
Zm00001d008377	Putative alcohol dehydrogenase superfamily protein	20.1105	54.7669	1.44535	0.000356565
Zm00001d040248	Laccase-7	1.04178	4.059	1.96207	0.00236022
Zm00001d038300	Putative cytochrome P450 superfamily protein	1.07987	5.96894	2.46661	0.00168049
Zm00001d051938	Cinnamoyl-CoA reductase1	1.21995	5.62952	2.2062	0.000659965
Zm00001d019850	Fatty acyl-CoA reductase1	5.56658	23.9587	2.10569	0.000356565
Zm00001d043994	Sphinganine C4-monooxygenase1	1.73464	12.8995	2.89461	0.000356565
Zm00001d050317	Oxidoreductase	8.16908	16.3585	1.00179	0.0156605
Zm00001d013937	Protochlorophyllide reductase C chloroplastic	2.23287	21.5704	3.27208	0.000356565
Zm00001d044021	Isocitrate dehydrogenase	4.25635	10.1663	1.2561	0.000932988
Zm00001d030856	Cytochrome P450 CYP81N4	1.5357	4.55736	1.56931	0.00494077
Zm00001d045606	Peroxisomal acyl-coenzyme A oxidase1	7.92821	21.4669	1.43705	0.000356565
Zm00001d012464	Internal alternative NAD(P)H-ubiquinone oxidoreductase A1 mitochondrial	0.721739	4.8511	2.74876	0.000356565
Zm00001d015852	Lipoxygenase11	1.30529	6.84842	2.3914	0.000356565
Zm00001d051664	2-oxoglutarate (2OG) and Fe(II)-dependent oxygenase superfamily protein	35.9762	100.694	1.48486	0.000356565
Zm00001d042869	Aldose reductase	18.6257	57.1124	1.61651	0.000356565
Zm00001d002261	Peroxisomal (S)-2-hydroxy-acid oxidase GLO1	15.7483	61.0656	1.95517	0.000356565
Zm00001d015651	Lycopene beta cyclase chloroplastic	1.8591	4.98918	1.4242	0.0101612
Zm00001d048705	Benzoxazinone synthesis5	3.26968	7.54166	1.20573	0.00739773
Zm00001d014944	Lactate dehydrogenase1	19.1162	49.4457	1.37105	0.000356565
Zm00001d013184	Thiol disulfide interchange protein txlA	3.33455	7.79838	1.22568	0.00970017
Zm00001d037650	Expressed protein	0.543748	1.72424	1.66495	0.00277967
Zm00001d027443	Hydroxylase8	1.3795	4.90546	1.83024	0.0146718
Zm00001d049950	Male sterile protein homolog1	0.580926	1.8283	1.65408	0.0103125
Zm00001d018358	Protein TIC 55 chloroplastic	1.26293	5.50932	2.1251	0.000659965
Zm00001d002613	Glucose-methanol-choline (GMC) oxidoreductase family protein	0.466132	3.16821	2.76486	0.00119569
Zm00001d012764	Malic enzyme4	1.85005	10.0037	2.43491	0.000356565
Zm00001d003823	Cytochrome P450 77A4	11.5722	49.8614	2.10726	0.000356565
Zm00001d010670	Glycerol-3-phosphate dehydrogenase [NAD(+)] GPDHC1 cytosolic	3.61591	17.6056	2.2836	0.000356565
Zm00001d012607	NAD(P)H dehydrogenase (quinone) FQR1	43.0803	212.956	2.30545	0.000356565
Zm00001d045145	2-oxoglutarate (2OG) and Fe(II)-dependent oxygenase superfamily protein	0.51538	11.8753	4.52618	0.000356565
Zm00001d013493	Lipoxygenase5	3.34049	15.9829	2.25839	0.000356565
Zm00001d044339	Aldehyde dehydrogenase3	9.93791	21.8635	1.13751	0.000356565
Zm00001d039650	Cytochrome P450 734A1	0.981303	3.86497	1.97769	0.000659965
Zm00001d011765	Methylsterol monooxygenase2-2	1.72026	3.63246	1.07832	0.0433671
Zm00001d045063	Cytochrome P450 709B2	2.31615	8.27159	1.83644	0.000356565
Zm00001d034388	Aldehyde oxidase4	22.9707	48.6933	1.08393	0.000356565
Zm00001d031666	Probable aldo-keto reductase4	1.34207	3.56211	1.40827	0.00739773
Zm00001d034387	Aldehyde oxidase1	4.35592	11.3878	1.38644	0.0284024
Zm00001d039575	1-aminocyclopropane-1-carboxylate oxidase	4.96689	16.1316	1.69948	0.000356565
Zm00001d049926	Gibberellin 20 oxidase2	0.244011	2.60194	3.41457	0.00739773
Zm00001d003283	Cytochrome P450 71B10	0.196038	15.2479	6.28134	0.00474653
Zm00001d014366	SKU5 similar4	1.22947	7.7882	2.66325	0.000356565
Zm00001d045251	Acyl-coenzyme A oxidase	23.7453	59.4966	1.32516	0.000356565
Zm00001d048547	Protein SRG1	0.680494	3.32592	2.2891	0.00168049
Zm00001d036439	Arogenate dehydrogenase isoform2	12.1348	32.5834	1.42499	0.000356565
Zm00001d046865	Protein ECERIFERUM3	83.0207	166.34	1.0026	0.000356565
Zm00001d026405	Glutamyl-tRNA reductase	2.04646	4.62374	1.17593	0.00970017
Zm00001d014183	Probable prolyl 4-hydroxylase12	29.2037	70.2196	1.26572	0.000356565
Zm00001d042184	6-phosphogluconate dehydrogenase	47.7263	118.842	1.31618	0.000356565
Zm00001d027893	Lipoxygenase9	0.428382	1.48537	1.79385	0.00319529
Zm00001d003938	Steroleosin	38.662	153.701	1.99113	0.000356565
Zm00001d018041	Protein SUR2	13.8123	30.2813	1.13248	0.000356565
Zm00001d004894	Ribulose bisphosphate carboxylase small subunit2	1.17006	4.48776	1.93941	0.0100122
Zm00001d008987	Putative cytochrome P450 superfamily protein	2.56048	10.4066	2.02302	0.000356565
Zm00001d029922	Flavin-containing monooxygenase FMO GS-OX5	1.0166	3.83127	1.91407	0.0181493
Zm00001d038064	Cytochrome P450 family 94 subfamily D polypeptide2	6.40889	20.0128	1.64278	0.000356565
Zm00001d053932	NAD(P)-linked oxidoreductase superfamily protein	10.1863	24.4975	1.266	0.000356565
Zm00001d027488	Glyceraldehyde phosphate dehydrogenase B1	1.71816	6.9071	2.00722	0.00474653
GO:0016798 Hydrolase activity, acting on glycosyl bonds (aFDR: 4.00E-08)
Gene ID	Description	WT_FPKM	enb1_FPKM	log2(fold change)	Q value
Zm00001d042140	Beta-1,3-glucanase	0.180468	512.611	11.4719	0.00824437
Zm00001d047538	Endo-1,4-beta-glucanase	0.775254	4.86895	2.65087	0.000356565
Zm00001d017978	Endoglucanase1	5.48142	14.9925	1.45162	0.000356565
Zm00001d021304	Endoglucanase2	6.03673	16.9351	1.48817	0.000356565
Zm00001d025764	Endoglucanase7	0.95891	5.66941	2.56373	0.0372325
Zm00001d044744	Endoglucanase11	4.15596	11.066	1.41288	0.000356565
Zm00001d028331	Glucan endo-1,3-beta-glucosidase7	2.43212	5.22416	1.10299	0.0443478
Zm00001d042767	Glucan endo-1,3-beta-glucosidase14	7.12007	47.0232	2.72341	0.000356565
Zm00001d012292	Glucan endo-1,3-beta-glucosidase14	3.54036	27.8508	2.97575	0.000356565
Zm00001d010137	Glucan endo-1,3-beta-glucosidase14	0.737336	6.48205	3.13606	0.000356565
Zm00001d010671	Probable glucan endo-1,3-beta-glucosidase BG1	0.712714	10.1354	3.82994	0.000932988
Zm00001d023994	Beta glucosidase1	0.180887	5.56594	4.94347	0.000356565
Zm00001d021119	Beta-glucosidase11	66.1565	254.206	1.94204	0.000356565
Zm00001d043110	Beta-glucosidase11	1.97692	3.99431	1.01469	0.0142423
Zm00001d028199	Beta-glucosidase40	70.1458	146.652	1.06397	0.000659965
Zm00001d014489	Putative beta-glucosidase41	1.25599	3.50397	1.48017	0.00511427
Zm00001d037918	Non-cyanogenic beta-glucosidase	27.9066	108.338	1.95686	0.000356565
Zm00001d003281	Cellulase (glycosyl hydrolase family5) protein	3.13784	11.9376	1.92767	0.000356565
Zm00001d034723	Mannan endo-1,4-beta-mannosidase7	8.98676	32.5458	1.8566	0.000356565
Zm00001d043443	Mannan endo-1,4-beta-mannosidase2	0.784517	3.27549	2.06183	0.00191665
Zm00001d045873	Putative endo-1,4-beta-mannosidase family protein	1.19363	3.56129	1.57704	0.00792011
Zm00001d017997	Alpha-mannosidase I MNS5	4.12363	10.2951	1.31997	0.000356565
Zm00001d013561	Glycosyl hydrolase10	1.16824	2.67315	1.1942	0.0407297
Zm00001d004768	Glycosyl hydrolase superfamily protein	61.4426	188.775	1.61936	0.000356565
Zm00001d025082	Glycosyl hydrolase10	1.06153	2.7925	1.39542	0.00808813
Zm00001d015783	Glycosyl hydrolase superfamily protein	3.52371	10.3043	1.54808	0.000356565
Zm00001d013097	O-Glycosyl hydrolases family17 protein	3.03248	9.78619	1.69025	0.000356565
Zm00001d013635	O-Glycosyl hydrolase17	1.99478	14.1703	2.82857	0.000356565
Zm00001d052793	Putative O-Glycosyl hydrolase superfamily protein	0.362163	2.3003	2.66712	0.000356565
Zm00001d038049	Putative O-Glycosyl hydrolase superfamily protein	0.528182	49.0248	6.53633	0.000356565
Zm00001d053733	Putative O-Glycosyl hydrolase superfamily protein	0.535129	2.75101	2.362	0.0343227
Zm00001d046772	Putative O-Glycosyl hydrolase superfamily protein	1.4196	84.5544	5.89633	0.000356565
Zm00001d034990	Pectin lyase-like superfamily protein	6.78287	14.755	1.12124	0.00236022
Zm00001d048696	Pectin lyase-like superfamily protein	1.04332	2.38462	1.19257	0.0252011
Zm00001d028952	Alpha-L-arabinofuranosidase1	2.64563	11.5744	2.12925	0.000356565
Zm00001d007195	Alpha-L-arabinofuranosidase1	2.44848	5.34284	1.12572	0.00416904
Zm00001d052425	Putative alpha-L-arabinofuranosidase family protein	4.94361	11.1776	1.17697	0.000356565
Zm00001d044775	Xyloglucan endotransglucosylase/hydrolase protein1	0.356477	2.31491	2.69907	0.0197034
Zm00001d024382	Xyloglucan endotransglucosylase/hydrolase protein2	0.245437	2.17592	3.1482	0.00638657
Zm00001d024071	Xyloglucan endotransglucosylase/hydrolase protein2	21.6467	55.1571	1.3494	0.000356565
Zm00001d052651	Probable xyloglucan endotransglucosylase/hydrolase protein5	1.7856	9.50104	2.41168	0.000356565
Zm00001d014617	Xyloglucan endotransglucosylase/hydrolase protein14	4.8602	17.3105	1.83256	0.000356565
Zm00001d002410	Probable xyloglucan endotransglucosylase/hydrolase protein21	20.9175	57.5121	1.45916	0.000356565
Zm00001d030103	Probable xyloglucan endotransglucosylase/hydrolase protein30	7.69851	36.7809	2.2563	0.000356565
Zm00001d002192	Xyloglucan endotransglucosylase	5.36301	13.865	1.37033	0.000932988
Zm00001d014614	Xyloglucan endotransglucosylase	46.698	249.708	2.41881	0.000356565
Zm00001d043393	Beta-galactosidase	0.142851	53.4331	8.54708	0.000356565
Zm00001d038848	Beta-galactosidase	2.94231	7.18293	1.28762	0.0110773
Zm00001d028474	Beta-galactosidase	24.0372	68.0487	1.5013	0.000356565
Zm00001d046357	Beta-galactosidase	15.2715	154.127	3.3352	0.000356565
Zm00001d002853	Probable beta-D-xylosidase6	3.98848	12.9234	1.69608	0.000356565
Zm00001d018080	Probable beta-D-xylosidase7	7.46376	16.9303	1.18163	0.000659965
Zm00001d008273	Alpha-xylosidase1	42.7911	95.7421	1.16184	0.000356565
Zm00001d035046	Non-lysosomal glucosylceramidase	20.7015	44.9096	1.11729	0.000356565
Zm00001d017152	Endochitinase precursor4	10.1962	112.915	3.46913	0.000356565
Zm00001d018966	Acidic endochitinase	39.7592	590.683	3.89302	0.000356565
Zm00001d048903	Acidic endochitinase	51.6668	334.04	2.69271	0.000356565
Zm00001d049727	Acidic endochitinase	0.349044	2.71218	2.95797	0.000356565
Zm00001d003190	Endochitinase A	58.9103	1579.94	4.74521	0.000356565
Zm00001d009936	Basic endochitinase A	0.347801	5.9722	4.10193	0.00144394
Zm00001d027524	Basic endochitinase B	1.98063	40.2214	4.34393	0.000356565
Zm00001d027525	Basic endochitinase B	14.1881	47.9234	1.75605	0.000356565
Zm00001d003191	Endochitinase EP3	3.67981	584.654	7.31181	0.000356565
Zm00001d003188	Endochitinase EP3	13.7462	93.4805	2.76563	0.000356565
Zm00001d049028	Chitinase2	3.62809	148.303	5.3532	0.000356565
Zm00001d036370	Chitinase2	0.552496	89.8489	7.34539	0.00319529
Zm00001d043988	Chitinase chem5	0.713714	57.6957	6.33697	0.000356565
Zm00001d018965	Xylanase inhibitor protein1	24.9251	152.97	2.61758	0.000356565
Zm00001d037656	Xylanase inhibitor protein1	65.1574	1390.51	4.41554	0.000356565
Zm00001d020351	Alpha-amylase1	1.96247	33.1046	4.07629	0.000356565
Zm00001d029154	Beta-amylase3	0.365886	1.28805	1.81572	0.0391984
Zm00001d029983	Beta-amylase	23.1045	90.5847	1.97109	0.000356565
Zm00001d029164	Beta-amylase	2.76704	8.02663	1.53645	0.00398421
Zm00001d021702	Beta-amylase	0.681038	1.51451	1.15305	0.00970017
Zm00001d047077	Beta-amylase	9.05081	22.4701	1.31188	0.000659965
Zm00001d025943	Beta-fructofuranosidase3 vacuolar	1.81367	6.77989	1.90235	0.000356565
Zm00001d014947	Invertase2	0.521005	2.42012	2.21571	0.0100122
Zm00001d051666	Invertase alkaline neutral1	0.319081	1.22362	1.93916	0.0203603
Zm00001d016768	Invertase alkaline neutral2	4.59933	12.0007	1.38362	0.000356565
Zm00001d009177	Invertase alkaline neutral9	1.93586	3.89446	1.00845	0.010781
Zm00001d016708	Beta-fructofuranosidase, cell wall isozyme	19.6977	230.539	3.54892	0.000356565
Zm00001d001943	Beta-fructofuranosidase insoluble isoenzyme CWINV3	1.11298	8.72982	2.97153	0.000356565
Zm00001d041991	Beta-fructofuranosidase insoluble isoenzyme CWINV3	2.32364	5.67104	1.28723	0.00511427
Zm00001d002682	Alpha-L-fucosidase1	0.686612	2.8658	2.06137	0.000356565
Zm00001d043196	DNA glycosylase superfamily protein	1.07244	2.80767	1.38848	0.0238028
Zm00001d047399	PLASMODESMATA CALLOSE-BINDING PROTEIN5	0.636166	6.2367	3.29331	0.000356565
Zm00001d029313	PLASMODESMATA CALLOSE-BINDING PROTEIN5	3.97446	10.5398	1.40702	0.00214092
Zm00001d026712	Glycoside transferase	4.6825	13.4145	1.51845	0.000356565
Zm00001d034017	ExhydrolaseII	29.5338	98.4714	1.73734	0.000356565
Zm00001d011246	Cytokinin riboside 5'-monophosphate phosphoribohydrolase LOG7	0.144969	1.57593	3.44238	0.0138066
Zm00001d038862	Cytokinin riboside 5'-monophosphate phosphoribohydrolase LOG8	0.560777	6.88601	3.61817	0.000356565
Zm00001d043692	Cytokinin riboside 5'-monophosphate phosphoribohydrolase LOG8	1.95143	6.71561	1.78299	0.000356565
Zm00001d034382	rRNA N-glycosidase	2.35974	59.8495	4.66464	0.000356565
Zm00001d019163	Stachyose synthase	46.872	306.125	2.70732	0.000356565
Zm00001d002943	Probable methyltransferase PMT25	18.9471	70.6817	1.89936	0.000356565
Zm00001d042768	Hevamine-A	5.03168	19.4921	1.95378	0.000356565
Zm00001d045138	Heparanase-like protein3	3.32311	9.22478	1.47298	0.0106258
Zm00001d037493	Heparanase-like protein3	0.190484	1.81009	3.24832	0.00144394
Zm00001d022032	Ribosome-inactivating protein2	0.413103	30.6082	6.21127	0.000932988
GO:0048037 Cofactor binding (aFDR: 1.10E-05)
Gene ID	Description	WT_FPKM	enb1_FPKM	log2(fold change)	Q value
Zm00001d043249	NAD(P)H dehydrogenase (quinone) FQR1	115.619	295.366	1.35313	0.000356565
Zm00001d047774	UDP-glucuronic acid decarboxylase4	0.134465	0.721834	2.42443	0.00455623
Zm00001d049234	Glycine1	124.162	266.1	1.09975	0.000659965
Zm00001d042943	UDP-glucuronic acid decarboxylase1	11.1179	22.7205	1.03111	0.000356565
Zm00001d029083	Alanine--glyoxylate aminotransferase1	0.732606	10.5141	3.84315	0.000356565
Zm00001d020139	Cysteine desulfurase mitochondrial	17.7925	39.9586	1.16724	0.000356565
Zm00001d031802	NADPH HC toxin reductase	5.55881	27.2022	2.29088	0.000356565
Zm00001d013245	UDP-glucose 6-dehydrogenase	24.2584	72.6713	1.5829	0.000356565
Zm00001d043845	Glutamate synthase 1 [NADH] chloroplastic	24.7652	60.8084	1.29596	0.000356565
Zm00001d032152	Cinnamoyl CoA reductase1	33.1565	90.0067	1.44074	0.00340166
Zm00001d032950	GDP-mannose 35-epimerase	11.9639	47.2075	1.98033	0.000356565
Zm00001d045251	Acyl-coenzyme A oxidase	23.7453	59.4966	1.32516	0.000356565
Zm00001d000294	O-succinylhomoserine sulfhydrylase	117.087	238.173	1.02443	0.00191665
Zm00001d027488	Glyceraldehyde phosphate dehydrogenase B1	1.71816	6.9071	2.00722	0.00474653
Zm00001d003252	Glucose-6-phosphate dehydrogenase1	3.56913	13.0384	1.86912	0.000356565
Zm00001d010190	Glutamate-oxaloacetate transaminase5	13.0121	37.7365	1.5361	0.000356565
Zm00001d028165	Aminotransferase ALD1	1.39022	68.8366	5.62979	0.000356565
Zm00001d004451	Glyoxylate/hydroxypyruvate reductase HPR3	0.477096	2.30919	2.27504	0.0431558
Zm00001d018575	Epimerase family protein SDR39U1 homolog chloroplastic	7.27511	19.1958	1.39975	0.000356565
Zm00001d010698	NAD(P)H dehydrogenase (quinone) FQR1	0.312268	3.07289	3.29874	0.010781
Zm00001d034072	UDP-glucose 6-dehydrogenase	49.5114	118.595	1.26021	0.000356565
Zm00001d015956	NAD(P)-binding Rossmann-fold superfamily protein	17.2279	82.0222	2.25126	0.000356565
Zm00001d024906	Glyoxylate/hydroxypyruvate reductase HPR3	1.81435	4.57838	1.33538	0.038879
Zm00001d021881	Root border cell-specific protein	2.40247	6.98775	1.54031	0.000356565
Zm00001d039520	Cytokinin oxidase1	7.19147	18.5531	1.3673	0.000659965
Zm00001d030544	Glyoxylate reductase	3.54986	58.7462	4.04866	0.000356565
Zm00001d002261	Peroxisomal (S)-2-hydroxy-acid oxidase GLO1	15.7483	61.0656	1.95517	0.000356565
Zm00001d050218	NADPH--cytochrome P450 reductase	5.43711	22.2091	2.03024	0.000356565
Zm00001d040842	12-oxo-phytodienoic acid reductase6	0.152179	1.92653	3.66217	0.0156605
Zm00001d015513	Dihydroflavonol-4-reductase	2.29621	8.71263	1.92386	0.000356565
Zm00001d024633	Monodehydroascorbate reductase5 mitochondrial	16.0806	33.9781	1.07928	0.000356565
Zm00001d009182	Enoyl-CoA hydratase1	51.226	121.24	1.24291	0.000356565
Zm00001d029176	Ribosomal protein L15	0.377688	1.83649	2.28168	0.0260951
Zm00001d019669	Cinnamoyl CoA reductase2	1.55308	5.03516	1.6969	0.00585434
Zm00001d022060	NAD(P)-binding Rossmann-fold superfamily protein	0.629194	2.55577	2.02218	0.0100122
Zm00001d036701	(R)-mandelonitrile lyase-like	0.515719	5.03217	3.28652	0.000356565
Zm00001d012391	Delta 1-pyrroline-5-carboxylate synthetase isoform	1.7076	3.80259	1.15501	0.00214092
Zm00001d040670	Lipoamide acyltransferase component of branched-chain alpha-keto acid dehydrogenase complex mitochondrial	14.4286	43.7025	1.59879	0.000356565
Zm00001d037934	UDP-glucuronic acid decarboxylase4	13.3608	68.8096	2.3646	0.000356565
Zm00001d008739	2-hydroxyacyl-CoA lyase	11.3253	24.0217	1.08479	0.000356565
Zm00001d002592	1-aminocyclopropane-1-carboxylate synthase2	1.63866	16.0457	3.29159	0.000356565
Zm00001d020590	Alanine aminotransferase2 mitochondrial	2.12426	4.60098	1.11498	0.0178854
Zm00001d006040	3-hydroxy-3-methylglutaryl-coenzyme A reductase2	14.319	29.8481	1.05971	0.000356565
Zm00001d007462	Tyrosine aminotransferase homolog1	0.641323	5.08405	2.98685	0.000356565
Zm00001d047998	Squalene monooxygenase	11.3656	25.1856	1.14793	0.000356565
Zm00001d030090	NAD(P)-binding Rossmann-fold superfamily protein	2.17551	5.33254	1.29347	0.0122839
Zm00001d026060	1-aminocyclopropane-1-carboxylate synthase7	7.00145	24.7449	1.82141	0.000356565
Zm00001d011097	12-oxophytodienoate reductase1	1.37758	9.12448	2.72761	0.00144394
Zm00001d026370	Leucoanthocyanidin reductase	1.18742	3.66688	1.62673	0.00985337
Zm00001d046656	Nudix hydrolase10	2.68114	7.11632	1.40828	0.00358956
Zm00001d017966	Dihydropyrimidine dehydrogenase (NADP(+)) chloroplastic	29.904	61.1494	1.032	0.000356565
Zm00001d045327	Pyridoxal-5'-phosphate-dependent enzyme family protein	5.29952	11.7135	1.14423	0.00723323
Zm00001d003522	Pyridoxal phosphate (PLP)-dependent transferases superfamily protein	0.590147	1.91312	1.69678	0.0197034
Zm00001d044599	Nonphototropic hypocotyl1	2.28301	7.54849	1.72525	0.000356565
Zm00001d042661	Serine hydroxymethyltransferase7	20.0264	43.9732	1.13472	0.000356565
Zm00001d009908	UDP-glucuronic acid decarboxylase4	18.0552	70.7625	1.97057	0.000356565
Zm00001d021249	Bifunctional UDP-glucose 4-epimerase and UDP-xylose 4-epimerase1	18.7479	79.8525	2.09061	0.000356565
Zm00001d044908	12-oxo-phytodienoic acid reductase1	0.544407	8.88247	4.0282	0.000356565
Zm00001d032114	D-3-phosphoglycerate dehydrogenase2 chloroplastic	10.2689	42.9896	2.06571	0.000356565
Zm00001d049683	Probable L-gulonolactone oxidase6	20.3095	132.683	2.70776	0.000356565
Zm00001d040667	UDP-glucuronic acid decarboxylase4	21.7193	46.5747	1.10057	0.00319529
Zm00001d050810	2-hydroxy-3-oxopropionate reductase	13.2439	28.1814	1.08942	0.000356565
Zm00001d045944	Cryptochrome-2	2.13298	5.1388	1.26856	0.00119569
Zm00001d037542	NAD(P)H dehydrogenase (quinone) FQR1	1.36358	5.89069	2.11103	0.00548736
Zm00001d037261	Pyridoxamine 5'-phosphate oxidase family protein	1.09365	8.5551	2.96763	0.0297238
Zm00001d002613	Glucose-methanol-choline (GMC) oxidoreductase family protein	0.466132	3.16821	2.76486	0.00119569
Zm00001d048954	GDP-mannose 3,5-epimerase2 isoform	7.07973	18.1076	1.35483	0.000356565
Zm00001d003584	12-oxo-phytodienoic acid reductase5	21.2147	51.7896	1.2876	0.000356565
Zm00001d020961	NAD(P)-binding Rossmann-fold superfamily protein	1.67695	5.18242	1.62778	0.00299003
Zm00001d002759	Nudix hydrolase8	3.77185	13.8478	1.87631	0.000356565
Zm00001d016199	FAD-binding Berberine family protein	6.36494	15.9148	1.32215	0.000932988
Zm00001d028759	Pyruvate decarboxylase isozyme3	101.835	204.089	1.00296	0.00378774
Zm00001d002051	D-3-phosphoglycerate dehydrogenase3 chloroplastic	24.9166	53.4936	1.10226	0.000356565
Zm00001d003744	Acyl-coenzyme A oxidase2 peroxisomal	1.24535	4.00569	1.6855	0.000932988
Zm00001d044906	12-oxo-phytodienoic acid reductase2	0.2891	57.368	7.63253	0.000356565
Zm00001d005148	Myristoyl-acyl carrier protein thioesterase	0.357922	2.49272	2.80001	0.00168049
Zm00001d032046	Cytokinin oxidase10	4.82083	10.6738	1.14672	0.0236717
Zm00001d014481	Dihydroflavonol-4-reductase	0.195163	2.68244	3.78079	0.00874593
Zm00001d028299	Squalene epoxidase1	4.06448	11.2031	1.46275	0.000356565
Zm00001d034602	Brown midrib2	36.2657	83.0297	1.19502	0.000356565
Zm00001d008862	Cytokinin oxidase5	0.299932	35.8731	6.90212	0.000659965
Zm00001d048890	Acyl-coenzyme A oxidase	5.75184	23.329	2.02003	0.000356565
Zm00001d046676	Tryptophan synthase beta type2	5.09414	83.1602	4.02898	0.000356565
Zm00001d011845	NADPH:quinone oxidoreductase	1.56458	20.9581	3.74366	0.000356565
Zm00001d011446	NAD(P)-binding Rossmann-fold superfamily protein	0.143658	1.29322	3.17026	0.0223467
Zm00001d038460	Putative aminotransferase class III superfamily protein	1.10977	2.57376	1.21362	0.00922321
Zm00001d037784	Salmon silks1	2.15936	5.94517	1.46112	0.000356565
Zm00001d051938	Cinnamoyl-CoA reductase1	1.21995	5.62952	2.2062	0.000659965
Zm00001d049954	Monodehydroascorbate reductase1 peroxisomal	29.5498	119.8	2.01941	0.000356565
Zm00001d044021	Isocitrate dehydrogenase	4.25635	10.1663	1.2561	0.000932988
Zm00001d045606	Peroxisomal acyl-coenzyme A oxidase1	7.92821	21.4669	1.43705	0.000356565
Zm00001d026405	Glutamyl-tRNA reductase	2.04646	4.62374	1.17593	0.00970017
Zm00001d048417	FAD/NAD(P)-binding oxidoreductase family protein	2.91276	23.2158	2.99465	0.000356565
Zm00001d004389	Probable flavin-containing monooxygenase1	2.85418	7.21267	1.33746	0.00529786
Zm00001d049380	Putative aminotransferase class III superfamily protein	23.8622	73.0218	1.6136	0.000356565
Zm00001d040173	Isoflavone reductase-like1	24.3179	334.378	3.78139	0.000356565
Zm00001d037650	Expressed protein	0.543748	1.72424	1.66495	0.00277967
Zm00001d042061	NADPH:quinone oxidoreductase	37.8113	89.7061	1.24639	0.000356565
Zm00001d046705	Dihydroflavonol-4-reductase	1.68923	6.88381	2.02685	0.00319529
Zm00001d012764	Malic enzyme4	1.85005	10.0037	2.43491	0.000356565
Zm00001d010670	Glycerol-3-phosphate dehydrogenase [NAD(+)] GPDHC1 cytosolic	3.61591	17.6056	2.2836	0.000356565
Zm00001d012607	NAD(P)H dehydrogenase (quinone) FQR1	43.0803	212.956	2.30545	0.000356565
Zm00001d043601	NADP-dependent malic enzyme6	10.8636	53.1725	2.29117	0.000356565
Zm00001d034388	Aldehyde oxidase4	22.9707	48.6933	1.08393	0.000356565
Zm00001d034387	Aldehyde oxidase1	4.35592	11.3878	1.38644	0.0284024
Zm00001d018454	Glutathione reductase cytosolic	38.1505	109.106	1.51596	0.000356565
Zm00001d048736	S-alkyl-thiohydroximate lyase SUR1	11.5189	23.4488	1.02552	0.00299003
Zm00001d029922	Flavin-containing monooxygenase FMO GS-OX5	1.0166	3.83127	1.91407	0.0181493
Zm00001d042184	6-phosphogluconate dehydrogenase	47.7263	118.842	1.31618	0.000356565
GO:0046906 Tetrapyrrole binding (aFDR: 1.60E-04)
Gene ID	Description	WT_FPKM	enb1_FPKM	log2(fold change)	Q value
Zm00001d037359	Peroxidase11	16.7131	56.8219	1.76547	0.000356565
Zm00001d006947	Cytochrome P450 CYP709C14	1.45654	3.13267	1.10485	0.0368747
Zm00001d038555	Cytochrome P450 98A3	12.9099	64.4489	2.31968	0.000356565
Zm00001d038511	Gibberellin 1617-oxidase1	0.192722	1.88052	3.28654	0.0176008
Zm00001d011117	Cytochrome P450 family 722 subfamily A polypeptide1	1.9158	5.70362	1.57393	0.00168049
Zm00001d052164	Expressed protein	1.21096	4.38405	1.85612	0.00566044
Zm00001d044156	Cytochrome P450 family 72 subfamily A polypeptide8	4.21889	9.99869	1.24488	0.00191665
Zm00001d044157	Cytochrome P450 family 72 subfamily A polypeptide8	1.16139	3.38055	1.54141	0.00808813
Zm00001d044159	Cytochrome P450 11	1.07421	4.71968	2.13542	0.000356565
Zm00001d016707	Heme-binding-like protein chloroplastic	1.89849	7.6379	2.00833	0.000356565
Zm00001d019414	Cytochrome P450 71B10	3.82233	16.2019	2.08364	0.000356565
Zm00001d011786	Cytochrome B5 isoform D	60.5894	136.532	1.1721	0.000356565
Zm00001d034096	Cytochrome P450 family 81 subfamily D polypeptide8	0.460292	2.23764	2.28135	0.0142423
Zm00001d034097	Cytochrome P450 family 81 subfamily D polypeptide8	1.56643	12.9832	3.05109	0.000356565
Zm00001d032651	Cytochrome P450 86B1	5.31491	20.7791	1.96701	0.0182764
Zm00001d021639	Taxane 1, 3-alpha-hydroxylase	1.59814	5.17983	1.69651	0.00236022
Zm00001d006587	Chlorophyll a-b binding protein CP29.1 chloroplastic	0.699408	2.11606	1.59718	0.0215361
Zm00001d041963	Cytochrome B5 isoform D	114.537	231.331	1.01414	0.000356565
Zm00001d013226	Cytochrome P450 family 81 subfamily D polypeptide8	12.8653	47.8814	1.89598	0.00378774
Zm00001d042022	Peroxidase12	1.08726	90.3684	6.37705	0.000356565
Zm00001d014121	Ent-cassadiene C2-hydroxylase	0.183027	16.2226	6.46981	0.00455623
Zm00001d043238	Peroxidase56	9.88588	38.0563	1.94469	0.000356565
Zm00001d019415	Cytochrome P450 71B10	5.49426	23.7093	2.10946	0.00638657
Zm00001d003707	Peroxidase72	20.6428	82.6838	2.00196	0.000356565
Zm00001d039040	Light harvesting complex mesophyll7	0.397136	2.83858	2.83747	0.00416904
Zm00001d013862	Cytochrome P450 84A1	0.450946	6.71525	3.89641	0.000356565
Zm00001d014608	Peroxidase16	17.4642	52.2317	1.58052	0.000356565
Zm00001d020002	Chlorophyll A-B binding family protein	1.03416	2.75192	1.41197	0.0220884
Zm00001d054067	Probable inactive linolenate hydroperoxide lyase	1.19076	6.06821	2.34939	0.000932988
Zm00001d009140	Peroxidase64	0.39101	1.42327	1.86393	0.0350472
Zm00001d020717	Abscisic acid 8'-hydroxylase4	0.567417	3.51209	2.62985	0.000356565
Zm00001d012322	Cytochrome P450 family 81 subfamily D polypeptide8	0.899826	12.0041	3.73774	0.000356565
Zm00001d011081	Cytochrome B5 isoform D	65.0986	203.131	1.64171	0.000356565
Zm00001d013979	Cytochrome P450 86B1	4.04008	8.76501	1.11737	0.0100122
Zm00001d046184	Peroxidase52	1.34563	288.106	7.74218	0.000356565
Zm00001d029747	Peroxidase64	2.2093	6.41619	1.53813	0.00299003
Zm00001d046422	Cytochrome P450 734A1	20.8933	57.906	1.47067	0.000356565
Zm00001d024734	Peroxidase2	2.25032	7.48895	1.73464	0.00236022
Zm00001d003643	L-ascorbate peroxidase S chloroplastic/mitochondrial	56.6171	124.738	1.13959	0.0412684
Zm00001d009138	Peroxidase64	0.425953	2.94764	2.7908	0.00723323
Zm00001d045188	Putative cytochrome P450 superfamily protein	0.97668	7.17016	2.87605	0.000659965
Zm00001d039453	3-epi-6-deoxocathasterone 23-monooxygenase	1.15934	7.77237	2.74505	0.000356565
Zm00001d005889	Abscisic acid 8'-hydroxylase5	0.293234	3.83138	3.70774	0.00119569
Zm00001d029688	Cytochrome P450 family 704 subfamily A polypeptide2	8.78261	64.3437	2.87308	0.000356565
Zm00001d011418	Cytochrome P450 family 72 subfamily A polypeptide8	2.18197	11.7917	2.43407	0.000356565
Zm00001d021965	Peroxidase52	1.46998	4.98638	1.7622	0.00236022
Zm00001d001857	Light harvesting complex photosystem II subunit6	0.893316	3.35223	1.90788	0.0121362
Zm00001d036835	Peroxidase67	0.951382	3.62292	1.92906	0.00548736
Zm00001d028903	Heme binding	5.36438	12.3017	1.19738	0.000659965
Zm00001d018797	Photosystem I reaction center6	1.20166	5.06177	2.07461	0.0176008
Zm00001d037550	Peroxidase 5	0.275681	15.2525	5.7899	0.00144394
Zm00001d013759	Cytochrome P450 71D7	5.95027	22.2654	1.90378	0.000356565
Zm00001d032468	Cytochrome P450 CYP84A33v1	5.57888	14.6259	1.39048	0.0131946
Zm00001d023978	Cytochrome b5 isoform B	5.71528	13.0558	1.1918	0.00723323
Zm00001d016471	Trans-cinnamate 4-monooxygenase	0.766453	37.1322	5.59833	0.000356565
Zm00001d007180	Cytochrome P450 714A1	5.15813	31.4582	2.60852	0.000356565
Zm00001d029604	Peroxidase2	13.7826	45.4574	1.72166	0.000356565
Zm00001d054044	Catalase isozyme3	4.40258	78.5968	4.15805	0.000356565
Zm00001d032854	Peroxidase59	0.68556	35.3708	5.68913	0.000356565
Zm00001d002610	Cytochrome P450 family 704 subfamily A polypeptide2	1.12306	2.70782	1.2697	0.0239269
Zm00001d052335	Peroxidase67	5.70067	29.4457	2.36885	0.000356565
Zm00001d002937	Cytochrome P450 family 72 subfamily A polypeptide8	12.0091	26.1824	1.12447	0.000659965
Zm00001d005823	Flavonoid 3-monooxygenase	0.800747	3.60669	2.17126	0.00398421
Zm00001d029031	Cytochrome P450 CYP714B3	0.271869	1.52528	2.48809	0.000356565
Zm00001d024752	Peroxidase64	0.696276	5.35813	2.944	0.00299003
Zm00001d043174	Cytochrome P450 98A3	1.54794	4.73296	1.61239	0.00257148
Zm00001d032458	Cytochrome P450 family 87 subfamily A polypeptide6	3.7928	12.1439	1.67889	0.000659965
Zm00001d009858	Trans-cinnamate 4-monooxygenase	29.1618	408.004	3.80643	0.000356565
Zm00001d020673	Cytochrome P450 family 76 subfamily C polypeptide7	0.751297	16.0827	4.41998	0.000356565
Zm00001d027599	Cytochrome P450 family 96 subfamily A polypeptide1	2.80684	13.893	2.30734	0.000356565
Zm00001d013212	Peroxidase16	0.371608	9.79066	4.71955	0.000356565
Zm00001d034848	Cytochrome P450 71B10	1.03263	32.7536	4.98726	0.000356565
Zm00001d012510	Putative cytochrome P450 superfamily protein	1.51806	28.9687	4.2542	0.000356565
Zm00001d047418	Cytochrome P450 709B2	1.50541	24.8292	4.0438	0.000356565
Zm00001d048021	Allene oxide synthase1	19.3655	132.244	2.77164	0.000356565
Zm00001d038300	Putative cytochrome P450 superfamily protein	1.07987	5.96894	2.46661	0.00168049
Zm00001d030856	Cytochrome P450 CYP81N4	1.5357	4.55736	1.56931	0.00494077
Zm00001d046786	Photosystem I chlorophyll a/b-binding protein3-1 chloroplastic	0.436339	2.87516	2.72012	0.00756864
Zm00001d018464	Expressed protein	4.57903	14.3916	1.65211	0.0238028
Zm00001d048705	Benzoxazinone synthesis5	3.26968	7.54166	1.20573	0.00739773
Zm00001d032035	Cytochrome P450 family 706 subfamily A polypeptide5	7.94872	23.7831	1.58114	0.000356565
Zm00001d041741	Cytochrome P450 71D7	3.47446	12.7637	1.87718	0.000356565
Zm00001d050403	Chlorophyll a-b binding protein4	0.572699	3.8361	2.74379	0.00690494
Zm00001d003823	Cytochrome P450 77A4	11.5722	49.8614	2.10726	0.000356565
Zm00001d023625	Putative cytochrome P450 superfamily protein	0.127853	3.02721	4.56543	0.0229699
Zm00001d022453	Peroxidase52	0.8187	4.0231	2.2969	0.00474653
Zm00001d039650	Cytochrome P450 734A1	0.981303	3.86497	1.97769	0.000659965
Zm00001d029241	Flavonoid 3-monooxygenase	2.4089	23.8026	3.30467	0.000356565
Zm00001d014341	Peroxidase53	2.00746	14.421	2.84473	0.000356565
Zm00001d045063	Cytochrome P450 709B2	2.31615	8.27159	1.83644	0.000356565
Zm00001d039387	SOUL heme-binding family protein	117.951	258.171	1.13014	0.000356565
Zm00001d017425	Cytochrome b5	20.5852	107.712	2.38749	0.000356565
Zm00001d015385	Chlorophyll a-b binding protein6 chloroplastic	1.81134	7.27307	2.00551	0.00144394
Zm00001d008987	Putative cytochrome P450 superfamily protein	2.56048	10.4066	2.02302	0.000356565
Zm00001d003283	Cytochrome P450 71B10	0.196038	15.2479	6.28134	0.00474653
Zm00001d038064	Cytochrome P450 family 94 subfamily D polypeptide2	6.40889	20.0128	1.64278	0.000356565
Zm00001d053839	Peroxidase3	1.7049	10.1161	2.56889	0.00416904
GO:0043167 Ion binding (aFDR: 2.60E-04)
Gene ID	Description	WT_FPKM	enb1_FPKM	log2(fold change)	Q value
Zm00001d041082	Kaurene synthase4	0.0976981	4.63381	5.56772	0.000932988
Zm00001d051896	Protein DOWNY MILDEW RESISTANCE6	0.853764	8.28013	3.27774	0.000356565
Zm00001d041726	Protein DOWNY MILDEW RESISTANCE6	37.1329	76.5226	1.04319	0.000356565
Zm00001d052164	Expressed protein	1.21096	4.38405	1.85612	0.00566044
Zm00001d042848	Laccase-7	5.32815	22.1891	2.05815	0.000356565
Zm00001d014883	Putative 4-hydroxy-4-methyl-2-oxoglutarate aldolase2	70.4496	149.351	1.08404	0.000659965
Zm00001d048433	Ornithine carbamoyltransferase chloroplastic	0.287958	1.64925	2.51788	0.0352813
Zm00001d020139	Cysteine desulfurase mitochondrial	17.7925	39.9586	1.16724	0.000356565
Zm00001d034096	Cytochrome P450 family 81 subfamily D polypeptide8	0.460292	2.23764	2.28135	0.0142423
Zm00001d034097	Cytochrome P450 family 81 subfamily D polypeptide8	1.56643	12.9832	3.05109	0.000356565
Zm00001d033607	Protein yippee-like	8.52829	22.1792	1.37888	0.00144394
Zm00001d044021	Isocitrate dehydrogenase	4.25635	10.1663	1.2561	0.000932988
Zm00001d016902	Bifunctional riboflavin biosynthesis protein RIBA1 chloroplastic	14.1387	42.9188	1.60196	0.000356565
Zm00001d026200	S-norcoclaurine synthase	2.85434	10.9098	1.9344	0.00168049
Zm00001d025984	Glutamic dehydrogenase2	21.2512	61.9903	1.5445	0.000356565
Zm00001d005026	TRAF-like superfamily protein	1.42576	4.76698	1.74134	0.00436468
Zm00001d028550	LIM domain-containing protein WLIM2b	7.86559	16.0299	1.02714	0.00257148
Zm00001d003707	Peroxidase72	20.6428	82.6838	2.00196	0.000356565
Zm00001d039040	Light harvesting complex mesophyll7	0.397136	2.83858	2.83747	0.00416904
Zm00001d050061	Putative SWI/SNF-related matrix-associated actin-dependent regulator of chromatin subfamily A member 3-like3	1.35465	2.82947	1.06262	0.0253251
Zm00001d010190	Glutamate-oxaloacetate transaminase5	13.0121	37.7365	1.5361	0.000356565
Zm00001d045394	Zinc finger protein	19.4465	40.874	1.07168	0.000356565
Zm00001d034898	Gibberellin 20-oxidase1	31.0649	96.8817	1.64094	0.000356565
Zm00001d048324	Ribulose-phosphate 3-epimerase	4.60236	9.72807	1.07978	0.00474653
Zm00001d050346	Annexin	1.35049	22.2518	4.04237	0.000356565
Zm00001d025059	Germin-like protein subfamily 1 member8	312.545	2048.48	2.71242	0.000356565
Zm00001d031778	Carbonic anhydrase	0.586909	41.2991	6.13683	0.000356565
Zm00001d012484	Heavy metal transport/detoxification superfamily protein	15.0129	53.1758	1.82457	0.000356565
Zm00001d021318	DNA-(apurinic or apyrimidinic site) lyase2	6.66062	13.4574	1.01467	0.00494077
Zm00001d020260	Cupredoxin superfamily protein	0.381752	3.09859	3.0209	0.00511427
Zm00001d012322	Cytochrome P450 family 81 subfamily D polypeptide8	0.899826	12.0041	3.73774	0.000356565
Zm00001d029218	Protein SRG1	0.753134	13.8749	4.20343	0.000356565
Zm00001d017727	Alternative oxidase1	0.352068	1.1981	1.76682	0.0345678
Zm00001d013979	Cytochrome P450 86B1	4.04008	8.76501	1.11737	0.0100122
Zm00001d024734	Peroxidase2	2.25032	7.48895	1.73464	0.00236022
Zm00001d032079	Riboflavin synthase-like superfamily protein	4.97615	13.1666	1.40378	0.000356565
Zm00001d041455	Homocysteine S-methyltransferase3	116.54	336.888	1.53145	0.000356565
Zm00001d009138	Peroxidase64	0.425953	2.94764	2.7908	0.00723323
Zm00001d046330	Plant L-ascorbate oxidase	2.45662	5.01708	1.03017	0.0119777
Zm00001d041103	12-dihydroxy-3-keto-5-methylthiopentene dioxygenase4	1.65952	4.81569	1.53697	0.0149455
Zm00001d008739	2-hydroxyacyl-CoA lyase	11.3253	24.0217	1.08479	0.000356565
Zm00001d054067	Probable inactive linolenate hydroperoxide lyase	1.19076	6.06821	2.34939	0.000932988
Zm00001d042634	Extradiol ring-cleavage dioxygenase	19.1125	39.7622	1.05688	0.00144394
Zm00001d025234	Probable DNA primase large subunit	2.09128	4.4059	1.07505	0.0234384
Zm00001d020861	Protein binding protein	6.14939	14.7402	1.26124	0.0199639
Zm00001d025833	Peroxygenase2	118.17	322.62	1.44897	0.000356565
Zm00001d031423	Zinc finger A20 and AN1 domain-containing stress-associated protein5	44.8255	124.841	1.4777	0.000356565
Zm00001d011418	Cytochrome P450 family 72 subfamily A polypeptide8	2.18197	11.7917	2.43407	0.000356565
Zm00001d001915	Expressed protein	17.4775	67.5792	1.95108	0.000356565
Zm00001d028670	Photosynthetic NDH subunit of lumenal location1 chloroplastic	0.282424	1.37578	2.28432	0.0326953
Zm00001d027996	Alcohol dehydrogenase-like2	46.1947	232.152	2.32927	0.000356565
Zm00001d033619	Adenylosuccinate synthetase	2.39691	5.7213	1.25516	0.00319529
Zm00001d026060	1-aminocyclopropane-1-carboxylate synthase7	7.00145	24.7449	1.82141	0.000356565
Zm00001d052247	Shikimate kinase1 chloroplastic	15.2712	75.3527	2.30285	0.000356565
Zm00001d035263	Probable protein phosphatase 2C 30	0.140114	1.12059	2.99959	0.0230803
Zm00001d034848	Cytochrome P450 71B10	1.03263	32.7536	4.98726	0.000356565
Zm00001d051227	Alcohol dehydrogenase-like6	8.2478	18.3662	1.15497	0.000659965
Zm00001d042886	Protein phosphatase homolog3	2.98551	7.63423	1.35451	0.0106258
Zm00001d013759	Cytochrome P450 71D7	5.95027	22.2654	1.90378	0.000356565
Zm00001d044451	RING/FYVE/PHD zinc finger superfamily protein	3.40895	8.18048	1.26286	0.00690494
Zm00001d016471	Trans-cinnamate 4-monooxygenase	0.766453	37.1322	5.59833	0.000356565
Zm00001d046234	Inositol oxygenase2	127.105	417.284	1.715	0.000356565
Zm00001d027423	Flavone synthase typeI2	25.8536	71.4705	1.46698	0.000356565
Zm00001d029604	Peroxidase2	13.7826	45.4574	1.72166	0.000356565
Zm00001d032854	Peroxidase59	0.68556	35.3708	5.68913	0.000356565
Zm00001d004700	Bifunctional inhibitor/lipid-transfer protein/seed storage 2S albumin superfamily protein	1.86318	47.7814	4.68061	0.000356565
Zm00001d002610	Cytochrome P450 family 704 subfamily A polypeptide2	1.12306	2.70782	1.2697	0.0239269
Zm00001d052335	Peroxidase67	5.70067	29.4457	2.36885	0.000356565
Zm00001d045451	Transketolase1	7.37657	30.553	2.05029	0.000356565
Zm00001d014271	Caltractin	26.6552	66.9906	1.32954	0.000356565
Zm00001d048799	Pistil-specific extensin-like protein	4.71762	23.1085	2.29229	0.000356565
Zm00001d029031	Cytochrome P450 CYP714B3	0.271869	1.52528	2.48809	0.000356565
Zm00001d008515	Heavy metal transport/detoxification superfamily protein	1.18251	2.53908	1.10245	0.0207288
Zm00001d043174	Cytochrome P450 98A3	1.54794	4.73296	1.61239	0.00257148
Zm00001d038846	Protein phosphatase 2C 16	6.76097	13.8643	1.03607	0.00358956
Zm00001d032458	Cytochrome P450 family 87 subfamily A polypeptide6	3.7928	12.1439	1.67889	0.000659965
Zm00001d009858	Trans-cinnamate 4-monooxygenase	29.1618	408.004	3.80643	0.000356565
Zm00001d002856	E3 ubiquitin-protein ligase RMA1	6.69575	21.1646	1.66033	0.000356565
Zm00001d022427	Nucleic acid binding protein	2.36849	6.30439	1.41239	0.00119569
Zm00001d047418	Cytochrome P450 709B2	1.50541	24.8292	4.0438	0.000356565
Zm00001d029550	Diacylglycerol kinase1	1.73177	3.80194	1.13449	0.00511427
Zm00001d028505	Phospholipase A2-alpha	3.02888	7.78681	1.36225	0.0293794
Zm00001d050011	Alpha carbonic anhydrase7	5.9118	61.588	3.38098	0.000356565
Zm00001d023404	Probable purple acid phosphatase20	20.6963	117.512	2.50537	0.000356565
Zm00001d048705	Benzoxazinone synthesis5	3.26968	7.54166	1.20573	0.00739773
Zm00001d049380	Putative aminotransferase class III superfamily protein	23.8622	73.0218	1.6136	0.000356565
Zm00001d032035	Cytochrome P450 family 706 subfamily A polypeptide5	7.94872	23.7831	1.58114	0.000356565
Zm00001d028816	Pathogenesis-related protein10	1.9904	230.099	6.85306	0.000356565
Zm00001d028815	Pathogenesis-related protein10	25.5818	778.034	4.92664	0.000356565
Zm00001d028814	Pathogenesis-related protein10	16.5807	535.29	5.01274	0.000356565
Zm00001d042673	Amidophosphoribosyltransferase	0.321723	1.23538	1.94106	0.0400019
Zm00001d023625	Putative cytochrome P450 superfamily protein	0.127853	3.02721	4.56543	0.0229699
Zm00001d007709	Probable E3 ubiquitin-protein ligase ARI16	25.39	56.7223	1.15965	0.000356565
Zm00001d011454	Carbonic anhydrase6	0.238077	7.1746	4.9134	0.0181493
Zm00001d010579	Putative calcium-dependent protein kinase family protein	5.43665	14.5913	1.42432	0.000356565
Zm00001d031667	Discolored-paralog2	3.0429	6.34039	1.05913	0.0203603
Zm00001d040301	Zinc finger CCCH domain-containing protein58	9.96054	24.8407	1.31841	0.000356565
Zm00001d002039	Wall-associated receptor kinase-like protein9	1.35238	5.52372	2.03014	0.000356565
Zm00001d003522	Pyridoxal phosphate (PLP)-dependent transferases superfamily protein	0.590147	1.91312	1.69678	0.0197034
Zm00001d027893	Lipoxygenase9	0.428382	1.48537	1.79385	0.00319529
Zm00001d038066	Annexin	14.2584	33.5803	1.2358	0.000356565
Zm00001d038065	Annexin D4	20.1099	50.4958	1.32826	0.000356565
Zm00001d038064	Cytochrome P450 family 94 subfamily D polypeptide2	6.40889	20.0128	1.64278	0.000356565
Zm00001d006947	Cytochrome P450 CYP709C14	1.45654	3.13267	1.10485	0.0368747
Zm00001d002246	Polyketide synthesis homolog1	26.9527	58.712	1.12323	0.000356565
Zm00001d053313	Protein phosphatase 2C and cyclic nucleotide-binding/kinase domain-containing protein	2.17901	6.99843	1.68336	0.000356565
Zm00001d005337	Cytidine/deoxycytidylate deaminase family protein	1.60395	19.2811	3.58748	0.000356565
Zm00001d016149	Heavy metal transport/detoxification superfamily protein	5.13675	13.3689	1.37995	0.000356565
Zm00001d005333	Germin-like protein9-3	1.97679	6.2609	1.66321	0.0208647
Zm00001d008816	ATP-dependent 6-phosphofructokinase4 chloroplastic	4.84462	24.801	2.35594	0.000356565
Zm00001d029170	Superoxide dismutase	214.085	472.161	1.1411	0.000356565
Zm00001d015804	ADP-ribosylation factor GTPase-activating protein AGD12	4.29343	10.3418	1.26828	0.000659965
Zm00001d029176	Ribosomal protein L15	0.377688	1.83649	2.28168	0.0260951
Zm00001d012293	Probable ferredoxin-4 chloroplastic	17.0937	118.744	2.79632	0.000356565
Zm00001d014121	Ent-cassadiene C2-hydroxylase	0.183027	16.2226	6.46981	0.00455623
Zm00001d051272	Ascorbate-specific transmembrane electron transporter1	9.06513	32.0395	1.82145	0.000356565
Zm00001d009708	Putative calcium-dependent protein kinase family protein	15.431	32.6483	1.08118	0.000356565
Zm00001d019415	Cytochrome P450 71B10	5.49426	23.7093	2.10946	0.00638657
Zm00001d019414	Cytochrome P450 71B10	3.82233	16.2019	2.08364	0.000356565
Zm00001d017992	Metalloendoproteinase1	1.65146	8.07896	2.29042	0.00144394
Zm00001d013493	Lipoxygenase5	3.34049	15.9829	2.25839	0.000356565
Zm00001d017997	Alpha-mannosidase I MNS5	4.12363	10.2951	1.31997	0.000356565
Zm00001d053622	Putative zinc finger protein30	25.1068	63.3356	1.33494	0.000356565
Zm00001d040519	Germin-like protein subfamily 2 member1	99.6158	302.496	1.60247	0.000356565
Zm00001d020717	Abscisic acid 8'-hydroxylase4	0.567417	3.51209	2.62985	0.000356565
Zm00001d035455	Zinc finger CCCH domain-containing protein29	35.2443	81.0272	1.20101	0.000356565
Zm00001d030548	2-oxoglutarate (2OG) and Fe(II)-dependent oxygenase superfamily protein	0.124746	1.18297	3.24535	0.0254348
Zm00001d052713	Putative calcium-dependent protein kinase family protein	6.3437	13.7948	1.12073	0.00906177
Zm00001d005190	Cadmium/zinc-transporting ATPase HMA2	2.0858	5.6263	1.43159	0.000356565
Zm00001d028987	Phospholipid-transporting ATPase1	1.64998	3.84005	1.21868	0.00319529
Zm00001d052653	Respiratory burst oxidase4	5.17869	41.2675	2.99435	0.000356565
Zm00001d052654	Germin-like protein subfamily 3 member4	0.720354	1.95493	1.44034	0.0473029
Zm00001d041741	Cytochrome P450 71D7	3.47446	12.7637	1.87718	0.000356565
Zm00001d029892	Metalloendoproteinase1-MMP	0.514376	2.63365	2.35617	0.0239269
Zm00001d043144	Calmodulin-7	4.80132	19.4392	2.01746	0.000356565
Zm00001d012015	Squamosa promoter-binding protein-like (SBP domain) transcription factor family protein	2.00766	5.37133	1.41976	0.00340166
Zm00001d053438	Putative heavy metal transport/detoxification superfamily protein	1.31599	4.03785	1.61744	0.000659965
Zm00001d011081	Cytochrome B5 isoform D	65.0986	203.131	1.64171	0.000356565
Zm00001d002446	WAK53a-OsWAK receptor-like protein kinase	0.381072	1.55982	2.03324	0.00119569
Zm00001d005889	Abscisic acid 8'-hydroxylase5	0.293234	3.83138	3.70774	0.00119569
Zm00001d016963	Bifunctional riboflavin biosynthesis protein RIBA1 chloroplastic	3.00201	6.91951	1.20474	0.00277967
Zm00001d040463	Magnesium-protoporphyrin IX monomethyl ester [oxidative] cyclase chloroplastic	6.39489	23.7574	1.89338	0.000356565
Zm00001d010920	S-adenosylmethionine synthase	42.2368	135.64	1.68321	0.000356565
Zm00001d033624	Lipoxygenase4	3.21313	10.2036	1.66703	0.000356565
Zm00001d020309	Enolase1 chloroplastic	5.84419	20.2533	1.79308	0.00144394
Zm00001d036835	Peroxidase67	0.951382	3.62292	1.92906	0.00548736
Zm00001d037550	Peroxidase 5	0.275681	15.2525	5.7899	0.00144394
Zm00001d038751	DNAJ heat shock N-terminal domain-containing protein	1.33015	3.00372	1.17517	0.0425936
Zm00001d005895	EF hand family protein	5.88008	39.4129	2.74476	0.03387
Zm00001d035859	Plastocyanin homolog1	3.10629	48.2462	3.95715	0.000356565
Zm00001d049926	Gibberellin 20 oxidase2	0.244011	2.60194	3.41457	0.00739773
Zm00001d033623	Lipoxygenase	39.4476	355.857	3.17329	0.000356565
Zm00001d023372	Putative heavy metal transport/detoxification superfamily protein	0.967386	2.3798	1.29868	0.012726
Zm00001d004480	Calcium ion binding protein	1.3208	5.76806	2.12667	0.006027
Zm00001d023379	Pyruvate kinase2	30.1998	66.0182	1.12832	0.000356565
Zm00001d034109	Probable protein phosphatase 2C48	11.1048	29.2302	1.39628	0.000356565
Zm00001d040839	Heavy metal transport/detoxification superfamily protein	1.1971	11.1512	3.21958	0.000356565
Zm00001d046925	Zinc finger protein CONSTANS-LIKE5	1.2977	11.8772	3.19416	0.000356565
Zm00001d052136	1-aminocyclopropane-1-carboxylate oxidase20	67.8939	397.209	2.54855	0.000356565
Zm00001d042541	Lipoxygenase2	0.946462	7.04772	2.89654	0.000356565
Zm00001d042540	Linoleate 9S-lipoxygenase1	2.33812	19.6894	3.074	0.000356565
Zm00001d039670	Phospholipase D1	11.1763	30.6604	1.45593	0.000356565
Zm00001d031992	Indeterminate domain p1	0.812779	2.39011	1.55614	0.00707468
Zm00001d038275	Auxin import carrier4	7.66649	16.88	1.13868	0.00299003
Zm00001d023927	Zinc finger CCCH domain-containing protein30	4.0351	9.80743	1.28127	0.00144394
Zm00001d006374	Probable inactive purple acid phosphatase1	4.87356	13.0085	1.41641	0.000356565
Zm00001d035775	Putative phospholipid-transporting ATPase9	0.146706	2.17169	3.88782	0.000356565
Zm00001d027599	Cytochrome P450 family 96 subfamily A polypeptide1	2.80684	13.893	2.30734	0.000356565
Zm00001d014765	B-box zinc finger protein20	2.46064	16.9963	2.78812	0.000356565
Zm00001d012510	Putative cytochrome P450 superfamily protein	1.51806	28.9687	4.2542	0.000356565
Zm00001d029025	23-bisphosphoglycerate-independent phosphoglycerate mutase1	4.32644	20.1011	2.21602	0.000356565
Zm00001d040248	Laccase-7	1.04178	4.059	1.96207	0.00236022
Zm00001d008664	Annexin D8	0.279507	8.97204	5.00448	0.0353936
Zm00001d050317	Oxidoreductase	8.16908	16.3585	1.00179	0.0156605
Zm00001d029028	Calcium-binding protein CML42	10.6758	41.454	1.95717	0.000356565
Zm00001d003197	Calmodulin-like protein2	9.70782	21.5036	1.14736	0.0146718
Zm00001d015395	Urease accessory protein D	3.97619	8.44844	1.0873	0.0382994
Zm00001d012764	Malic enzyme4	1.85005	10.0037	2.43491	0.000356565
Zm00001d026490	Proton-exporting ATPase4	34.3492	132.303	1.9455	0.000356565
Zm00001d045145	2-oxoglutarate (2OG) and Fe(II)-dependent oxygenase superfamily protein	0.51538	11.8753	4.52618	0.000356565
Zm00001d011765	Methylsterol monooxygenase2-2	1.72026	3.63246	1.07832	0.0433671
Zm00001d052040	Cytochrome c oxidase copper chaperone	2.88332	7.07768	1.29555	0.0387575
Zm00001d045063	Cytochrome P450 709B2	2.31615	8.27159	1.83644	0.000356565
Zm00001d027708	Metal ion binding protein	3.41811	7.62678	1.15787	0.00529786
Zm00001d052760	Farnesylated protein2	0.720252	4.30744	2.58026	0.0262279
Zm00001d039575	1-aminocyclopropane-1-carboxylate oxidase	4.96689	16.1316	1.69948	0.000356565
Zm00001d039703	Autophagy-related protein18c	9.62727	19.2688	1.00107	0.000932988
Zm00001d014366	SKU5 similar4	1.22947	7.7882	2.66325	0.000356565
Zm00001d047081	GATA transcription factor2	0.602866	3.38823	2.49062	0.00340166
Zm00001d039499	ATP-dependent 6-phosphofructokinase4 chloroplastic	4.79222	12.6788	1.40366	0.000356565
Zm00001d034978	Farnesylated protein2	9.3884	23.9378	1.35034	0.00378774
Zm00001d048736	S-alkyl-thiohydroximate lyase SUR1	11.5189	23.4488	1.02552	0.00299003
Zm00001d046865	Protein ECERIFERUM3	83.0207	166.34	1.0026	0.000356565
Zm00001d014183	Probable prolyl 4-hydroxylase12	29.2037	70.2196	1.26572	0.000356565
Zm00001d014811	DNL zinc finger family protein	15.0604	30.234	1.00541	0.00257148
Zm00001d037359	Peroxidase11	16.7131	56.8219	1.76547	0.000356565
Zm00001d037605	GATA transcription factor16	4.42262	8.8936	1.00787	0.0162259
Zm00001d004972	Probable calcium-binding protein CML36	2.99483	11.5084	1.94215	0.00566044
Zm00001d038555	Cytochrome P450 98A3	12.9099	64.4489	2.31968	0.000356565
Zm00001d021703	Oxygen evolving complex, 17kDa homolog	1.15964	3.9239	1.75861	0.022469
Zm00001d042192	2-oxoglutarate (2OG) and Fe(II)-dependent oxygenase superfamily protein	1.61967	7.14715	2.14167	0.000356565
Zm00001d011117	Cytochrome P450 family 722 subfamily A polypeptide1	1.9158	5.70362	1.57393	0.00168049
Zm00001d013644	5-methyltetrahydropteroyltriglutamate--homocysteine methyltransferase1	104.698	271.053	1.37234	0.000356565
Zm00001d002006	H(+)-ATPase5	41.2732	103.588	1.32759	0.000356565
Zm00001d006016	Multiple stress-responsive zinc-finger protein ISAP1	8.29955	24.5567	1.56501	0.006027
Zm00001d003533	Lipoxygenase	5.80585	12.8052	1.14116	0.000932988
Zm00001d044096	Carbonic anhydrase3	3.78496	23.8175	2.65367	0.000356565
Zm00001d032651	Cytochrome P450 86B1	5.31491	20.7791	1.96701	0.0182764
Zm00001d021639	Taxane 1, 3-alpha-hydroxylase	1.59814	5.17983	1.69651	0.00236022
Zm00001d043845	Glutamate synthase 1 [NADH] chloroplastic	24.7652	60.8084	1.29596	0.000356565
Zm00001d024752	Peroxidase64	0.696276	5.35813	2.944	0.00299003
Zm00001d024754	S-adenosylmethionine synthase	123.211	281.582	1.19242	0.000356565
Zm00001d011595	Two pore calcium channel protein1	1.58992	3.58719	1.1739	0.00168049
Zm00001d027405	Heavy metal associated1	4.53924	29.9379	2.72145	0.000356565
Zm00001d024258	Probable 2-oxoacid dependent dioxygenase	1.02297	7.35179	2.84533	0.00277967
Zm00001d014325	Calcium-binding EF-hand family protein	81.042	169.307	1.0629	0.000356565
Zm00001d025352	Ferredoxin-3 chloroplastic	2.28141	7.00247	1.61794	0.0374513
Zm00001d013416	PHD finger protein MALE MEIOCYTE DEATH1	2.32992	5.77558	1.30969	0.000932988
Zm00001d043238	Peroxidase56	9.88588	38.0563	1.94469	0.000356565
Zm00001d036293	Caffeoyl-CoA O-methyltransferase1	115.411	379.002	1.71543	0.000356565
Zm00001d028165	Aminotransferase ALD1	1.39022	68.8366	5.62979	0.000356565
Zm00001d014608	Peroxidase16	17.4642	52.2317	1.58052	0.000356565
Zm00001d007718	Benzoxazinone synthesis13	0.514714	3.1457	2.61154	0.00191665
Zm00001d009146	S-adenosylmethionine synthase	91.606	464.239	2.34135	0.000356565
Zm00001d009140	Peroxidase64	0.39101	1.42327	1.86393	0.0350472
Zm00001d045326	ATP-dependent 6-phosphofructokinase3	7.42121	17.8018	1.2623	0.000356565
Zm00001d045327	Pyridoxal-5'-phosphate-dependent enzyme family protein	5.29952	11.7135	1.14423	0.00723323
Zm00001d025859	MazG nucleotide pyrophosphohydrolase domain protein	25.3253	63.4424	1.32487	0.000356565
Zm00001d008230	Magnesium-protoporphyrin IX monomethyl ester [oxidative] cyclase chloroplastic	1.59711	4.66894	1.54763	0.00168049
Zm00001d023918	Purple acid phosphatase10	0.729048	29.4498	5.3361	0.000356565
Zm00001d049597	External alternative NAD(P)H-ubiquinone oxidoreductase B4 mitochondrial	2.40746	8.0977	1.75	0.000356565
Zm00001d015356	4-hydroxyphenylpyruvate dioxygenase1	28.5841	87.1271	1.60791	0.000356565
Zm00001d048513	Copper transport protein family	1.27341	13.318	3.38661	0.000932988
Zm00001d046184	Peroxidase52	1.34563	288.106	7.74218	0.000356565
Zm00001d029747	Peroxidase64	2.2093	6.41619	1.53813	0.00299003
Zm00001d010380	Zinc finger CCCH domain-containing protein23	0.64932	5.09514	2.97212	0.00922321
Zm00001d045188	Putative cytochrome P450 superfamily protein	0.97668	7.17016	2.87605	0.000659965
Zm00001d026109	Putative polyphenol oxidase family protein	122.704	318.69	1.37697	0.000356565
Zm00001d051511	PLATZ transcription factor family protein	6.28964	22.1181	1.81418	0.000356565
Zm00001d043019	Laccase-13	6.25777	26.6259	2.08911	0.000356565
Zm00001d017770	Soluble inorganic pyrophosphatase2	0.345288	1.47632	2.09613	0.0198397
Zm00001d007945	Urease	2.25532	4.97379	1.14101	0.000356565
Zm00001d048469	Hydroxylase5	2.16774	5.00465	1.20708	0.0443478
Zm00001d031013	Methylcrotonoyl-CoA carboxylase subunit alpha	16.023	32.445	1.01785	0.000356565
Zm00001d040614	PIT1	12.7812	25.8278	1.01491	0.00494077
Zm00001d037724	Gibberellin 2-beta-dioxygenase	11.5179	23.476	1.02731	0.0218191
Zm00001d038511	Gibberellin 1617-oxidase1	0.192722	1.88052	3.28654	0.0176008
Zm00001d019283	Calreticulin	145.259	329.517	1.18173	0.00529786
Zm00001d004401	Germin-like protein subfamily1 member8	11.245	24.339	1.11398	0.000932988
Zm00001d015477	Protein ECERIFERUM3	28.3063	103.353	1.86839	0.000356565
Zm00001d036535	Oxygen evolving complex 33kDa subunit	0.67246	11.6721	4.11747	0.000356565
Zm00001d009985	Polcalcin Jun o2	3.92028	14.0826	1.84489	0.00398421
Zm00001d002999	Gibberellin 2-oxidase2	0.596245	2.11137	1.8242	0.0136512
Zm00001d054044	Catalase isozyme3	4.40258	78.5968	4.15805	0.000356565
Zm00001d021965	Peroxidase52	1.46998	4.98638	1.7622	0.00236022
Zm00001d005823	Flavonoid 3-monooxygenase	0.800747	3.60669	2.17126	0.00398421
Zm00001d031449	Lipoxygenase2 chloroplastic	0.138152	1.28334	3.21557	0.00938994
Zm00001d028759	Pyruvate decarboxylase isozyme3	101.835	204.089	1.00296	0.00378774
Zm00001d034562	Calcium-dependent protein kinase2	4.0743	9.92466	1.28447	0.00236022
Zm00001d047539	Putative RNA-binding zinc finger family protein	0.979038	3.14097	1.68177	0.000356565
Zm00001d013212	Peroxidase16	0.371608	9.79066	4.71955	0.000356565
Zm00001d046676	Tryptophan synthase beta type2	5.09414	83.1602	4.02898	0.000356565
Zm00001d038460	Putative aminotransferase class III superfamily protein	1.10977	2.57376	1.21362	0.00922321
Zm00001d052458	Probable calcium-binding protein CML50	34.9307	74.6164	1.095	0.000356565
Zm00001d003051	OSJNBb0070J16.14 protein	3.1878	13.4189	2.07363	0.00119569
Zm00001d038300	Putative cytochrome P450 superfamily protein	1.07987	5.96894	2.46661	0.00168049
Zm00001d043994	Sphinganine C4-monooxygenase1	1.73464	12.8995	2.89461	0.000356565
Zm00001d016551	Leucine aminopeptidase2 chloroplastic	3.51542	9.41188	1.42079	0.000932988
Zm00001d011274	Metal ion binding protein	4.32882	11.6917	1.43344	0.0106258
Zm00001d018211	1-aminocyclopropane-1-carboxylate oxidase35	32.1043	211.273	2.71827	0.000356565
Zm00001d035763	Protein MEI2-like1	2.57382	10.6842	2.0535	0.00906177
Zm00001d022141	DNA-directed RNA polymerase subunit	20.9739	48.7636	1.21721	0.046782
Zm00001d027443	Hydroxylase8	1.3795	4.90546	1.83024	0.0146718
Zm00001d037894	Dehydrin DHN1	85.8395	1629.54	4.24668	0.000356565
Zm00001d014294	Acetyl-CoA carboxylase1	7.37544	19.4222	1.39691	0.000356565
Zm00001d010171	Soluble inorganic pyrophosphatase1	42.5162	259.817	2.61141	0.000356565
Zm00001d029010	Zinc finger CCCH domain-containing protein46	0.300585	1.10781	1.88187	0.00436468
Zm00001d041710	Glutathione synthetase chloroplastic	8.76979	20.8992	1.25283	0.000356565
Zm00001d051556	Nine-cis-epoxycarotenoid dioxygenase6	0.759767	4.35275	2.5183	0.000659965
Zm00001d034388	Aldehyde oxidase4	22.9707	48.6933	1.08393	0.000356565
Zm00001d034387	Aldehyde oxidase1	4.35592	11.3878	1.38644	0.0284024
Zm00001d029397	Phospholipase D7	0.683298	2.52599	1.88626	0.00236022
Zm00001d021846	Insulin-degrading enzyme-like1 peroxisomal	26.5267	62.065	1.22634	0.000356565
Zm00001d045251	Acyl-coenzyme A oxidase	23.7453	59.4966	1.32516	0.000356565
Zm00001d048547	Protein SRG1	0.680494	3.32592	2.2891	0.00168049
Zm00001d043291	Purple acid phosphatase10	3.02865	6.69066	1.14347	0.00119569
Zm00001d015852	Lipoxygenase11	1.30529	6.84842	2.3914	0.000356565
Zm00001d018041	Protein SUR2	13.8123	30.2813	1.13248	0.000356565
Zm00001d018902	Galactose-1-phosphate uridyl transferase-like protein	4.1185	9.87651	1.26188	0.00236022
Zm00001d029716	Heavy metal transport/detoxification superfamily protein	13.8287	44.6705	1.69166	0.000356565
Zm00001d003283	Cytochrome P450 71B10	0.196038	15.2479	6.28134	0.00474653
Zm00001d029499	Expressed protein	1.41648	3.91633	1.46719	0.00874593
Zm00001d052243	Putative laccase family protein	1.20923	11.253	3.21815	0.000356565
Zm00001d044930	EF hand family protein	10.6655	47.5493	2.15648	0.0473029
Zm00001d021666	Isocitrate lyase1	141.593	824.042	2.54096	0.000356565
Zm00001d049234	Glycine1	124.162	266.1	1.09975	0.000659965
Zm00001d040020	Mannose-6-phosphate isomerase	0.321767	1.26368	1.97354	0.014816
Zm00001d044156	Cytochrome P450 family 72 subfamily A polypeptide8	4.21889	9.99869	1.24488	0.00191665
Zm00001d044157	Cytochrome P450 family 72 subfamily A polypeptide8	1.16139	3.38055	1.54141	0.00808813
Zm00001d044159	Cytochrome P450 11	1.07421	4.71968	2.13542	0.000356565
Zm00001d022453	Peroxidase52	0.8187	4.0231	2.2969	0.00474653
Zm00001d029083	Alanine--glyoxylate aminotransferase1	0.732606	10.5141	3.84315	0.000356565
Zm00001d002540	Calcium dependent protein kinase5	6.89584	14.5156	1.07381	0.000659965
Zm00001d012170	Calreticulin-3	4.60222	11.6307	1.33754	0.000356565
Zm00001d053675	Lipoxygenase10	9.98236	21.6991	1.12018	0.00214092
Zm00001d041963	Cytochrome B5 isoform D	114.537	231.331	1.01414	0.000356565
Zm00001d013226	Cytochrome P450 family 81 subfamily D polypeptide8	12.8653	47.8814	1.89598	0.00378774
Zm00001d042022	Peroxidase12	1.08726	90.3684	6.37705	0.000356565
Zm00001d020557	Glossy1	0.531711	3.01911	2.50541	0.000932988
Zm00001d017425	Cytochrome b5	20.5852	107.712	2.38749	0.000356565
Zm00001d000294	O-succinylhomoserine sulfhydrylase	117.087	238.173	1.02443	0.00191665
Zm00001d045128	Probable protein phosphatase 2C	1.08751	2.42176	1.15503	0.041962
Zm00001d001831	Pyruvate kinase	16.6831	33.6393	1.01176	0.000356565
Zm00001d013862	Cytochrome P450 84A1	0.450946	6.71525	3.89641	0.000356565
Zm00001d028797	Laccase-13	13.5102	38.504	1.51096	0.000356565
Zm00001d023511	Putative S-locus receptor-like protein kinase family protein	0.229911	0.67851	1.56129	0.0459071
Zm00001d044389	Calcineurin B-like5	0.552354	2.7798	2.33131	0.00358956
Zm00001d048611	Metallothionein-like protein1B	78.4385	612.511	2.9651	0.000356565
Zm00001d002496	Heavy metal transport/detoxification superfamily protein	0.665094	2.01371	1.59822	0.029846
Zm00001d024821	Sucrose-phosphatase2	8.31197	35.3121	2.0869	0.000356565
Zm00001d043543	Respiratory burst oxidase2	6.56977	15.3317	1.2226	0.000356565
Zm00001d012401	Protein phosphatase homolog4	12.777	35.4764	1.4733	0.000356565
Zm00001d005460	Calreticulin-2	22.1718	48.0706	1.11643	0.00119569
Zm00001d012819	Protein SRG1	7.11428	40.1743	2.49748	0.000356565
Zm00001d046422	Cytochrome P450 734A1	20.8933	57.906	1.47067	0.000356565
Zm00001d015618	Probable cinnamyl alcohol dehydrogenase	58.4576	259.427	2.14986	0.000356565
Zm00001d033945	C2C2-GATA-transcription factor34	4.2212	8.99888	1.09209	0.00340166
Zm00001d040670	Lipoamide acyltransferase component of branched-chain alpha-keto acid dehydrogenase complex mitochondrial	14.4286	43.7025	1.59879	0.000356565
Zm00001d039102	Probable 2-oxoglutarate-dependent dioxygenase AOP1	6.50703	14.658	1.17162	0.00511427
Zm00001d039453	3-epi-6-deoxocathasterone 23-monooxygenase	1.15934	7.77237	2.74505	0.000356565
Zm00001d003162	Zinc finger protein CONSTANS-LIKE5	0.585509	4.18713	2.8382	0.00319529
Zm00001d032343	Histone-lysine N-methyltransferase H3 lysine-9 specific SUVH5	0.206486	0.963631	2.22244	0.00358956
Zm00001d029688	Cytochrome P450 family 704 subfamily A polypeptide2	8.78261	64.3437	2.87308	0.000356565
Zm00001d003040	ATBRCA1	2.16737	6.01319	1.47219	0.000356565
Zm00001d007462	Tyrosine aminotransferase homolog1	0.641323	5.08405	2.98685	0.000356565
Zm00001d029241	Flavonoid 3-monooxygenase	2.4089	23.8026	3.30467	0.000356565
Zm00001d049059	Alcohol dehydrogenase2	88.9478	235.26	1.40322	0.000356565
Zm00001d011245	MidA	5.74294	12.1232	1.07791	0.000659965
Zm00001d035616	Soluble inorganic pyrophosphatase4	47.987	96.4494	1.00713	0.000356565
Zm00001d029126	Heavy metal transport/detoxification superfamily protein	0.490101	1.58789	1.69596	0.0207288
Zm00001d010141	Sec23/sec24 transport family protein	1.97048	4.21449	1.09681	0.00455623
Zm00001d033503	Probable E3 ubiquitin-protein ligase BAH1-like	2.06871	4.4965	1.12007	0.000356565
Zm00001d043167	PsbP domain-containing protein6 chloroplastic	1.07102	3.26517	1.60818	0.0425079
Zm00001d014564	Oxygen-evolving enhancer protein1-1 chloroplastic	1.04098	4.21013	2.01592	0.00236022
Zm00001d017643	Catalytic/ protein phosphatase type 2C	3.66777	20.8389	2.50631	0.000356565
Zm00001d032468	Cytochrome P450 CYP84A33v1	5.57888	14.6259	1.39048	0.0131946
Zm00001d023978	Cytochrome b5 isoform B	5.71528	13.0558	1.1918	0.00723323
Zm00001d019279	Cytidine/deoxycytidylate deaminase family protein	4.31156	38.2728	3.15004	0.000356565
Zm00001d007185	Expressed protein	3.70629	7.51967	1.02069	0.00511427
Zm00001d007180	Cytochrome P450 714A1	5.15813	31.4582	2.60852	0.000356565
Zm00001d020351	Alpha-amylase1	1.96247	33.1046	4.07629	0.000356565
Zm00001d047837	Protein DA1-related2	1.44965	3.8509	1.40949	0.000659965
Zm00001d002937	Cytochrome P450 family 72 subfamily A polypeptide8	12.0091	26.1824	1.12447	0.000659965
Zm00001d008987	Putative cytochrome P450 superfamily protein	2.56048	10.4066	2.02302	0.000356565
Zm00001d029546	Metallothionein-like protein1	7.9579	145.546	4.19294	0.000356565
Zm00001d011786	Cytochrome B5 isoform D	60.5894	136.532	1.1721	0.000356565
Zm00001d040697	S-adenosylmethionine synthase1	133.399	858.376	2.68586	0.000356565
Zm00001d023410	Probable purple acid phosphatase20	25.8014	218.725	3.0836	0.000356565
Zm00001d016697	Germin-like protein subfamily 3 member2	4.48068	12.3523	1.46299	0.00985337
Zm00001d003744	Acyl-coenzyme A oxidase2 peroxisomal	1.24535	4.00569	1.6855	0.000932988
Zm00001d016691	Copper transport protein CCH	56.3281	406.898	2.85274	0.000356565
Zm00001d020673	Cytochrome P450 family 76 subfamily C polypeptide7	0.751297	16.0827	4.41998	0.000356565
Zm00001d032517	Copper transport protein family	102.039	234.818	1.20242	0.000356565
Zm00001d009990	Superoxide dismutase	109.335	276.368	1.33784	0.000356565
Zm00001d002592	1-aminocyclopropane-1-carboxylate synthase2	1.63866	16.0457	3.29159	0.000356565
Zm00001d025659	ATP-dependent 6-phosphofructokinase2	3.72689	17.0663	2.19511	0.000356565
Zm00001d048890	Acyl-coenzyme A oxidase	5.75184	23.329	2.02003	0.000356565
Zm00001d023636	Zinc finger CCCH domain-containing protein67	6.82711	16.3659	1.26134	0.000356565
Zm00001d042661	Serine hydroxymethyltransferase7	20.0264	43.9732	1.13472	0.000356565
Zm00001d038775	ATP-dependent 6-phosphofructokinase3	9.13246	18.2793	1.00113	0.00144394
Zm00001d048021	Allene oxide synthase1	19.3655	132.244	2.77164	0.000356565
Zm00001d039914	Metallothionein-like protein type2	5.33313	52.671	3.30395	0.000356565
Zm00001d002349	Kaurene synthase3	1.8067	3.96105	1.13252	0.00474653
Zm00001d047492	Heavy metal transport/detoxification superfamily protein	3.71348	33.1834	3.15962	0.000356565
Zm00001d002436	Alternative oxidase2	3.28136	37.3573	3.50902	0.000356565
Zm00001d030856	Cytochrome P450 CYP81N4	1.5357	4.55736	1.56931	0.00494077
Zm00001d045606	Peroxisomal acyl-coenzyme A oxidase1	7.92821	21.4669	1.43705	0.000356565
Zm00001d005250	Cellulose synthase A catalytic subunit3 [UDP-forming]	9.52773	20.4506	1.10194	0.000356565
Zm00001d020590	Alanine aminotransferase2 mitochondrial	2.12426	4.60098	1.11498	0.0178854
Zm00001d033480	5-methyltetrahydropteroyltriglutamate--homocysteine methyltransferase	18.0891	48.2366	1.41501	0.000356565
Zm00001d013263	Expressed protein	10.9101	34.3601	1.65507	0.000356565
Zm00001d033483	Dehydrin13	556.553	2283.22	2.03648	0.000356565
Zm00001d003823	Cytochrome P450 77A4	11.5722	49.8614	2.10726	0.000356565
Zm00001d004138	Heavy metal-associated isoprenylated plant protein27	13.3207	32.8361	1.30161	0.000356565
Zm00001d046945	Vacuolar sorting receptor7	3.43282	7.69543	1.16461	0.00119569
Zm00001d029648	Copalyl diphosphate synthase2	0.0706217	0.819439	3.53645	0.0182764
Zm00001d039650	Cytochrome P450 734A1	0.981303	3.86497	1.97769	0.000659965
Zm00001d043601	NADP-dependent malic enzyme6	10.8636	53.1725	2.29117	0.000356565
Zm00001d014341	Peroxidase53	2.00746	14.421	2.84473	0.000356565
Zm00001d005459	Putative cytidine deaminase	18.5987	48.6205	1.38636	0.000356565
Zm00001d035659	Metallothionein-like protein2C	103.026	211.599	1.03832	0.000356565
Zm00001d008808	Putative MYB DNA-binding domain superfamily protein	1.09236	4.86311	2.15444	0.00119569
