# Supplementary material for: ENB1 encodes a cellulose synthase 5 that directs synthesis of cell wall ingrowths in maize basal endosperm transfer cells
Source: Plant Cell. 2021 Dec 22;34(3):1054–74. doi: 10.1093/plcell/koab312 (PMC8894971; doi:10.1093/plcell/koab312)
Supplement: koab312_Supplementary_Data [file koab312_supplementary_data.zip › Supplemental Data Set 4.xlsx]

## Sheet: Sheet1
Supplemental Data. Wang et al. (2022). Plant Cell.
Supplemental Data Set 4. Significantly differentially expressed genes of enb1 embryos compared with WT embryos at 15 DAP. Three biological replicates were made from the kernels of three independent ears. cDNA libraries were constructed following the Illumina standard protocols and sequenced using an HiSeq X Ten platform (Illumina) by Annoroad Gene Technology. The clean reads were mapped to maize …
Gene ID	Description	WT_FPKM	enb1_FPKM	log2(fold change)	Q value
Zm00001d027290	Extensin-like protein	545.288	2366.42	2.11762	0.000793081
Zm00001d027323		144.972	327.197	1.17438	0.000793081
Zm00001d027355	RHOMBOID-like protein3	7.46821	118.989	3.99393	0.000793081
Zm00001d027436	Probable receptor-like protein kinase	2.41265	5.83573	1.2743	0.0129411
Zm00001d027471	Fasciclin-like arabinogalactan protein10	2.92685	9.29115	1.66651	0.00496661
Zm00001d027488	Glyceraldehyde phosphate dehydrogenase B1	0.408524	1.88116	2.20313	0.0177329
Zm00001d027519	4-coumarate--CoA ligase-like5	5.62674	19.9542	1.82632	0.000793081
Zm00001d027524	Basic endochitinase B	4.77155	198.155	5.37603	0.000793081
Zm00001d027533	LysM domain-containing GPI-anchored protein2	0.692381	20.9353	4.91823	0.000793081
Zm00001d027624		3.62371	9.09054	1.3269	0.000793081
Zm00001d027676	Calmodulin-binding receptor-like cytoplasmic kinase1	0.156657	1.84533	3.5582	0.0281818
Zm00001d027678	RTCN	8.44537	33.334	1.98076	0.000793081
Zm00001d027755		0.42849	7.21434	4.07353	0.000793081
Zm00001d027766	3-ketoacyl-CoA synthase2	2.02455	19.5213	3.26938	0.000793081
Zm00001d027856	Kelch motif family protein	13.681	29.3167	1.09955	0.000793081
Zm00001d027875	Mitochondrial substrate carrier family protein	4.96599	15.0678	1.60132	0.0088952
Zm00001d027904	3-ketoacyl-CoA synthase	38.7636	113.05	1.54418	0.000793081
Zm00001d027991	HB-type transcription factor	3.6399	31.07	3.09355	0.000793081
Zm00001d028114	No pollen germination related1	1.33506	7.05288	2.40131	0.000793081
Zm00001d028129	Grassy tillers1	2.52912	24.3796	3.26896	0.000793081
Zm00001d028164	Sulfate transporter2.2	0.71326	28.8911	5.34005	0.000793081
Zm00001d028182	Protein UPSTREAM OF FLC	5.27771	13.2323	1.32608	0.00389457
Zm00001d028282	Cytochrome P450 CYP74A19	6.81046	26.7149	1.97182	0.000793081
Zm00001d028368	Purple acid phosphatase1	1.25446	18.5485	3.88616	0.000793081
Zm00001d028416	ACR8	0.454285	10.9675	4.5935	0.000793081
Zm00001d028456	Regulator of Vps4 activity in the MVB pathway protein	0.682054	1.86322	1.44984	0.0397107
Zm00001d028465		0.257258	2.91725	3.50332	0.0244814
Zm00001d028484	Disease resistance protein RPS5	3.83213	7.71238	1.00903	0.0014865
Zm00001d028577	DNA-binding protein	10.512	104.032	3.30692	0.000793081
Zm00001d028601	Haloacid dehalogenase-like hydrolase (HAD) superfamily protein	1.35508	10.2316	2.91658	0.000793081
Zm00001d028630	Heat shock cognate 70 kDa protein2	6.92393	55.5135	3.00318	0.000793081
Zm00001d028649	Embryogenesis transmembrane protein-like	1.4497	11.8456	3.03052	0.000793081
Zm00001d028686	Receptor-like protein kinase HERK1	0.498438	6.78826	3.76755	0.000793081
Zm00001d028725	Beta-3-glucuronyltransferase	1.96108	4.56524	1.21904	0.04669
Zm00001d028815	Pathogenesis-related protein10	0.403269	385.595	9.90113	0.0014865
Zm00001d028880	Calvin cycle protein CP12-2 chloroplastic	31.4076	70.6292	1.16915	0.036863
Zm00001d028962	WRKY55-superfamily of TFs having WRKY and zinc finger domains	3.07322	12.9752	2.07793	0.000793081
Zm00001d029149	Zinc finger protein CONSTANS-LIKE13	2.53124	6.97581	1.46251	0.000793081
Zm00001d029151	UDP-glucose 4-epimerase4	4.30244	12.6668	1.55783	0.000793081
Zm00001d029154	Inactive beta-amylase9	0.506178	2.46442	2.28353	0.0365281
Zm00001d029164	Beta-amylase	2.45326	12.6993	2.37198	0.000793081
Zm00001d029197	IQ-domain11	6.43642	13.9347	1.11436	0.0142226
Zm00001d029371	Probable trehalose-phosphate phosphatase J	12.7242	99.6601	2.96944	0.000793081
Zm00001d029408	GTP-binding protein1	0.714895	2.28959	1.67929	0.0234179
Zm00001d029451	Beta-hydroxysteroid-dehydrogenase/decarboxylase isoform	0.179449	7.23055	5.33246	0.01508
Zm00001d029457	Nucleoredoxin1	0.924652	9.3041	3.33088	0.000793081
Zm00001d029583	Polygalacturonase inhibitor1	10.655	28.6726	1.42814	0.00701514
Zm00001d029597	Leucine-rich repeat (LRR) family protein	31.9506	152.252	2.25254	0.000793081
Zm00001d029620	UDP-glycosyltransferase74B1	0.774694	9.05087	3.54636	0.000793081
Zm00001d029648	Copalyl diphosphate synthase2	0.440315	1.50452	1.77269	0.0102554
Zm00001d029662	Catalytic/ hydrolase	0.228329	2.51817	3.46319	0.0437998
Zm00001d029699	Glutathione transferase42	1.97819	5.39461	1.44734	0.0288365
Zm00001d029704	Glutathione transferase37	5.89609	15.3439	1.37984	0.00701514
Zm00001d029708	Glutathione transferase30	94.0621	383.074	2.02594	0.000793081
Zm00001d029744	Flavone synthase typeI1	0.506165	2.15032	2.08687	0.0169793
Zm00001d029747	Peroxidase64	3.91509	13.9764	1.83587	0.000793081
Zm00001d029785	Probable serine/threonine-protein kinase	5.21887	12.3776	1.24592	0.000793081
Zm00001d029853	Proline oxidase	2.54532	6.42777	1.33647	0.0120973
Zm00001d029872	Oxysterol-binding protein-related protein2A	16.2475	35.8574	1.14205	0.000793081
Zm00001d029888	Expressed protein	3.88413	9.81839	1.33789	0.000793081
Zm00001d029896	GATA transcription factor2	1.79876	4.27176	1.24783	0.0428992
Zm00001d030090	NAD(P)-binding Rossmann-fold superfamily protein	1.45034	11.4477	2.98059	0.000793081
Zm00001d030163		18.2706	101.277	2.47072	0.000793081
Zm00001d030214	(Z)-3-hexen-1-ol acetyltransferase	1.9444	22.2783	3.51825	0.000793081
Zm00001d030262		1.43913	8.9648	2.63907	0.00213964
Zm00001d030548	2-oxoglutarate (2OG) and Fe(II)-dependent oxygenase superfamily protein	1.00528	2.46755	1.29548	0.0484245
Zm00001d030888	Probable disease resistance protein	7.82381	28.432	1.86157	0.000793081
Zm00001d030930		0.290362	3.22568	3.47368	0.0365281
Zm00001d030942	WAK-like kinase	0.28787	2.41538	3.06876	0.00548334
Zm00001d030953	Zinc ion binding protein	1.77288	4.66021	1.3943	0.000793081
Zm00001d031209	Benzoxazinone synthesis9	72.5013	237.386	1.71115	0.000793081
Zm00001d031412	Glycerophosphodiester phosphodiesterase GDPDL3	0.145192	3.96339	4.77071	0.000793081
Zm00001d031556	AIR12	17.1183	40.2232	1.23249	0.00213964
Zm00001d031561	Transcription factor bHLH62	0.856478	3.34057	1.96361	0.00548334
Zm00001d031655	NAC domain-containing protein68	0.946853	4.44408	2.23067	0.000793081
Zm00001d031676	Chitin elicitor receptor kinase1	8.99059	18.2165	1.01876	0.0014865
Zm00001d031677	MtN19-like protein	0.737014	4.61542	2.6467	0.000793081
Zm00001d031724	ABC transporter G family member34	3.8715	11.1081	1.52064	0.000793081
Zm00001d031727	Sorbitol dehydrogenase	164.492	482.33	1.552	0.000793081
Zm00001d031802	NADPH HC toxin reductase	0.310674	1.90866	2.61909	0.0177329
Zm00001d031880	RING-H2 finger protein ATL16	1.18179	6.26171	2.40558	0.011654
Zm00001d032069	Root-specific kinase1	0.404319	6.22004	3.94336	0.000793081
Zm00001d032186	Ribonuclease1	0.70136	60.8463	6.43887	0.000793081
Zm00001d032264	U-box domain-containing protein40	0.235098	1.55776	2.72813	0.0391737
Zm00001d032265	WRKY69-superfamily of TFs having WRKY and zinc finger domains	0.27162	6.54596	4.59094	0.00936685
Zm00001d032298	Trehalose-6-phosphate phosphatase1	4.57354	14.6011	1.67469	0.000793081
Zm00001d032300	Major facilitator superfamily protein	3.82146	12.0124	1.65233	0.000793081
Zm00001d032311	Trehalose-6-phosphate synthase4	3.47855	11.5249	1.7282	0.000793081
Zm00001d032361	Probable mediator of RNA polymerase II transcription subunit19b	4.056	8.53022	1.07252	0.011654
Zm00001d032422	Auxin repressed 12.5 kDa protein	63.7724	406.198	2.67118	0.000793081
Zm00001d032457	Protein kinase domain containing protein	0.959555	7.4267	2.95228	0.000793081
Zm00001d032603		12.1207	25.0375	1.04662	0.000793081
Zm00001d032719	Long-chain-alcohol oxidase FAO4B	7.51908	21.708	1.5296	0.000793081
Zm00001d032810	CHY-type/CTCHY-type/RING-type Zinc finger protein	2.77373	40.4856	3.86751	0.000793081
Zm00001d032849	RING/U-box superfamily protein	7.61599	30.6519	2.00887	0.000793081
Zm00001d032850	Phosphate transporter protein2	2.03402	26.167	3.68534	0.000793081
Zm00001d032857	Protein kinase superfamily protein	0.274295	1.25604	2.19508	0.0133778
Zm00001d032973	Glycerol-3-phosphate acyltransferase5	1.05903	3.8315	1.85517	0.00650926
Zm00001d032992	Pectinesterase31	27.6719	76.2746	1.46278	0.000793081
Zm00001d033038	Stress enhanced protein1 chloroplastic	7.38302	17.6286	1.25564	0.0244814
Zm00001d033048	TIFY8 (Fragment)	0.342701	2.9693	3.1151	0.000793081
Zm00001d033055	4-coumarate--CoA ligase-like7	2.34948	5.48647	1.22354	0.00979648
Zm00001d033180	Brassinosteroid-deficient dwarf1	8.96385	28.1582	1.65137	0.000793081
Zm00001d033187	Glycerophosphoryl diester phosphodiesterase	1.08502	6.55157	2.59412	0.000793081
Zm00001d033325	Dof zinc finger protein DOF1.6	4.28544	14.1746	1.72579	0.00213964
Zm00001d033489	Plant cysteine oxidase2	1.29708	26.5505	4.3554	0.000793081
Zm00001d033490	Plant cysteine oxidase2	2.68267	16.9654	2.66085	0.000793081
Zm00001d033528	Protein NRT1/ PTR FAMILY2.9	2.62705	24.2797	3.20824	0.000793081
Zm00001d033567	HIPL1 protein	3.47888	12.3538	1.82826	0.000793081
Zm00001d033580	Indol-3-ylacetyl glucosyl transferase1	0.701479	4.25154	2.59951	0.00213964
Zm00001d033624	Lipoxygenase4	12.5959	25.4284	1.01349	0.0102554
Zm00001d033633	Haloacid dehalogenase-like hydrolase (HAD) superfamily protein	0.331453	8.08119	4.60769	0.000793081
Zm00001d033714	Regulator of Vps4 activity in the MVB pathway protein	0.422121	2.50285	2.56784	0.0088952
Zm00001d033805	Glutamate decarboxylase1	0.35388	1.34426	1.92548	0.0223109
Zm00001d033909	Expressed protein	6.83165	768.919	6.81446	0.000793081
Zm00001d033957	Helix-loop-helix DNA-binding domain containing protein	4.54177	15.7341	1.79257	0.000793081
Zm00001d034015	Exoglucanase1	46.6013	100.473	1.10837	0.000793081
Zm00001d034017	Exhydrolase II	1.52587	4.71136	1.62651	0.000793081
Zm00001d034037	Circumsporozoite protein	27.2331	265.224	3.28378	0.000793081
Zm00001d034066	UDP-glycosyltransferase 83A1	3.42346	23.2352	2.76278	0.000793081
Zm00001d034129	Peroxidase73	56.5545	154.488	1.44978	0.000793081
Zm00001d034197		1.58584	17.3908	3.455	0.000793081
Zm00001d034217	Lectin-like receptor kinase7	0.322869	3.71275	3.52347	0.000793081
Zm00001d034256	Phosphohexose isomerase1	34.0081	130.461	1.93967	0.000793081
Zm00001d034277	Transcription factor JUNGBRUNNEN1	0.301495	2.68888	3.1568	0.00601027
Zm00001d034501	AAA-ATPase ASD mitochondrial	2.05455	27.9194	3.76437	0.000793081
Zm00001d034592	Transducin family protein / WD-40 repeat family protein	4.25647	10.9251	1.35991	0.000793081
Zm00001d034593	14-3-3-like protein GF14 nu	5.73342	16.3471	1.51157	0.000793081
Zm00001d034601	NAC domain-containing protein	8.19715	49.657	2.5988	0.000793081
Zm00001d034629	Tassel seed6	3.29337	9.52016	1.53142	0.000793081
Zm00001d034735	Zinc finger CCCH domain-containing protein46	3.23089	6.77354	1.06798	0.00496661
Zm00001d034757	Electron transfer flavoprotein subunit alpha mitochondrial	58.5558	138.842	1.24556	0.000793081
Zm00001d034782	Ammonium transporter2	0.194993	7.33128	5.23257	0.00548334
Zm00001d034851	Aspartokinase	17.0875	37.8387	1.14692	0.000793081
Zm00001d034944	Regulatory protein NPR3	0.299029	1.39523	2.22214	0.000793081
Zm00001d027291	Extensin-like protein	235.819	553.808	1.23171	0.000793081
Zm00001d027308	RING/U-box superfamily protein	0.780579	2.02534	1.37555	0.0252101
Zm00001d027353	Retinol dehydrogenase12	20.8397	101.244	2.28044	0.000793081
Zm00001d027423	Flavone synthase typeI2	18.1783	75.7308	2.05867	0.000793081
Zm00001d027504	Nucleoside-triphosphatase THEP1	1.0142	2.57724	1.34548	0.0154569
Zm00001d027593	Proteasome component3	0.320059	1.85124	2.53208	0.00936685
Zm00001d027667	Citrate transporter1	11.042	27.1847	1.29979	0.000793081
Zm00001d027742		15.0428	77.0748	2.35718	0.000793081
Zm00001d027809	Pollen less3	0.322087	49.8272	7.27334	0.000793081
Zm00001d027854	Sucrose transporter1	18.6121	70.8156	1.92782	0.000793081
Zm00001d027924	AP2-EREBP transcription factor	75.6387	168.836	1.15843	0.000793081
Zm00001d027957	MADS-transcription factor68	0.0972984	0.729936	2.90728	0.0125226
Zm00001d027996	Alcohol dehydrogenase-like2	0.837134	7.69596	3.20057	0.000793081
Zm00001d028094	Sigma factor sigB regulation protein rsbQ	2.13305	9.3246	2.12812	0.000793081
Zm00001d028118		2.98553	12.82	2.10234	0.00213964
Zm00001d028162	Sulfate permease1	1.74661	19.7107	3.49635	0.000793081
Zm00001d028230	Sugar transport protein13	1.58438	12.8846	3.02365	0.000793081
Zm00001d028241	3-ketoacyl-CoA synthase	0.283565	1.41241	2.3164	0.00496661
Zm00001d028260	Glutamine synthetase6	9.74328	143.47	3.8802	0.000793081
Zm00001d028273	Mitogen-activated protein kinase kinase9	0.941183	3.29441	1.80747	0.0237912
Zm00001d028303	Branched-chain-amino-acid aminotransferase	19.4098	48.9376	1.33416	0.000793081
Zm00001d028392	Actin depolymerizing factor5	60.9369	129.588	1.08855	0.000793081
Zm00001d028404	Chaperone protein dnaJ 11 chloroplastic	7.21237	28.8744	2.00124	0.00389457
Zm00001d028406	3-ketoacyl-CoA synthase1	2.57346	7.54885	1.55255	0.00979648
Zm00001d028472	Far-red impaired responsive (FAR1) family protein	0.215122	0.633453	1.55809	0.021144
Zm00001d028584	Putative uncharacterized protein	11.6646	76.6513	2.71617	0.000793081
Zm00001d028588	Fes1B	2.77439	6.15434	1.14943	0.0138092
Zm00001d028693	Safener induced1	0.954148	34.0773	5.15845	0.000793081
Zm00001d028711	MAP kinase3	2.03421	10.0951	2.31112	0.000793081
Zm00001d028745	Rhodanese-like family protein	0.754627	2.53995	1.75096	0.0406888
Zm00001d028746	Phosphoinositide phospholipase C4	0.0909541	0.647183	2.83096	0.0158419
Zm00001d028750	Asparagine synthetase3	0.568437	20.1216	5.1456	0.000793081
Zm00001d028775	Thioredoxin superfamily protein	15.1366	63.8006	2.07553	0.000793081
Zm00001d028785	DUF538 family protein	0.266886	4.46222	4.06347	0.00979648
Zm00001d028867	cAMP-regulated phosphoprotein 19-related protein	0.826644	4.78884	2.53434	0.00794214
Zm00001d028930	Myb domain protein112	0.255805	18.1271	6.14696	0.000793081
Zm00001d028952	Alpha-L-arabinofuranosidase1	0.837791	2.92087	1.80174	0.000793081
Zm00001d028987	Phospholipid-transporting ATPase1	0.82219	1.74954	1.08943	0.0419438
Zm00001d028992	Thioredoxin-like 1-1 chloroplastic	6.02412	14.959	1.31219	0.000793081
Zm00001d028995	Arabidopsis NAC domain containing protein87	7.55924	17.2206	1.18782	0.00276592
Zm00001d029126	Heavy metal transport/detoxification superfamily protein	0.105246	1.09448	3.37841	0.0484245
Zm00001d029448	Protein TIFY10B	11.7825	44.5959	1.92026	0.000793081
Zm00001d029475	ATP-dependent protease La (LON) domain protein	1.48171	12.4732	3.07349	0.000793081
Zm00001d029478	MOB kinase activator-like2A	0.298312	1.48284	2.31347	0.0165955
Zm00001d029688	Cytochrome P450 family 704 subfamily A polypeptide2	8.76111	44.8392	2.35558	0.000793081
Zm00001d029711	Basic-leucine zipper (bZIP) transcription factor family protein	0.114974	1.7392	3.91905	0.0219544
Zm00001d029899	Beta expansin 2	47.1783	205.3	2.12154	0.000793081
Zm00001d029922	Flavin-containing monooxygenase FMO GS-OX5	0.190406	1.67412	3.13625	0.00601027
Zm00001d029923	Extensin-like protein	94.6146	328.945	1.79771	0.000793081
Zm00001d029940	Ethylene-responsive transcription factor ERF105	0.664601	6.05599	3.1878	0.008432
Zm00001d030086	Tetratricopeptide repeat (TPR)-like superfamily protein	25.1116	58.9882	1.23207	0.000793081
Zm00001d030285	Probable alpha-mannosidase	9.21623	26.4077	1.51871	0.000793081
Zm00001d030348	Alcohol dehydrogenase-like3	0.600078	2.00642	1.7414	0.0319345
Zm00001d030363	Disease resistance response protein206	1.52189	23.9287	3.9748	0.00276592
Zm00001d030759	Lectin-like receptor kinase7	3.30222	18.5548	2.49028	0.000793081
Zm00001d030795	Plant calmodulin-binding protein-related	0.479573	2.4296	2.3409	0.000793081
Zm00001d030891	Homeodomain-like superfamily protein	2.88595	6.114	1.08307	0.0435058
Zm00001d030894	Cyclin-D5-1	1.94816	4.48439	1.2028	0.0237912
Zm00001d031158	Pathogenesis related protein5	14.6956	327.702	4.47893	0.000793081
Zm00001d031163	Haloacid dehalogenase-like hydrolase (HAD) superfamily protein	9.32088	19.935	1.09677	0.000793081
Zm00001d031204	Alpha/beta-Hydrolases superfamily protein	3.19881	9.05464	1.50112	0.00979648
Zm00001d031213	LigA	1.64204	9.72778	2.56662	0.000793081
Zm00001d031222	Cell Division Protein AAA ATPase family	5.18814	20.3895	1.97454	0.000793081
Zm00001d031315	Transducin/WD40 repeat-like superfamily protein	5.09443	31.6853	2.63682	0.000793081
Zm00001d031447	ABC transporter C family member10	9.24666	23.5337	1.34772	0.000793081
Zm00001d031534	Ypt/Rab-GAP domain of gyp1p superfamily protein	3.46295	8.00866	1.20956	0.000793081
Zm00001d031545	Oligopeptide transporter-like protein	5.08596	24.1016	2.24453	0.000793081
Zm00001d031580	RPM1-interacting protein4	1.53659	5.37638	1.8069	0.0169793
Zm00001d031726	Pyridoxal phosphate (PLP)-dependent transferases superfamily protein	1.92851	5.16565	1.42146	0.0185
Zm00001d031732	BAG family molecular chaperone regulator1	4.11035	9.2793	1.17476	0.0162142
Zm00001d031769	Nitrate reductase [NADH]2	0.264069	2.05273	2.95856	0.008432
Zm00001d031871	Brachytic2	6.99642	40.9008	2.54744	0.000793081
Zm00001d031971	Vignain	18.5605	57.3141	1.62665	0.000793081
Zm00001d032081	Dormancy-associated protein homolog3	0.573727	3.05075	2.41073	0.000793081
Zm00001d032386	Phosphofructose kinase2	126.285	266.902	1.07963	0.00747399
Zm00001d032458	Cytochrome P450 family 87 subfamily A polypeptide6	0.11317	3.12285	4.7863	0.0464078
Zm00001d032459	Cytochrome P450 family 87 subfamily A polypeptide6	0.464998	2.06445	2.15046	0.011654
Zm00001d032519	Expressed protein	13.011	32.2405	1.30914	0.0014865
Zm00001d032522		27.4472	134.161	2.28923	0.0459337
Zm00001d032527	Hydroxycinnamoyltransferase13	0.340945	1.774	2.3794	0.0247975
Zm00001d032535	Tetratricopeptide repeat (TPR)-like superfamily protein	0.661996	8.18242	3.62763	0.0014865
Zm00001d032605	Alpha-galactosidase2	5.57459	33.7453	2.59775	0.000793081
Zm00001d032618	Secretory protein	0.746957	26.1864	5.13165	0.000793081
Zm00001d032686	Nucleotide/sugar transporter family protein	0.794179	12.9853	4.03127	0.000793081
Zm00001d032695	Malate dehydrogenase	199.115	446.495	1.16504	0.00335112
Zm00001d032869	L-type lectin-domain containing receptor kinase V.9	0.157176	2.17736	3.79213	0.0247975
Zm00001d032948	3-ketoacyl-CoA synthase	37.4113	98.0721	1.39037	0.000793081
Zm00001d033004	Protein kinase 2B chloroplastic	3.36783	9.444	1.48758	0.000793081
Zm00001d033044	GDSL esterase/lipase	0.143765	19.4856	7.08256	0.0088952
Zm00001d033090	Secretory carrier-associated membrane protein3	0.571604	1.66733	1.54445	0.0365281
Zm00001d033174	Golgi associated protein homolog	162.845	424.363	1.3818	0.000793081
Zm00001d033300	Type IV inositol polyphosphate 5-phosphatase11	0.100747	5.1897	5.68684	0.033867
Zm00001d033319	Aux/IAA-transcription factor3	1.56487	9.6381	2.62271	0.000793081
Zm00001d033320	UDP-glycosyltransferase91A1	1.1871	16.5302	3.7996	0.000793081
Zm00001d033423	Glucan endo-1,3-beta-glucosidase7	23.7951	57.4565	1.2718	0.000793081
Zm00001d033457	Tubulin beta-3 chain	1.33097	4.07455	1.61416	0.00548334
Zm00001d033483	Dehydrin13	83.8646	221.15	1.39889	0.0129411
Zm00001d033539	Gamma-glutamyl peptidase1	3.94774	23.9283	2.59962	0.000793081
Zm00001d033652	Probable LRR receptor-like serine/threonine-protein kinase	4.70768	14.5845	1.63134	0.000793081
Zm00001d033747	Glutamine synthetase root isozyme2	101.883	266.565	1.38758	0.000793081
Zm00001d033848	Transcription factor bHLH18	0.108251	0.631298	2.54394	0.0129411
Zm00001d033862	1-aminocyclopropane-1-carboxylate synthase6	0.335045	1.77278	2.40359	0.0200049
Zm00001d033925	Cystathionine beta synthase domain protein1	34.8062	82.2725	1.24107	0.000793081
Zm00001d033976	Aux/IAA-transcription factor4	5.54722	15.0741	1.44224	0.00335112
Zm00001d033981	ATP sulfurylase1	13.7249	49.1547	1.84054	0.000793081
Zm00001d034073	Probable WRKY transcription factor57	4.20463	20.2184	2.26562	0.000793081
Zm00001d034145	Zinc finger protein AZF2	7.24335	16.6069	1.19705	0.0394291
Zm00001d034175	CCG-binding protein1	7.83124	41.9678	2.42197	0.000793081
Zm00001d034356	Glutathione transferase5	1.2081	64.7717	5.74455	0.000793081
Zm00001d034388	Aldehyde oxidase4	1.92039	4.80307	1.32256	0.000793081
Zm00001d034521	Brain protein 44-like protein	0.588791	2.63373	2.16128	0.032265
Zm00001d034558	Remorin	0.299733	3.20938	3.42054	0.00443746
Zm00001d034588	Protein CDI	28.2058	65.9798	1.22603	0.000793081
Zm00001d034615	Protein LURP-one-related14	1.12713	4.63602	2.04023	0.0107171
Zm00001d034663	Alpha-expansin4	29.6292	118.742	2.00274	0.000793081
Zm00001d034672	Putative L-type lectin-domain containing receptor kinase V.1	0.0815524	1.20323	3.88304	0.033283
Zm00001d034673	Bowman-Birk type trypsin inhibitor	0.371719	28.3027	6.25059	0.000793081
Zm00001d034713	Anthranilate synthase alpha subunit2 chloroplastic	63.0288	187.555	1.57323	0.000793081
Zm00001d034723	Mannan endo-14-beta-mannosidase7	0.656691	2.94592	2.16543	0.0088952
Zm00001d034745	Cell number regulator7	0.263236	4.15836	3.98159	0.0359068
Zm00001d034898	Gibberellin 20-oxidase1	3.69708	18.1447	2.29509	0.000793081
Zm00001d023215	Agmatine coumaroyltransferase	38.9106	137.594	1.82218	0.000793081
Zm00001d023311	Os01g0112866 protein	0.240747	0.616202	1.35589	0.000793081
Zm00001d023413	Putative cytochrome P450 superfamily protein	1.58504	12.3685	2.96408	0.000793081
Zm00001d023501	Putative DEAD-box ATP-dependent RNA helicase family protein	0.199261	0.662996	1.73434	0.0385056
Zm00001d023580	Aldehyde dehydrogenase	0.971923	5.27559	2.44042	0.000793081
Zm00001d023621		1.11293	2.35583	1.08188	0.0412969
Zm00001d023646	Pumilio homolog12	1.32169	3.78858	1.51927	0.000793081
Zm00001d023694	2-oxoisovalerate dehydrogenase subunit alpha2 mitochondrial	24.1913	75.9633	1.65081	0.000793081
Zm00001d023718	Defective18	1.72006	12.7015	2.88447	0.000793081
Zm00001d023720	Ureide permease5	0.140794	1.47803	3.39202	0.01508
Zm00001d023830	Fiber protein Fb19	13.4069	73.0686	2.44628	0.000793081
Zm00001d023918	Purple acid phosphatase10	6.57757	14.5127	1.14169	0.00701514
Zm00001d023933	Probable 2-oxoacid dependent dioxygenase	0.968016	4.2638	2.13904	0.00601027
Zm00001d023936	CASP-like protein8	2.96602	12.267	2.04818	0.008432
Zm00001d023939	Putative polyol transporter1	19.4383	53.8259	1.4694	0.000793081
Zm00001d023984	GDSL esterase/lipase	5.81786	29.3125	2.33296	0.000793081
Zm00001d024239	Autophagy8e	3.22508	15.9512	2.30626	0.000793081
Zm00001d024353	Paired amphipathic helix repeat family protein	1.43255	4.75961	1.73225	0.0461401
Zm00001d024531	Putative cellulose synthase-like family protein	24.9453	90.5814	1.86044	0.000793081
Zm00001d024543	Protein NTM1-like9	0.764979	3.71587	2.28021	0.000793081
Zm00001d024753	Peroxidase35	0.564666	3.19676	2.50114	0.0138092
Zm00001d024767	Aspartic proteinase A1	5.15625	13.5827	1.39737	0.00979648
Zm00001d024821	Sucrose-phosphatase2	4.26123	9.67449	1.18292	0.0165955
Zm00001d024886	Zinc finger (C3HC4-type RING finger) family protein	0.457221	7.13453	3.96385	0.000793081
Zm00001d024903	Heat shock protein 90 kDa	0.180673	2.861	3.98506	0.0014865
Zm00001d025195	Serine carboxypeptidase-like20	0.154074	1.37948	3.16243	0.00335112
Zm00001d025278	Protein MEI2-like1	20.1274	43.3307	1.10623	0.000793081
Zm00001d025281	Putative AP2/EREBP transcription factor superfamily protein	2.23547	9.28376	2.05413	0.000793081
Zm00001d025296	Nudix hydrolase13	1.26643	10.7138	3.08063	0.000793081
Zm00001d025333	Arogenate dehydratase/prephenate dehydratase6 chloroplastic	1.32022	9.81797	2.89464	0.000793081
Zm00001d025362	Pathogenicity protein PATH531-like protein	1.25872	6.32146	2.3283	0.0014865
Zm00001d025379	Photoperiod responsive protein	0.555399	3.34837	2.59186	0.00747399
Zm00001d025414		0.528969	2.78712	2.39752	0.00389457
Zm00001d025528	NAD(P)-linked oxidoreductase superfamily protein	0.737159	3.21823	2.12622	0.000793081
Zm00001d025887	Probable metal-nicotianamine transporter YSL7	2.6171	10.3703	1.98642	0.000793081
Zm00001d025964	Putative homeobox DNA-binding and leucine zipper domain family protein	1.0393	4.76148	2.1958	0.0014865
Zm00001d026010	P-loop containing nucleoside triphosphate hydrolases superfamily protein	0.866338	3.16874	1.87091	0.0014865
Zm00001d026060	1-aminocyclopropane-1-carboxylate synthase7	0.991175	9.51304	3.2627	0.000793081
Zm00001d026068	Subtilisin-like protease SBT1.3	27.9295	60.2963	1.11028	0.000793081
Zm00001d026088	Outer cell layer2	0.332434	0.844793	1.34553	0.0274649
Zm00001d026126	Probable serine/threonine-protein kinase Cx32 chloroplastic	2.15544	10.8439	2.33083	0.000793081
Zm00001d026191	Ethylene-responsive transcription factor1A	0.777339	10.3546	3.73558	0.0014865
Zm00001d026321	F-box/kelch-repeat protein	2.27872	6.35118	1.4788	0.00747399
Zm00001d026554	Heavy metal transport/detoxification superfamily protein	0.788216	4.10576	2.38098	0.0165955
Zm00001d026599	Light harvesting chlorophyll a/b binding protein6	0.681226	2.52715	1.8913	0.0326301
Zm00001d026642	DNA binding activity3	5.43546	25.7256	2.24273	0.000793081
Zm00001d026695	Protein NRT1/ PTR FAMILY5.10	4.44938	14.3516	1.68953	0.000793081
Zm00001d026703	Thylakoidal processing peptidase1 chloroplastic	7.53502	19.1185	1.34329	0.00747399
Zm00001d023210	Putative cytochrome P450 superfamily protein	1.55211	6.88078	2.14834	0.000793081
Zm00001d023213	Cytochrome P450 family 87 subfamily A polypeptide6	28.7626	110.402	1.94051	0.000793081
Zm00001d023216	HXXXD-type acyl-transferase family protein	23.7027	124.588	2.39404	0.000793081
Zm00001d023223	Ferritin-2 chloroplastic	2.32809	7.82892	1.74966	0.00443746
Zm00001d023258	Calcium-transporting ATPase4 plasma membrane-type	0.221021	2.41389	3.44911	0.000793081
Zm00001d023267		0.0983518	0.726581	2.8851	0.0014865
Zm00001d023294	NAC transcription factor29	0.826475	6.59612	2.99657	0.000793081
Zm00001d023343	Phospholipid transfer protein homolog1	301.404	812.339	1.43038	0.000793081
Zm00001d023347	Sec1/munc18-like (SM) proteins superfamily	0.328569	4.50608	3.7776	0.0165955
Zm00001d023379	Pyruvate kinase2	71.9201	259.583	1.85173	0.000793081
Zm00001d023385	Phytosulfokine4	3.56204	27.4307	2.94502	0.000793081
Zm00001d023400	Putative cytochrome P450 superfamily protein	2.02416	14.4353	2.8342	0.000793081
Zm00001d023450	Cationic amino acid transporter6 chloroplastic	4.55702	18.3708	2.01125	0.000793081
Zm00001d023468	NDR1/HIN1-like1	4.29327	42.874	3.31995	0.000793081
Zm00001d023596	Amino acid permease2	0.31192	3.75963	3.59134	0.00335112
Zm00001d023635	Cystinosin homolog	13.102	42.3193	1.69153	0.000793081
Zm00001d023843	Calmodulin-binding protein60 G	0.0662652	2.37926	5.16612	0.000793081
Zm00001d023859	Respiratory burst oxidase homolog protein B	31.7273	116.387	1.87513	0.000793081
Zm00001d024004		3.38105	10.6187	1.65106	0.000793081
Zm00001d024071	Xyloglucan endotransglucosylase/hydrolase protein2	0.409469	20.7055	5.66011	0.000793081
Zm00001d024160	Transcription factor TGA4	1.55939	4.06858	1.38354	0.0181262
Zm00001d024499	Nuclear factor 1 A-type isoform2	5.71138	14.0587	1.29956	0.0014865
Zm00001d024771	14-dihydroxy-2-naphthoyl-CoA thioesterase1	0.601731	3.72831	2.63133	0.0443994
Zm00001d024885	Putative WD40-like beta propeller repeat family protein	0.333817	6.17994	4.21046	0.000793081
Zm00001d024961	Serine/threonine protein kinase	0.0816319	1.17997	3.85347	0.0107171
Zm00001d024963	Glutathione S-transferase GSTU6	62.9881	160.132	1.34611	0.000793081
Zm00001d025023	Probable 2-oxoacid dependent dioxygenase	10.9815	26.496	1.2707	0.000793081
Zm00001d025025	Electron transfer flavoprotein subunit beta mitochondrial	8.57357	66.7591	2.961	0.000793081
Zm00001d025031	ABC transporter G family member24	1.40711	3.16408	1.16906	0.00747399
Zm00001d025043	ABC transporter C family member4	1.94587	8.01029	2.04144	0.000793081
Zm00001d025081	Rhodanese-like domain-containing protein19 mitochondrial	26.2792	177.774	2.75805	0.000793081
Zm00001d025141	Basic helix-loop-helix (bHLH) DNA-binding superfamily protein	0.569552	3.17576	2.4792	0.0014865
Zm00001d025166	Putative quinone-oxidoreductase homolog chloroplastic	6.94837	17.4718	1.33028	0.000793081
Zm00001d025285		0.742439	3.12468	2.07336	0.0391737
Zm00001d025360	Probable F-box protein At1g60180	5.25053	13.0664	1.31533	0.0291383
Zm00001d025401	Abscisic acid stress ripening5	2.33078	33.7826	3.85739	0.000793081
Zm00001d025474	Chloride channel protein CLC-c	1.06409	11.5124	3.43549	0.000793081
Zm00001d025490	Zea mays ARGOS1	2.05904	30.6657	3.89658	0.00276592
Zm00001d025665	Probable amino acid permease7	1.38112	6.20445	2.16747	0.000793081
Zm00001d025753	Chitinase B1	235.024	528.129	1.16808	0.00389457
Zm00001d025860		22.563	49.6964	1.13918	0.000793081
Zm00001d025864	Myb domain protein15	0.773062	3.19255	2.04605	0.00213964
Zm00001d025916	E3 ubiquitin-protein ligase RMA1	7.74918	33.5953	2.11614	0.0185
Zm00001d025920	Putative lectin-like receptor protein kinase family protein	17.1791	67.6403	1.97723	0.000793081
Zm00001d026012	OSJNBa0088A01.13 protein	0.701013	7.70382	3.45806	0.00443746
Zm00001d026026		1.46758	4.278	1.5435	0.0271721
Zm00001d026042	Probable purine permease11	0.882792	3.51609	1.99383	0.00213964
Zm00001d026047	PLATZ transcription factor family protein	2.58364	10.2964	1.99466	0.000793081
Zm00001d026056	Hydroxylase3	1.38027	14.0037	3.34278	0.000793081
Zm00001d026070	SPX domain-containing membrane protein	0.129537	0.696441	2.42664	0.00747399
Zm00001d026154	Glutathione peroxidase	1.88511	7.21657	1.93667	0.00601027
Zm00001d026194	SNARE associated Golgi protein family	1.55051	3.63724	1.2301	0.0432105
Zm00001d026269	Probable protein phosphatase 2C9	2.18684	8.35599	1.93396	0.000793081
Zm00001d026458	Cysteine protease1	2.41343	28.8551	3.57967	0.000793081
Zm00001d026460	Probable beta-14-xylosyltransferase IRX14	5.57055	16.3529	1.55365	0.000793081
Zm00001d026559	Phosphatidylinositol 4-kinase gamma7	17.4275	35.0635	1.00861	0.000793081
Zm00001d026573	Methylthioribose kinase	48.0335	113.184	1.23656	0.000793081
Zm00001d026577	Probable cysteine protease RD21B	147.485	327.472	1.1508	0.000793081
Zm00001d026632	Stem-specific protein TSJT1	35.6349	222.011	2.63927	0.000793081
Zm00001d026649	Opaque endosperm7	8.57303	24.047	1.48798	0.000793081
Zm00001d026664	NDR1/HIN1-like1	0.58568	8.00533	3.77278	0.00389457
Zm00001d001771	Eukaryotic aspartyl protease family protein	21.522	43.8117	1.02551	0.00213964
Zm00001d001852	Gibberellin-regulated protein2	13.5348	27.9631	1.04684	0.0301192
Zm00001d001877	Phytosulfokine receptor1	1.14411	2.52528	1.14221	0.0255407
Zm00001d002065	Maize insect resistance3	12.5243	116.666	3.21959	0.000793081
Zm00001d002079	Dehydration responsive element binding protein	1.34778	4.23536	1.6519	0.0479526
Zm00001d002122	RNA-binding (RRM/RBD/RNP motifs) family protein	10.001	25.673	1.36011	0.000793081
Zm00001d002301	Putative uncharacterized protein	5.98689	14.1925	1.24525	0.0271721
Zm00001d002369	Probable protein phosphatase 2C9	3.88655	7.92715	1.02831	0.0165955
Zm00001d002402	Plant intracellular Ras-group-related LRR protein7	0.330771	6.92728	4.38839	0.000793081
Zm00001d002412	Probable xyloglucan endotransglucosylase/hydrolase protein21	2.11813	5.50164	1.37707	0.0422879
Zm00001d002436	Alternative oxidase2	3.20969	21.0345	2.71225	0.000793081
Zm00001d002489	PLATZ transcription factor family protein	3.4422	8.89999	1.37047	0.00389457
Zm00001d002535	RING-H2 finger protein ATL80	3.60572	17.56	2.28393	0.00389457
Zm00001d002592	1-aminocyclopropane-1-carboxylate synthase2	2.40314	16.9041	2.81438	0.000793081
Zm00001d002673	Lysine histidine transporter-like7	1.93894	9.20673	2.24742	0.000793081
Zm00001d002762	Ethylene-responsive transcription factor2	1.27375	16.639	3.70741	0.000793081
Zm00001d002853	Probable beta-D-xylosidase6	7.18644	14.7458	1.03695	0.000793081
Zm00001d002943	Probable methyltransferase PMT25	17.6607	50.9543	1.52866	0.00747399
Zm00001d003009	Senescence regulator	1.55452	11.2186	2.85134	0.00276592
Zm00001d003015	Phenylalanine ammonia lyase6	0.325801	31.9923	6.61759	0.000793081
Zm00001d003112	Leucine-rich repeat family protein	13.6136	30.9195	1.18347	0.000793081
Zm00001d003188	Endochitinase EP3	0.520324	5.76259	3.46924	0.00548334
Zm00001d003190	Endochitinase A	1.50573	260.604	7.43525	0.000793081
Zm00001d003191	Endochitinase EP3	1.71719	33.7921	4.29856	0.0088952
Zm00001d003247	Malate synthase1	22.1585	220.981	3.31799	0.000793081
Zm00001d003271	Peptide methionine sulfoxide reductase	70.8964	150.897	1.08978	0.000793081
Zm00001d003280	Probable galactinol--sucrose galactosyltransferase2	0.262954	1.15659	2.137	0.00548334
Zm00001d003283	Cytochrome P450 71B10	2.45331	15.934	2.69931	0.000793081
Zm00001d003309	Copper amine oxidase family protein	92.3567	198.015	1.10032	0.00213964
Zm00001d003311	Dioxygenase for auxin oxidation1	46.7939	148.344	1.66456	0.000793081
Zm00001d003354	ABC transporter G family member31	0.667683	1.74291	1.38426	0.00496661
Zm00001d003386		1.97842	6.68738	1.75709	0.00936685
Zm00001d003446	Gamma-glutamyltranspeptidase1	6.32996	25.2227	1.99445	0.000793081
Zm00001d003497	RING-H2 finger protein ATL54	1.79414	11.6252	2.69589	0.0446746
Zm00001d003569	Barley mlo defense gene homolog3	0.173316	3.77444	4.44479	0.0014865
Zm00001d003584	12-oxo-phytodienoic acid reductase5	3.29306	12.2606	1.89653	0.000793081
Zm00001d003848		1.0679	2.57631	1.27053	0.0403544
Zm00001d004006	SNF1-related protein kinase regulatory subunit gamma-1	10.9332	40.8837	1.90282	0.000793081
Zm00001d004075	Probable inactive purple acid phosphatase27	0.722317	8.9912	3.63781	0.000793081
Zm00001d004357	Protein phosphatase homolog10	1.93908	5.10278	1.39591	0.00747399
Zm00001d004401	Germin-like protein subfamily 1 member8	0.663053	3.47266	2.38885	0.00650926
Zm00001d004524		0.232803	32.9141	7.14345	0.0274649
Zm00001d004763	Probable glucan endo-1,3-beta-glucosidase A6	0.540074	2.34793	2.12016	0.011654
Zm00001d004804	Alkaline/neutral invertase CINV2	3.54346	8.24417	1.21821	0.00213964
Zm00001d004843	Abscisic acid stress ripening2	0.23468	2.56972	3.45285	0.00335112
Zm00001d004957	Cytochrome P450 90A1	4.00575	10.5285	1.39415	0.000793081
Zm00001d005018	Protein DETOXIFICATION21	0.98077	7.44159	2.92362	0.000793081
Zm00001d005193	Protein LURP1	1.25448	22.3967	4.15813	0.000793081
Zm00001d005343	Nucleoside N-ribohydrolase	3.01965	29.9421	3.30972	0.000793081
Zm00001d005392	Lecithin-cholesterol acyltransferase-like1	1.74791	21.0429	3.58963	0.000793081
Zm00001d005421	plasma membrane intrinsic protein2b	4.02162	27.6435	2.78109	0.000793081
Zm00001d005594	Sugar transport protein14	2.2608	10.6381	2.23433	0.000793081
Zm00001d005793	Zein-beta	103.495	446.588	2.10938	0.000793081
Zm00001d005798	Ethylene-responsive transcription factor RAP2-2	14.0018	32.4607	1.21308	0.000793081
Zm00001d005849	Histone H3 K4-specific methyltransferase SET7/9 family protein	5.22031	16.5119	1.6613	0.000793081
Zm00001d005888	Heat stress transcription factor B-3	0.457346	7.84095	4.09967	0.000793081
Zm00001d005890	Alpha-amylase1	0.134896	8.72934	6.01595	0.0102554
Zm00001d005894	Leucine-rich repeat (LRR) family protein	2.07095	7.33095	1.82371	0.000793081
Zm00001d005908	Tyrosine-sulfated glycopeptide receptor 1	0.77832	7.01661	3.17234	0.000793081
Zm00001d006016	Multiple stress-responsive zinc-finger protein ISAP1	4.14667	25.2851	2.60826	0.0014865
Zm00001d006022	Transcription factor bHLH130	2.55888	6.74132	1.39752	0.00496661
Zm00001d006106	NAC domain-containing protein18	1.13042	17.8537	3.9813	0.000793081
Zm00001d006256	Syringolide-induced protein14-1-1	0.971806	34.8139	5.16285	0.000793081
Zm00001d006328	Transmembrane 9 superfamily member9	4.46231	10.2427	1.19874	0.000793081
Zm00001d006374	Probable inactive purple acid phosphatase1	1.44329	24.2179	4.06864	0.000793081
Zm00001d006389	Small G protein family protein / RhoGAP family protein	0.943448	3.28228	1.79868	0.00335112
Zm00001d006454	Filament-like plant protein3	0.333211	1.79628	2.43051	0.000793081
Zm00001d006493	Protein DETOXIFICATION40	3.19294	62.326	4.28688	0.000793081
Zm00001d006509	Septum-promoting GTP-binding protein1	1.28216	4.30779	1.74837	0.00389457
Zm00001d006534		0.247386	18.2851	6.20776	0.00747399
Zm00001d006638	Amine oxidase	0.24827	0.945552	1.92925	0.0403544
Zm00001d006663	Light harvesting complex A1	4.88565	11.3028	1.21006	0.0192761
Zm00001d006673	Major facilitator superfamily protein	0.225564	0.891382	1.98251	0.0185
Zm00001d006688	Putative polyol transporter1	0.313125	6.46569	4.36799	0.000793081
Zm00001d006793	Cysteine-rich receptor-like protein kinase10	0.309067	1.11567	1.85192	0.011654
Zm00001d006860	Protein TIFY10B	13.3931	67.1211	2.32527	0.000793081
Zm00001d006883	Calmodulin binding protein	1.40688	9.38957	2.73856	0.000793081
Zm00001d007077	XIAP associated factor-1	3.62987	10.3564	1.51253	0.00276592
Zm00001d007180	Cytochrome P450 714A1	1.12187	5.20642	2.21438	0.00213964
Zm00001d007280	Zea mays ARGOS homolog3	14.8019	52.7954	1.83463	0.0255407
Zm00001d007341	HVA22-like protein	16.7946	35.504	1.07998	0.00936685
Zm00001d007445	Adagio protein3	5.314	17.4722	1.71719	0.000793081
Zm00001d007765	Probable prolyl 4-hydroxylase12	0.823766	182.827	7.79403	0.000793081
Zm00001d007924	Cytochrome P450 family 93 subfamily D polypeptide1	0.286609	1.47945	2.36791	0.0412969
Zm00001d001781	L-type lectin-domain containing receptor kinase IX.1	0.131374	5.81193	5.46727	0.00276592
Zm00001d001820	Protochlorophyllide reductase1	2.34775	18.8728	3.00696	0.000793081
Zm00001d001915		5.15844	18.3195	1.82837	0.000793081
Zm00001d001984	Probable amino acid permease7	1.45691	11.053	2.92345	0.000793081
Zm00001d002066	Protein IRX15-LIKE	3.08116	18.1042	2.55478	0.000793081
Zm00001d002175	Receptor-like protein kinase FERONIA	3.28873	11.8741	1.85222	0.000793081
Zm00001d002353	Orf protein	8.85945	21.867	1.30347	0.000793081
Zm00001d002449	Floricaula/leafy-like2	0.507481	3.57137	2.81505	0.00548334
Zm00001d002611	Copper chaperone for superoxide dismutase	7.7848	16.3215	1.06805	0.008432
Zm00001d002614	SPX domain-containing membrane protein	0.414688	1.07165	1.36974	0.0374753
Zm00001d002632	RHOMBOID-like protein3	0.805846	5.5911	2.79456	0.0014865
Zm00001d002690	Plasma membrane intrinsic protein1	137.63	317.21	1.20465	0.000793081
Zm00001d002704	Glutathione peroxidase	40.7973	127.297	1.64165	0.000793081
Zm00001d002705	Putative ATP dependent copper transporter	0.239762	1.33093	2.47276	0.000793081
Zm00001d002850	Elicitor-responsive protein3	0.377889	7.65791	4.34091	0.000793081
Zm00001d002871	ABC transporter G family member11	4.62252	19.6657	2.08893	0.000793081
Zm00001d002899	Peroxidase12	5.01876	66.1691	3.72075	0.000793081
Zm00001d002937	Cytochrome P450 family 72 subfamily A polypeptide8	9.475	26.7908	1.49954	0.000793081
Zm00001d002989	Cytokinin oxidase12	0.526439	4.90164	3.21893	0.000793081
Zm00001d003064	R2R3MYB-domain protein	4.19608	28.5216	2.76494	0.000793081
Zm00001d003114	Calcium-binding EF hand family protein	1.99311	9.14645	2.19819	0.000793081
Zm00001d003181	Cytochrome b561 and DOMON domain-containing protein	7.06684	21.2047	1.58525	0.000793081
Zm00001d003197	Calmodulin-like protein2	1.74842	8.66816	2.30967	0.00213964
Zm00001d003248	Acid phosphatase/vanadium-dependent haloperoxidase-related protein	22.0539	55.8023	1.33929	0.000793081
Zm00001d003310		5.45244	26.0512	2.25638	0.000793081
Zm00001d003379	Pathogenesis-related protein2	56.8494	252.158	2.14911	0.000793081
Zm00001d003432	Galactose mutarotase-like superfamily protein	0.130451	1.83771	3.81634	0.0226641
Zm00001d003434	Galactose mutarotase-like superfamily protein	1.50207	19.9198	3.72918	0.000793081
Zm00001d003457	PLAT domain-containing protein3	35.7237	82.3943	1.20566	0.000793081
Zm00001d003494		1.52966	28.8642	4.238	0.000793081
Zm00001d003524	NAD(P)-linked oxidoreductase superfamily protein	0.172561	7.2072	5.38426	0.0265463
Zm00001d003533	Lipoxygenase	4.84079	16.0925	1.73307	0.000793081
Zm00001d003581	Cytochrome P450 family 87 subfamily A polypeptide6	0.275142	4.29041	3.96287	0.00496661
Zm00001d003669		2.87065	12.9926	2.17824	0.000793081
Zm00001d003675	Nicotinate phosphoribosyltransferase2	2.27533	6.52275	1.51941	0.00979648
Zm00001d003677	Transcription factor bHLH95	0.801643	2.21193	1.46427	0.0298356
Zm00001d003830	Arogenate dehydratase/prephenate dehydratase6 chloroplastic	3.32718	46.289	3.7983	0.000793081
Zm00001d003861	Potassium high-affinity transporter	12.1573	61.5303	2.33948	0.000793081
Zm00001d003884		3.10617	19.7399	2.66791	0.000793081
Zm00001d004055	Protein DETOXIFICATION16	6.95558	47.1281	2.76035	0.000793081
Zm00001d004335	ABC transporter G family member24	0.604749	4.2151	2.80116	0.000793081
Zm00001d004366	UDP-glycosyltransferase74B1	2.7291	27.0426	3.30873	0.000793081
Zm00001d004705	Amino acid permease2	1.71858	4.88988	1.50858	0.0230516
Zm00001d004706	Lipase-like PAD4	0.964742	6.99086	2.85725	0.000793081
Zm00001d004731	Aldehyde dehydrogenase	0.515525	3.24282	2.65313	0.000793081
Zm00001d004734	Aspartyl protease APCB1	4.97385	15.039	1.59628	0.000793081
Zm00001d004882	Transcription repressor OFP13	0.685456	2.3954	1.80513	0.0452827
Zm00001d004936	Ubiquitin-like protein5	55.5056	121.007	1.12439	0.000793081
Zm00001d005082	Protein NUCLEAR FUSION DEFECTIVE4	0.224158	1.0479	2.22491	0.0464078
Zm00001d005306	Dynamin-related protein1E	0.366685	2.37131	2.69307	0.000793081
Zm00001d005460	Calreticulin-2	2.18715	13.4986	2.62569	0.000793081
Zm00001d005498	Guanosine nucleotide diphosphate dissociation inhibitor2	6.30983	13.3205	1.07798	0.000793081
Zm00001d005726	Protein TIFY6B	7.3256	28.0727	1.93815	0.000793081
Zm00001d005752	DUF868 family protein	3.64714	8.88123	1.284	0.0355679
Zm00001d005860	Eukaryotic aspartyl protease family protein	21.1517	44.5598	1.07497	0.000793081
Zm00001d005923	AT-hook motif nuclear-localized protein17	0.425815	2.58191	2.60014	0.0215147
Zm00001d005933	PUP1	1.89236	13.907	2.87755	0.000793081
Zm00001d005940	RING-H2 finger protein ATL54	2.02179	7.11868	1.81598	0.0111883
Zm00001d006029		27.4197	77.1392	1.49225	0.00389457
Zm00001d006057	O-fucosyltransferase family protein	23.5886	50.4651	1.0972	0.000793081
Zm00001d006059	MTD1	3.97339	22.917	2.52798	0.000793081
Zm00001d006097	Peroxidase55	0.992111	3.44078	1.79416	0.01508
Zm00001d006217	Serine/threonine-protein kinase NAK	1.66972	6.25138	1.90457	0.000793081
Zm00001d006360	Expansin-like A2	24.11	92.0492	1.93277	0.000793081
Zm00001d006397	UDP-glycosyltransferase85A7	0.126199	2.05545	4.02569	0.0484245
Zm00001d006467	Adenosine 5'-phosphosulfate reductase-like2	8.58299	31.3739	1.87001	0.000793081
Zm00001d006587	Chlorophyll a-b binding protein CP29.1 chloroplastic	0.291157	2.15348	2.8868	0.0271721
Zm00001d006588	Protein THYLAKOID FORMATION1 chloroplastic	1.98666	4.59454	1.20957	0.0268345
Zm00001d006623	Polygalacturonase inhibitor1	44.6401	105.947	1.24693	0.000793081
Zm00001d006683	UDP-glycosyltransferase78D2	2.09582	6.97536	1.73475	0.00213964
Zm00001d006699	Ribosome associated membrane protein RAMP4	4.7233	30.6068	2.69599	0.000793081
Zm00001d006759		11.5316	28.3489	1.29769	0.000793081
Zm00001d007097	Protein EARLY RESPONSIVE TO DEHYDRATION15	14.8874	55.5124	1.89872	0.000793081
Zm00001d007113	Xylose isomerase	56.246	123.963	1.14009	0.000793081
Zm00001d007199		14.4277	36.0228	1.32007	0.008432
Zm00001d007267	Light harvesting chlorophyll a/b binding protein5	0.768594	2.40125	1.64349	0.0496318
Zm00001d007274	Protein kinase Kelch repeat:Kelch	4.92746	10.9869	1.15687	0.0388471
Zm00001d007486	UDP-glycosyltransferase72B1	0.277771	17.3913	5.96833	0.0158419
Zm00001d007567	Histone H2A	0.742761	7.26764	3.29052	0.00276592
Zm00001d007789	Receptor-like protein kinase4	0.0797121	11.0897	7.12021	0.00443746
Zm00001d007843	L-type lectin-domain containing receptor kinase V.9	0.116825	0.85725	2.87536	0.0329696
Zm00001d007973	Galactoside 2-alpha-L-fucosyltransferase	0.273482	1.52288	2.47729	0.0192761
Zm00001d039251	Glucan endo-1,3-beta-glucosidase4	0.9908	12.5179	3.65926	0.000793081
Zm00001d039280	Probable ubiquitin-conjugating enzyme E2 25	15.652	35.0312	1.16229	0.000793081
Zm00001d039283	Plasma membrane-associated cation-binding protein1	0.798465	5.39174	2.75545	0.000793081
Zm00001d039387	SOUL heme-binding family protein	21.4493	78.6511	1.87453	0.000793081
Zm00001d039401	CID11	17.2628	46.406	1.42664	0.000793081
Zm00001d039432	Protodermal factor1	73.4637	329.927	2.16704	0.000793081
Zm00001d039542	Phospholipase A1-Igamma1 chloroplastic	0.694231	11.5522	4.05661	0.000793081
Zm00001d039607	UDP-glycosyltransferase75B1	0.522681	2.53883	2.28016	0.0107171
Zm00001d039643	UDP-glycosyltransferase73D1	0.677301	10.8495	4.00169	0.000793081
Zm00001d039677		5.74925	11.6981	1.02483	0.00794214
Zm00001d039769	RING/U-box superfamily protein	5.01921	11.7343	1.2252	0.000793081
Zm00001d039771		6.07374	20.9769	1.78815	0.000793081
Zm00001d039842	Disease resistance response protein-like	13.6334	46.2112	1.7611	0.00335112
Zm00001d039931	LEAF RUST 10 DISEASE-RESISTANCE LOCUS RECEPTOR-LIKE PROTEIN KINASE-like1.1	0.403605	1.42875	1.82374	0.0412969
Zm00001d040003		1.80229	11.5536	2.68044	0.0014865
Zm00001d040014	Nuclease PA3	1.0268	7.56188	2.88059	0.000793081
Zm00001d040067	Glycosyltransferase family61 protein	2.48132	21.4381	3.111	0.000793081
Zm00001d040107	ARM repeat superfamily protein	0.599771	1.89705	1.66128	0.0244814
Zm00001d040422	Carbohydrate transporter/ sugar porter/ transporter	2.74325	21.4851	2.96938	0.000793081
Zm00001d040593	WAT1-related protein	4.6678	23.1675	2.31129	0.000793081
Zm00001d040621	Myb transcription factor40	3.35891	9.77555	1.54118	0.000793081
Zm00001d040682	Sequence-specific DNA binding transcription factors	2.00921	10.8843	2.43755	0.000793081
Zm00001d040684	Carboxylic ester hydrolase	1.66081	10.2016	2.61884	0.000793081
Zm00001d040705	Peroxidase64	0.503229	186.521	8.5339	0.000793081
Zm00001d040766	Protein disulfide isomerase6	55.3873	121.548	1.1339	0.000793081
Zm00001d040775	GATA transcription factor16	1.29501	4.25212	1.71522	0.0244814
Zm00001d040818	Acyltransferase-like protein chloroplastic	1.44524	3.58116	1.30912	0.00601027
Zm00001d041418	Aux/IAA-transcription factor11	3.85088	19.8911	2.36886	0.000793081
Zm00001d041430	Calmodulin-like protein11	13.2321	55.2848	2.06285	0.000793081
Zm00001d041455	Homocysteine S-methyltransferase3	140.97	376.029	1.41545	0.000793081
Zm00001d041578	Expressed protein	43.5111	338.987	2.96178	0.000793081
Zm00001d041609	DNA-directed RNA polymerase subunit	2.03434	5.69034	1.48395	0.0345437
Zm00001d041670	Phytase2	10.5538	29.0298	1.45977	0.000793081
Zm00001d041709	ARM repeat superfamily protein	0.0790478	1.39199	4.13828	0.0345437
Zm00001d041716	Syntaxin-132	0.313466	1.4548	2.21444	0.000793081
Zm00001d041748	Ureide permease5	5.04231	11.418	1.17916	0.00701514
Zm00001d041935	Transcription factor MYB44	0.514861	2.8557	2.47159	0.0397107
Zm00001d041941	Leucine-rich repeat protein kinase family protein	0.363568	1.14961	1.66084	0.0200049
Zm00001d042114		0.27516	198.939	9.49784	0.0295157
Zm00001d042135	Amino-acid permease BAT1	0.262342	4.97803	4.24605	0.000793081
Zm00001d042140	Beta-1,3-glucanase	0.394063	13.2144	5.06755	0.008432
Zm00001d042182		0.0622708	1.3628	4.45187	0.00335112
Zm00001d042216	Glutathione S-transferase3	100.059	312.076	1.64105	0.000793081
Zm00001d042263	Inducer of CBF expression2	27.5878	84.2302	1.61031	0.000793081
Zm00001d042285		0.33135	9.43614	4.83177	0.000793081
Zm00001d042388	DUF538 family protein	0.567657	6.33335	3.47988	0.00979648
Zm00001d042540	Linoleate 9S-lipoxygenase1	0.651645	18.9586	4.86262	0.000793081
Zm00001d042541	Lipoxygenase2	0.615997	42.745	6.11669	0.000793081
Zm00001d042553	Pectin acetylesterase5	0.192237	2.0429	3.40966	0.00389457
Zm00001d042554		9.54289	47.3624	2.31124	0.000793081
Zm00001d042609	NAC domain-containing protein48	29.4101	99.9227	1.7645	0.000793081
Zm00001d042634	Extradiol ring-cleavage dioxygenase	2.9479	23.5366	2.99715	0.000793081
Zm00001d042712		1.94832	4.08081	1.06663	0.0162142
Zm00001d042777	Basic leucine zipper protein	0.327318	0.931686	1.50915	0.00389457
Zm00001d042801	GABA transporter1	0.170083	2.28733	3.74935	0.0312215
Zm00001d042811	Nematode resistance protein-like HSPRO2	1.77746	7.33166	2.04432	0.000793081
Zm00001d042887	Avr9/Cf-9 rapidly elicited protein137	2.80108	6.21565	1.14992	0.0412969
Zm00001d042899	Probable protein S-acyltransferase16	2.98731	6.75911	1.17798	0.0200049
Zm00001d042948	Protein binding protein	5.34308	10.9075	1.02958	0.000793081
Zm00001d042973	IQ-domain3	8.97536	24.1751	1.42948	0.000793081
Zm00001d043043	U-box domain-containing protein16	3.59025	11.0983	1.62818	0.000793081
Zm00001d043049	Non-specific lipid-transfer protein1	687.171	1785.03	1.37721	0.000793081
Zm00001d043075	Leucine-rich repeat protein kinase family protein	1.12101	2.5298	1.17423	0.00747399
Zm00001d043096		4.95257	31.8796	2.68639	0.000793081
Zm00001d043104		40.4523	93.3092	1.2058	0.00979648
Zm00001d043168	MAR-binding filament-like protein 1-1 isoform2	1.83381	8.40145	2.19579	0.000793081
Zm00001d043238	Peroxidase56	0.759494	11.8953	3.96921	0.000793081
Zm00001d043339	RING/U-box superfamily protein	1.57212	8.41547	2.42033	0.000793081
Zm00001d043375	Protein NRT1/ PTR FAMILY1.2	0.501949	4.93021	3.29604	0.000793081
Zm00001d043444	Plant-specific domain TIGR01615 family protein expressed	0.202778	15.0422	6.21297	0.0352149
Zm00001d043458	GDSL esterase/lipase	3.86167	46.9803	3.60476	0.000793081
Zm00001d043525	Oxidative stress3	0.597708	11.3644	4.24894	0.000793081
Zm00001d043538	BURP domain protein RD22	0.360941	30.536	6.40261	0.000793081
Zm00001d043615	Metal ion binding protein	2.22931	8.34388	1.90412	0.0088952
Zm00001d043660	PIN-formed protein8	0.550984	2.64485	2.2631	0.00443746
Zm00001d043701	IAA-amino acid hydrolase ILR1-like4	1.10289	4.8529	2.13755	0.00443746
Zm00001d043723	F-box/kelch-repeat protein	5.83854	13.1676	1.17331	0.0252101
Zm00001d043782	DNA-binding protein RAV1	0.271535	13.1573	5.59858	0.00213964
Zm00001d043789	Glutathione S-transferase GSTU6	1.80598	7.1778	1.99076	0.000793081
Zm00001d043800	LEAF RUST 10 DISEASE-RESISTANCE LOCUS RECEPTOR-LIKE PROTEIN KINASE-like1.1	0.328975	9.13602	4.79552	0.000793081
Zm00001d043912	Adenine nucleotide alpha hydrolases-like superfamily protein	3.85516	12.5696	1.70508	0.01508
Zm00001d043950	Probable WRKY transcription factor71	0.49747	7.70675	3.95344	0.000793081
Zm00001d043998	Ubiquitin-conjugating enzyme E2 8	63.3101	153.2	1.27491	0.000793081
Zm00001d044021	Isocitrate dehydrogenase	2.93992	21.6661	2.88159	0.000793081
Zm00001d044043	GDSL esterase/lipase	5.93603	15.7261	1.40559	0.000793081
Zm00001d044045	GDSL esterase/lipase	0.796156	4.04581	2.34531	0.000793081
Zm00001d044087	Protein MIZU-KUSSEI1	1.35897	11.8378	3.12282	0.000793081
Zm00001d044111	Catalytic/ hydrolase	5.80686	22.2472	1.93779	0.000793081
Zm00001d044157	Cytochrome P450 family 72 subfamily A polypeptide8	0.581594	6.12014	3.39548	0.000793081
Zm00001d044167	Ovate protein	1.45708	8.46262	2.53802	0.000793081
Zm00001d044261	Protein indeterminate-domain9	1.4456	3.99397	1.46615	0.0181262
Zm00001d044387	Transmembrane amino acid transporter family protein	0.109208	2.13904	4.29181	0.01508
Zm00001d044517	Ribonuclease P protein subunit P38-related	0.943291	3.09567	1.71448	0.000793081
Zm00001d044639	L-type lectin-domain containing receptor kinase IX.1	0.233728	1.42237	2.6054	0.0185
Zm00001d044683	Probable chalcone--flavonone isomerase3	2.47067	7.21422	1.54594	0.0192761
Zm00001d039245	WRKY transcription factor6	0.170078	5.31046	4.96457	0.00496661
Zm00001d039312	Non-yellow coloring1	2.36343	5.13357	1.11908	0.0169793
Zm00001d039453	3-epi-6-deoxocathasterone 23-monooxygenase	32.1823	75.4308	1.22889	0.000793081
Zm00001d039513	Aux/IAA-transcription factor7	0.345422	2.57619	2.8988	0.00213964
Zm00001d039529	GDSL esterase/lipase	30.0643	176.569	2.55411	0.000793081
Zm00001d039642	UDP-glycosyltransferase73D1	0.177953	1.47368	3.04986	0.000793081
Zm00001d039674	Phosphoenolpyruvate/phosphate translocator2 chloroplastic	3.92845	47.8945	3.60783	0.000793081
Zm00001d039764	Transcription factor bHLH51	1.82209	9.10129	2.32048	0.000793081
Zm00001d039822	LRR receptor-like serine/threonine-protein kinase EFR	0.546314	1.31184	1.26379	0.0230516
Zm00001d039907	AP2/ERF and B3 domain-containing transcription repressor TEM1	0.180075	5.19656	4.85088	0.033867
Zm00001d039941	16.9 kDa class I heat shock protein2	1.23738	45.3042	5.19428	0.0014865
Zm00001d039963	Protein SAR DEFICIENT1	0.435926	3.80982	3.12757	0.000793081
Zm00001d039994	Alpha-xylosidase1	65.998	132.2	1.00223	0.00276592
Zm00001d040027	Bowman-Birk type wound-induced proteinase inhibitor WIP1	6.16411	278.991	5.50018	0.000793081
Zm00001d040028		42.7831	2597.67	5.92403	0.000793081
Zm00001d040071	Glycosyltransferase family61 protein	0.635635	4.72276	2.89336	0.000793081
Zm00001d040148	Basic helix-loop-helix (bHLH) DNA-binding superfamily protein	3.94587	10.96	1.47383	0.00213964
Zm00001d040189	No-apical-meristem-related protein1	2.76156	13.8679	2.3282	0.000793081
Zm00001d040190	Hydroxyproline-rich glycoprotein family protein	16.2119	37.5001	1.20984	0.000793081
Zm00001d040244	Pathogenesis-related family protein	20.2065	45.1616	1.16027	0.000793081
Zm00001d040318	NAC domain-containing protein89	4.90333	15.7942	1.68756	0.00213964
Zm00001d040364	Peroxidase72	0.89193	7.02585	2.97767	0.000793081
Zm00001d040399	Peroxidase24	27.9512	62.3217	1.15682	0.000793081
Zm00001d040446	Pyruvate kinase	10.9262	60.8113	2.47655	0.000793081
Zm00001d040468	Major facilitator superfamily defense1	0.188973	1.45013	2.93993	0.00548334
Zm00001d040519	Germin-like protein subfamily 2 member1	13.9585	56.8292	2.02549	0.000793081
Zm00001d041236	Leucine-rich receptor-like protein kinase family protein	12.0696	63.3058	2.39096	0.000793081
Zm00001d041416	Aux/IAA-transcription factor10	28.7002	64.6187	1.17089	0.00650926
Zm00001d041660	Phytase1	12.5487	32.2725	1.36277	0.000793081
Zm00001d041726	Protein DOWNY MILDEW RESISTANCE6	3.54619	11.2851	1.67008	0.000793081
Zm00001d041951	Ring zinc finger protein	0.826076	2.96548	1.84392	0.008432
Zm00001d041991	Beta-fructofuranosidase insoluble isoenzyme CWINV3	0.49603	1.34778	1.44208	0.0428992
Zm00001d042011	AWPM-19-like family protein	2.03033	26.8076	3.72285	0.000793081
Zm00001d042022	Peroxidase12	3.53094	296.551	6.39208	0.000793081
Zm00001d042088	Uridine 5'-monophosphate synthase	10.257	25.98	1.3408	0.000793081
Zm00001d042096	Glutathione S-transferase U16	13.3896	61.9999	2.21116	0.000793081
Zm00001d042104	Glutathione transferase7	0.416816	13.923	5.06192	0.00213964
Zm00001d042148	Cytokinin oxidase2	0.310668	2.54092	3.0319	0.0298356
Zm00001d042244	Potasium ion uptake permease1	0.113573	0.836733	2.88115	0.00335112
Zm00001d042275	Phosphatidylinositol transfer protein CSR1	1.04815	8.85908	3.07931	0.000793081
Zm00001d042319	Squamosa promoter-binding-like protein6	1.62154	5.87536	1.85731	0.00335112
Zm00001d042382	Metal-dependent protein hydrolase	0.551094	7.99401	3.85855	0.000793081
Zm00001d042446	KDEL-tailed cysteine endopeptidase CEP1	21.0778	51.2228	1.28106	0.000793081
Zm00001d042455	RING/U-box superfamily protein	8.9986	22.1424	1.29904	0.0014865
Zm00001d042473	Peptide transporter PTR2	0.260443	1.01575	1.96351	0.0315786
Zm00001d042482	bHLH-transcription factor132	2.80417	6.15309	1.13374	0.0410079
Zm00001d042608	U-box domain-containing protein4	1.98103	5.68774	1.5216	0.000793081
Zm00001d042637	Leucine-rich receptor-like protein kinase family protein	0.0735704	1.08048	3.8764	0.000793081
Zm00001d042661	Serine hydroxymethyltransferase7	9.16312	22.7178	1.30991	0.000793081
Zm00001d042685	Glutamate-oxaloacetate transaminase4	7.31834	21.299	1.54119	0.000793081
Zm00001d042697	Photosystem II subunit PsbS1	1.37439	6.77671	2.30179	0.00443746
Zm00001d042768	Hevamine-A	0.436315	15.8113	5.17944	0.00276592
Zm00001d042779	Protein ABSCISIC ACID-INSENSITIVE5	3.44305	19.8937	2.53055	0.000793081
Zm00001d042780	Alpha/beta-Hydrolases superfamily protein	3.24633	9.97698	1.61979	0.000793081
Zm00001d042848	Laccase-7	0.8536	3.97098	2.21786	0.000793081
Zm00001d042863		2.87876	9.0363	1.65029	0.00335112
Zm00001d042892	Response regulator20	0.269594	3.0235	3.48736	0.0446746
Zm00001d043025	Probable WRKY transcription factor33	0.196572	4.76511	4.59938	0.0014865
Zm00001d043039	EPIDERMAL PATTERNING FACTOR-like protein6	0.703486	2.39839	1.76947	0.0154569
Zm00001d043128	NHL25	2.32657	8.48744	1.86712	0.0111883
Zm00001d043166	UDP-glycosyltransferase87A1	0.078108	1.15872	3.89092	0.0244814
Zm00001d043195	Metacaspase-6	5.05362	19.0656	1.91558	0.000793081
Zm00001d043196	DNA glycosylase superfamily protein	1.61649	5.14765	1.67105	0.00335112
Zm00001d043249	NAD(P)H dehydrogenase (quinone) FQR1	42.9188	94.8601	1.14419	0.000793081
Zm00001d043253	Receptor-like serine/threonine-protein kinase SD1-8	0.0904673	5.03477	5.79839	0.000793081
Zm00001d043272	SC3 protein	4.4625	10.8562	1.28259	0.00335112
Zm00001d043350	Auxin amido synthetase7	0.225379	20.6959	6.52085	0.000793081
Zm00001d043469	Trehalose-6-phosphate synthase7	6.01454	13.8716	1.20561	0.000793081
Zm00001d043479	Coiled-coil domain-containing protein25	0.892991	3.11584	1.80291	0.0133778
Zm00001d043480	Proline-rich receptor-like protein kinase PERK15	0.678777	3.16664	2.22194	0.00335112
Zm00001d043512	Protein kinase family protein with leucine-rich repeat domain	0.56275	4.32325	2.94155	0.000793081
Zm00001d043515	Aux/IAA-transcription factor12	1.29479	17.4987	3.75646	0.000793081
Zm00001d043528	Pathogen-related protein	1.22109	7.4129	2.60187	0.00335112
Zm00001d043573		1.30572	4.92329	1.91477	0.0014865
Zm00001d043601	NADP-dependent malic enzyme6	6.76471	19.5037	1.52765	0.000793081
Zm00001d043607	Hexokinase6	2.00936	5.60671	1.48042	0.000793081
Zm00001d043706	DNA binding protein	2.74945	9.49958	1.78872	0.000793081
Zm00001d043735	Bidirectional sugar transporter SWEET2	0.255176	7.11366	4.80103	0.0226641
Zm00001d043741	NPK1-related protein kinase-like protein	0.287346	2.20314	2.9387	0.0204103
Zm00001d043870		0.0961319	1.48829	3.9525	0.0252101
Zm00001d043935	Ras-related protein RABA1f	1.56609	6.29513	2.00707	0.00443746
Zm00001d044015	Protein phosphatase homolog8	3.32093	8.23705	1.31054	0.00601027
Zm00001d044018	Probable plastid-lipid-associated protein14 chloroplastic	2.85656	6.76928	1.24472	0.049038
Zm00001d044024	Ustilago maydis induced8	3.65213	10.4919	1.52246	0.000793081
Zm00001d044030	UDP-Glycosyltransferase superfamily protein	0.320095	2.03945	2.67161	0.0185
Zm00001d044083	PIN-formed protein10	9.24551	26.1595	1.50051	0.000793081
Zm00001d044129	Glucose-1-phosphate adenylyltransferase large subunit	2.69132	22.0305	3.03312	0.000793081
Zm00001d044138	Siroheme uroporphyrinogen methyltransferase1	2.56746	8.43285	1.71568	0.000793081
Zm00001d044253	IQ domain-containing protein IQM5	5.69438	33.5236	2.55757	0.000793081
Zm00001d044291	Actin binding protein family	1.39371	14.2652	3.3555	0.000793081
Zm00001d044442	ABC transporter G family member40	1.99296	12.5306	2.65247	0.000793081
Zm00001d044516	DCD (Development and Cell Death) domain protein	8.37048	82.3415	3.29824	0.000793081
Zm00001d044608	Asparagine synthetase2	108.27	262.654	1.27854	0.000793081
Zm00001d044686	Non-specific lipid-transfer protein	208.22	1126.02	2.43506	0.000793081
Zm00001d048621	ABC transporter G family member11	1.36115	3.3439	1.29671	0.0204103
Zm00001d048690	Serine carboxypeptidase-like50	1.05391	6.39445	2.60106	0.000793081
Zm00001d048695	F-box family protein	1.24955	2.68197	1.10188	0.0499356
Zm00001d048705	Benzoxazinone synthesis5	17.7786	79.1006	2.15355	0.000793081
Zm00001d048726	Tropinone reductase2	0.621451	3.30497	2.41092	0.00794214
Zm00001d048789		1.04256	4.1205	1.98269	0.00979648
Zm00001d048812	22kD alpha zein4	1.58943	10.5387	2.72912	0.000793081
Zm00001d048841	Patatin-like protein2	1.90609	349.803	7.51978	0.000793081
Zm00001d026737		2.16176	4.96973	1.20096	0.0288365
Zm00001d048877	Probable LRR receptor-like serine/threonine-protein kinase	0.252073	2.13692	3.08362	0.000793081
Zm00001d048890	Acyl-coenzyme A oxidase	0.358637	1.41618	1.98141	0.0129411
Zm00001d048903	Acidic endochitinase	3.68223	935.717	7.98935	0.000793081
Zm00001d048953	3-ketoacyl-CoA synthase2	1.07167	15.241	3.83002	0.000793081
Zm00001d048954	GDP-mannose 3,5-epimerase2 isoform	14.5903	31.1409	1.0938	0.000793081
Zm00001d048998	Chlorophyll a-b binding protein CP26 chloroplastic	0.947296	3.3782	1.83437	0.0258276
Zm00001d049055	Serine carboxypeptidase F13S12.6	25.552	71.1751	1.47793	0.000793081
Zm00001d049059	Alcohol dehydrogenase2	170.821	352.583	1.04548	0.0125226
Zm00001d049071	Peroxidase superfamily protein	0.215962	1.756	3.02345	0.0138092
Zm00001d049081		0.0613571	0.995438	4.02003	0.0088952
Zm00001d049179	O-methyltransferase ZRP4	274.254	633.991	1.20895	0.0142226
Zm00001d049224	CRP7 - Cysteine-rich family protein precursor expressed	2.69373	7.39503	1.45695	0.0428992
Zm00001d049232	UV-B-induced protein chloroplastic	1.35196	3.621	1.42133	0.0111883
Zm00001d049273	Coiled-coil domain-containing protein SCD2	2.15608	4.7891	1.15134	0.0120973
Zm00001d049277	NAD(P)-binding Rossmann-fold superfamily protein	7.44361	15.9037	1.09529	0.00979648
Zm00001d049349	Protein NRT1/ PTR FAMILY4.4	0.819271	25.9361	4.98448	0.000793081
Zm00001d049510	Putative cellulose synthase-like family protein	9.56401	53.4919	2.48363	0.000793081
Zm00001d026785		4.17389	13.1393	1.65442	0.0125226
Zm00001d049860	NAC domain containing protein84	4.18209	25.191	2.59061	0.000793081
Zm00001d049950	Male sterile protein homolog1	8.57066	33.4148	1.96301	0.000793081
Zm00001d049995	Nitrate reductase	0.954574	10.4842	3.45722	0.000793081
Zm00001d050082	Pectinesterase	1.21122	21.928	4.17824	0.000793081
Zm00001d050198	Alpha/beta-Hydrolases superfamily protein	1.37269	8.27521	2.59179	0.000793081
Zm00001d050224	4-coumarate--CoA ligase1	0.300555	2.17816	2.85741	0.0133778
Zm00001d050293	Trehalose-6-phosphate synthase9	1.47129	8.17595	2.47431	0.000793081
Zm00001d050346	Annexin	1.7695	20.3227	3.52168	0.000793081
Zm00001d050969	Elongation factor Tu	2.94678	6.15679	1.06304	0.0291383
Zm00001d051056	S-adenosylmethionine decarboxylase proenzyme	27.0183	63.2415	1.22693	0.000793081
Zm00001d051125	LRR receptor-like serine/threonine-protein kinase EFR	0.367347	1.5298	2.05813	0.00335112
Zm00001d051359	Acetylglutamate kinase chloroplastic	10.7403	30.8867	1.52395	0.000793081
Zm00001d051368	Expansin-B4	0.518315	3.03924	2.55181	0.0142226
Zm00001d051504	Probable purine permease11	1.44651	8.71419	2.59079	0.000793081
Zm00001d051675	Transmembrane 9 superfamily member12	2.87502	14.792	2.36318	0.000793081
Zm00001d051681	Glycosyltransferase6	1.01185	4.50293	2.15387	0.0014865
Zm00001d051773	Zinc finger (C3HC4-type RING finger) family protein	0.495793	14.4197	4.86216	0.000793081
Zm00001d051829	U-box domain-containing protein44	0.785196	3.19712	2.02565	0.0014865
Zm00001d051842	Zn-dependent hydrolase	0.141736	3.87196	4.77178	0.000793081
Zm00001d051867	Probable xyloglucan endotransglucosylase/hydrolase protein32	0.371865	4.0584	3.44806	0.00335112
Zm00001d051934	5-pentadecatrienyl resorcinol O-methyltransferase	8.23957	22.6614	1.45959	0.000793081
Zm00001d052112	Growth-regulating factor6	13.0142	34.5214	1.4074	0.000793081
Zm00001d052137	Probable tyrosine-protein phosphatase	0.804298	6.86373	3.09319	0.00213964
Zm00001d052152	Putative AP2/EREBP transcription factor superfamily protein	5.68554	19.5394	1.78102	0.00794214
Zm00001d052164		2.95264	8.39432	1.50741	0.00276592
Zm00001d052206	Protein EXORDIUM	3.10534	24.6739	2.99016	0.000793081
Zm00001d052208	EPIDERMAL PATTERNING FACTOR-like protein1	0.400477	2.06254	2.36463	0.040019
Zm00001d052335	Peroxidase67	0.295504	143.799	8.92667	0.000793081
Zm00001d052457	Calcium-transporting ATPase4 plasma membrane-type	7.43713	32.8517	2.14315	0.000793081
Zm00001d052527	Root cap periphery gene2	0.973792	3.34464	1.78016	0.0326301
Zm00001d052653	Respiratory burst oxidase4	3.65761	40.4087	3.46569	0.000793081
Zm00001d052661		0.853194	6.20371	2.86219	0.00548334
Zm00001d052690	UPF0481 protein	2.77549	9.85188	1.82765	0.0014865
Zm00001d052939	OSJNBb0045P24.5 protein	0.422606	8.52078	4.3336	0.000793081
Zm00001d052985		7.29524	14.6558	1.00645	0.033867
Zm00001d053087	G-type lectin S-receptor-like serine/threonine-protein kinase SD2-5	0.245078	5.00222	4.35126	0.000793081
Zm00001d053138	Lipase-like PAD4	4.25103	8.53277	1.0052	0.0247975
Zm00001d053212	E3 ubiquitin ligase BIG BROTHER-related	16.5023	34.1726	1.05018	0.000793081
Zm00001d053394		2.84102	77.4823	4.76939	0.000793081
Zm00001d053675	Lipoxygenase10	9.4531	37.5335	1.98932	0.000793081
Zm00001d053706	ABC transporter B family member15	5.79276	19.3967	1.74349	0.000793081
Zm00001d053715	UDP-glycosyltransferase 84A1	2.309	19.0368	3.04345	0.000793081
Zm00001d053748		1.16213	6.29124	2.43657	0.0014865
Zm00001d054044	Catalase isozyme3	0.116283	23.4533	7.656	0.0142226
Zm00001d048611	Metallothionein-like protein1B	0.774055	13.3425	4.10745	0.00496661
Zm00001d048629		8.92735	42.3679	2.24667	0.000793081
Zm00001d048649	Expressed protein	10.2515	24.2024	1.23932	0.0315786
Zm00001d048680	Protein MID1-COMPLEMENTING ACTIVITY 1	11.6549	71.3197	2.61336	0.000793081
Zm00001d048702	Benzoxazinone synthesis3	10.9022	35.2035	1.6911	0.000793081
Zm00001d048957		7.27597	17.3465	1.25343	0.0146969
Zm00001d049107		0.314666	3.34611	3.41059	0.00389457
Zm00001d049157	Octicosapeptide/Phox/Bem1p (PB1) domain-containing protein	1.78312	6.10122	1.7747	0.0129411
Zm00001d049256		2.8558	8.61126	1.59233	0.00650926
Zm00001d049541	Flavone 3'-O-methyltransferase1	3.17457	119.402	5.23313	0.000793081
Zm00001d049608	Fertilization independent endosperm1	0.362756	1.56329	2.10751	0.0111883
Zm00001d049630	Galactose oxidase/kelch repeat superfamily protein	10.3976	35.3709	1.76631	0.000793081
Zm00001d049632	F-box/kelch-repeat protein	3.57832	10.6552	1.57421	0.000793081
Zm00001d049727	Acidic endochitinase	0.162023	5.32735	5.03915	0.000793081
Zm00001d049774	BTB/POZ and MATH domain-containing protein1	0.727082	7.00395	3.26798	0.000793081
Zm00001d049954	Monodehydroascorbate reductase1 peroxisomal	1.94331	56.0278	4.84956	0.000793081
Zm00001d050011	Alpha carbonic anhydrase7	3.20699	14.9906	2.22477	0.000793081
Zm00001d050021	Abscisic acid 8'-hydroxylase3	0.0919471	17.921	7.60663	0.00601027
Zm00001d050043	Putative wound responsive protein	3.05668	10.9382	1.83934	0.000793081
Zm00001d050164	Wall-associated receptor kinase-like20	0.209919	9.5916	5.51387	0.000793081
Zm00001d050196	Alpha/beta-Hydrolases superfamily protein	0.439984	4.08807	3.2159	0.000793081
Zm00001d050406	Probable mannan synthase7	0.396718	1.46179	1.88155	0.00276592
Zm00001d050437		0.544597	2.14409	1.9771	0.0472989
Zm00001d050455	Anthranilate N-benzoyltransferase protein1	5.61086	35.3428	2.65512	0.000793081
Zm00001d026859		1.37934	10.0815	2.86966	0.040019
Zm00001d050518	MAC/Perforin domain containing protein	0.585158	3.57141	2.6096	0.000793081
Zm00001d051018	B-box zinc finger protein24	6.98149	15.3245	1.13424	0.0281818
Zm00001d051041	NAD(P)-binding Rossmann-fold superfamily protein	0.97387	5.02633	2.3677	0.00794214
Zm00001d051161	Phenylalanine ammonia lyase3	29.261	557.502	4.25192	0.000793081
Zm00001d051163	Phenylalanine ammonia lyase5	14.8871	41.1795	1.46787	0.000793081
Zm00001d051272	Ascorbate-specific transmembrane electron transporter1	4.18546	10.8663	1.3764	0.00276592
Zm00001d051525	Oligopeptide transporter4	1.36375	26.5482	4.28296	0.000793081
Zm00001d051637	Protein NRT1/ PTR FAMILY7.1	0.375276	6.25843	4.05978	0.000793081
Zm00001d051659		3.86935	9.56099	1.30507	0.0397107
Zm00001d051676	ADP-ribosylation factor GTPase-activating protein AGD12	1.33924	3.1131	1.21694	0.0285103
Zm00001d051761	Aspartyl protease APCB1	6.96975	20.5881	1.56263	0.000793081
Zm00001d051804	Glutamine synthetase root isozyme4	22.7675	111.598	2.29326	0.000793081
Zm00001d051873	Signal peptide peptidase-like4	7.04399	15.9026	1.1748	0.000793081
Zm00001d052060	Trehalose-6-phosphate synthase10	8.59978	39.9257	2.21495	0.000793081
Zm00001d052170	Galactoside 2-alpha-L-fucosyltransferase	1.28984	7.97263	2.62786	0.000793081
Zm00001d052224	Wound/stress protein	50.2569	105.699	1.07257	0.000793081
Zm00001d052229	Ethylene-responsive transcription factor ERF056	2.09103	7.02373	1.74802	0.0165955
Zm00001d052256	Transcription factor TCP14	5.13818	10.6847	1.05621	0.0461401
Zm00001d052333	Hypoxia-responsive family protein	112.381	462.754	2.04185	0.000793081
Zm00001d052340	CBL-interacting serine/threonine-protein kinase10	14.2856	42.8818	1.5858	0.000793081
Zm00001d052357	Probable WRKY transcription factor30	2.2945	5.53361	1.27004	0.0215147
Zm00001d052435	Probable peptide/nitrate transporter	3.12943	20.6603	2.72289	0.000793081
Zm00001d052581	Disease resistance protein RPM1	0.0595541	0.885847	3.89478	0.0188858
Zm00001d052651	Probable xyloglucan endotransglucosylase/hydrolase protein5	21.0943	43.9161	1.0579	0.00276592
Zm00001d052741	NC domain-containing protein-related	0.352376	5.69838	4.01537	0.0014865
Zm00001d052776	VAMP protein SEC22	3.72327	90.959	4.61058	0.000793081
Zm00001d052847	Putative WRKY DNA-binding domain superfamily protein	0.239125	1.45177	2.60197	0.0014865
Zm00001d052937	OSJNBb0045P24.5 protein	3.71881	23.4653	2.65761	0.000793081
Zm00001d052992	Disease resistance protein RPM1	2.77656	5.80349	1.06362	0.000793081
Zm00001d053055	Dirigent protein23	15.7962	105.258	2.73628	0.000793081
Zm00001d053119		0.136097	1.11954	3.0402	0.000793081
Zm00001d053143	Amino acid permease2	17.2349	45.7563	1.40864	0.000793081
Zm00001d053223	L-ascorbate peroxidase 3 peroxisomal	27.3585	62.2894	1.187	0.000793081
Zm00001d053522	Whole genome shotgun sequence of line PN40024 scaffold_142.assembly12x (Fragment)	4.26925	12.7179	1.57481	0.00548334
Zm00001d053612	ABC transporter G family member40	1.15608	3.3885	1.55141	0.000793081
Zm00001d053695	Putative lysM-domain receptor-like protein kinase family protein	3.07915	6.55262	1.08954	0.0397107
Zm00001d053818	Protein kinase superfamily protein	3.7886	9.23797	1.28591	0.00443746
Zm00001d053982	Glycosyl hydrolase family protein	0.245585	2.77085	3.49603	0.0014865
Zm00001d054015	Peptidyl-prolyl cis-trans isomerase FKBP18 chloroplastic	3.40241	10.5074	1.62678	0.0158419
Zm00001d054093	Senescence-associated protein DIN1	23.8093	121.51	2.35148	0.000793081
Zm00001d012821	Probable inactive poly [ADP-ribose] polymerase SRO1	31.0219	68.7448	1.14796	0.000793081
Zm00001d012847	Sec14p-like phosphatidylinositol transfer family protein	1.38854	9.45089	2.76688	0.000793081
Zm00001d012848	SAM domain family protein	0.853524	3.47687	2.02629	0.0426164
Zm00001d012962	Probable protein phosphatase 2C4	5.06797	10.7168	1.08039	0.00276592
Zm00001d012972	Chalcone flavanone isomerase3	2.2652	32.9141	3.861	0.000793081
Zm00001d013053	Probable prolyl 4-hydroxylase12	3.80768	14.2023	1.89915	0.000793081
Zm00001d013080	Leucine-rich repeat extensin-like protein6	0.350175	2.61263	2.89936	0.00936685
Zm00001d013099	Probable carboxylesterase15	1.69476	27.6124	4.02616	0.000793081
Zm00001d013185	Allene oxide synthase chloroplastic	5.93661	25.9952	2.13053	0.000793081
Zm00001d013193	CCG-binding protein1	32.1261	170.345	2.40664	0.000793081
Zm00001d013208	Zinc finger protein AZF2	1.97292	5.87844	1.5751	0.0472989
Zm00001d013239	Expressed protein	0.631717	1.91189	1.59765	0.000793081
Zm00001d013245	UDP-glucose 6-dehydrogenase	81.49	184.876	1.18186	0.000793081
Zm00001d013296	ATP sulfurylase1 chloroplastic	13.0603	38.4399	1.55741	0.000793081
Zm00001d013302	Aux/IAA-transcription factor21	32.1596	70.1536	1.12527	0.000793081
Zm00001d013398		1.5033	8.12085	2.43349	0.000793081
Zm00001d013529	Protein NRT1/ PTR FAMILY2.9	1.47221	33.2933	4.49917	0.000793081
Zm00001d013610	Osmotin-like protein OSM34	1.88539	16.9007	3.16415	0.000793081
Zm00001d013705	VAN3-binding protein	4.55843	10.022	1.13655	0.011654
Zm00001d013725	Gibberellin 20-oxidase4	77.0985	167.294	1.11761	0.00601027
Zm00001d013786	Transferases	1.53981	6.61027	2.10196	0.000793081
Zm00001d013809	Protein DETOXIFICATION40	15.0719	80.0807	2.4096	0.000793081
Zm00001d013830	Cytochrome P450 family 76 subfamily C polypeptide7	0.247678	2.11687	3.0954	0.00335112
Zm00001d014116	Phosphate transporter protein1	1.07606	14.1103	3.71291	0.000793081
Zm00001d014166	Putative calcium-transporting ATPase13 plasma membrane-type	0.618565	3.23554	2.38701	0.000793081
Zm00001d014168	3-ketoacyl-CoA synthase2	11.3514	26.1993	1.20666	0.000793081
Zm00001d014282		16.3433	62.4596	1.93422	0.0181262
Zm00001d014325	Calcium-binding EF-hand family protein	6.2791	14.1562	1.17281	0.00496661
Zm00001d014366	SKU5 similar4	6.39747	17.0867	1.4173	0.000793081
Zm00001d014386	Patatin-like protein6	1.27743	3.91501	1.61577	0.0230516
Zm00001d014459	Cytochrome P450 family 77 subfamily B polypeptide1	7.80925	31.5182	2.01293	0.000793081
Zm00001d014467	Peroxidase3	9.21525	21.3035	1.209	0.0014865
Zm00001d014530	Phenolic glucoside malonyltransferase1	0.420024	28.6115	6.08998	0.00650926
Zm00001d014608	Peroxidase16	167.003	348.083	1.05956	0.000793081
Zm00001d014690	Auxin response factor35	4.68856	14.5498	1.63378	0.000793081
Zm00001d014701	Myb family transcription factor PHL6	3.32203	6.77041	1.02718	0.0138092
Zm00001d014722	Glycosyltransferase	1.78765	6.02067	1.75186	0.00650926
Zm00001d014758	Bifunctional inhibitor/lipid-transfer protein/seed storage 2S albumin superfamily protein	0.445478	2.81382	2.6591	0.0472989
Zm00001d014804	Eukaryotic aspartyl protease family protein	0.369001	2.99945	3.023	0.00213964
Zm00001d014852	Ser/Thr-rich protein T10 in DGCR region	0.638286	34.7575	5.76698	0.000793081
Zm00001d014918	GDSL esterase/lipase EXL3	1.04468	6.83694	2.71029	0.000793081
Zm00001d014944	Lactate dehydrogenase1	16.964	88.853	2.38894	0.000793081
Zm00001d014947	Beta-fructofuranosidase	0.443304	2.54684	2.52234	0.000793081
Zm00001d015091	Bax inhibitor1	4.4416	31.1422	2.80972	0.000793081
Zm00001d015377	Pentatricopeptide repeat-containing protein	0.172629	1.38944	3.00876	0.00701514
Zm00001d015477	Protein ECERIFERUM3	3.30627	37.8021	3.51519	0.000793081
Zm00001d015513	Dihydroflavonol-4-reductase	2.13977	5.56164	1.37806	0.00979648
Zm00001d015515	Probable WRKY transcription factor40	0.08851	46.2214	9.02851	0.0255407
Zm00001d015589	Premnaspirodiene oxygenase	1.19154	10.1162	3.08577	0.000793081
Zm00001d015599	Cyclase family protein	2.64868	12.0006	2.17977	0.000793081
Zm00001d015637	GDSL esterase/lipase	2.07929	4.90021	1.23675	0.0397107
Zm00001d015844	Alpha/beta hydrolase family protein	14.4579	30.0422	1.05513	0.000793081
Zm00001d015852	Lipoxygenase11	2.70371	13.8156	2.35329	0.000793081
Zm00001d015877		3.00408	13.5108	2.16912	0.0158419
Zm00001d015963	Protein DETOXIFICATION16	1.57951	3.86423	1.2907	0.040019
Zm00001d016031	GDSL esterase/lipase	2.62014	20.2729	2.95184	0.000793081
Zm00001d016119	Protein SOMBRERO	3.73757	12.0269	1.68609	0.000793081
Zm00001d016128		10.027	20.6069	1.03924	0.00701514
Zm00001d016322		0.609523	1.97036	1.69271	0.021144
Zm00001d016379		4.21694	39.9593	3.24426	0.000793081
Zm00001d016394	OSJNBa0087H01.6 protein	0.488364	4.83107	3.30631	0.0014865
Zm00001d016441	Tyrosine aminotransferase	1.25298	3.38843	1.43525	0.0165955
Zm00001d016471	Trans-cinnamate 4-monooxygenase	2.54102	87.4525	5.10502	0.000793081
Zm00001d016483	MACPF domain-containing protein	0.406581	8.46791	4.38039	0.000793081
Zm00001d016551	Leucine aminopeptidase2 chloroplastic	2.46594	7.87119	1.67445	0.000793081
Zm00001d016586	Hydroxyproline-rich glycoprotein family protein	0.613041	3.65092	2.5742	0.000793081
Zm00001d016705	ATPase inhibitor	36.2199	603.147	4.05766	0.000793081
Zm00001d016708	Beta-fructofuranosidase	0.180276	34.7942	7.5925	0.000793081
Zm00001d016930	Transmembrane 9 superfamily member12	0.314984	2.08528	2.72689	0.0154569
Zm00001d016950	NAC30 NAC type transcription factor	0.428376	4.2233	3.30142	0.000793081
Zm00001d017060	Hypoxia-responsive family protein	37.5965	146.305	1.96031	0.000793081
Zm00001d017079	BTB/POZ domain-containing protein	2.53769	7.65434	1.59276	0.0014865
Zm00001d017152	Endochitinase precursor4	0.725434	29.3413	5.33795	0.000793081
Zm00001d017240	Grx_C2.1-glutaredoxin subgroup I	2.8982	20.3032	2.80848	0.000793081
Zm00001d017288	Plasma membrane intrinsic protein2d	0.979026	66.197	6.07928	0.000793081
Zm00001d017377	Beta-expansin3	11.3459	34.8114	1.61739	0.000793081
Zm00001d017383	Myb domain protein19	2.04261	7.36605	1.85048	0.00213964
Zm00001d017493	Expansin-B4	2.46743	45.1007	4.19207	0.000793081
Zm00001d017613	Protein LYK2	6.74217	21.2972	1.65938	0.000793081
Zm00001d017762	Abscisic acid 8'-hydroxylase1	0.709022	9.09238	3.68076	0.000793081
Zm00001d017806	Sister of liguleless narrow1	2.58517	15.8343	2.61472	0.000793081
Zm00001d017912	LAG1 longevity assurance homolog3	1.30204	6.30858	2.27655	0.000793081
Zm00001d017953	Probable peroxygenase4	8.83795	17.9211	1.01988	0.0204103
Zm00001d017962	RNA-dependent RNA polymerase1	0.459665	1.14241	1.31342	0.0278082
Zm00001d017964	Putative RNA-dependent RNA polymerase	1.82937	5.13735	1.48967	0.000793081
Zm00001d017978	Endoglucanase1	0.523153	4.82954	3.20658	0.000793081
Zm00001d018031	Alpha expansin2	74.1373	252.255	1.76661	0.000793081
Zm00001d018103	Probable RNA-binding protein ARP1	4.69769	16.9107	1.84792	0.000793081
Zm00001d018142	MADS-box protein SVP	7.29903	18.7436	1.36062	0.000793081
Zm00001d018155	Galactoside 2-alpha-L-fucosyltransferase	1.04541	3.49423	1.7409	0.00335112
Zm00001d018211	1-aminocyclopropane-1-carboxylate oxidase35	0.469681	2.10958	2.1672	0.0255407
Zm00001d018229	Adenine nucleotide alpha hydrolases-like superfamily protein	0.671355	5.40461	3.00904	0.00389457
Zm00001d018242	Putative metal tolerance protein C3	3.0187	7.12963	1.2399	0.0102554
Zm00001d018358	Protein TIC 55 chloroplastic	1.29849	3.28322	1.33827	0.0348863
Zm00001d018414	Aux/IAA-transcription factor24	2.36543	15.0521	2.66979	0.000793081
Zm00001d018500	ABC transporter G family member24	1.57694	5.22725	1.72892	0.000793081
Zm00001d012881	DPP6 N-terminal domain-like protein	3.34127	9.94706	1.57387	0.0459337
Zm00001d012909	Soluble epoxide hydrolase	13.4801	51.1688	1.92443	0.000793081
Zm00001d013003	NAC domain-containing protein2	35.985	166.955	2.21399	0.000793081
Zm00001d013109	Calcium-dependent protein kinase10	2.87567	12.6733	2.13983	0.000793081
Zm00001d013151	Transcription factor JUNGBRUNNEN1	0.25699	2.64962	3.366	0.00389457
Zm00001d013276	Myosin-12	0.0751757	0.594168	2.98253	0.000793081
Zm00001d013530	5'-AMP-activated protein kinase-related	0.313721	1.21679	1.95553	0.0200049
Zm00001d013551	Glycine-rich protein	0.577458	11.5394	4.32071	0.0274649
Zm00001d013573	Glucan endo-13-beta-glucosidase7	11.2935	27.348	1.27594	0.000793081
Zm00001d013588	Hydroxyproline-rich glycoprotein family protein	3.37191	12.4826	1.88828	0.000793081
Zm00001d013612	Tubulin beta-4 chain	0.428077	2.2863	2.41707	0.000793081
Zm00001d013707	Aux/IAA-transcription factor22	4.7437	12.7095	1.42183	0.000793081
Zm00001d013759	Cytochrome P450 71D7	0.431147	2.31634	2.42559	0.00548334
Zm00001d013845	E2F transcription factor-like E2FE	152.401	544.766	1.83777	0.000793081
Zm00001d013937	Protochlorophyllide reductase C chloroplastic	12.2999	32.0032	1.37957	0.000793081
Zm00001d013945	Ripening-related protein3	0.747227	45.604	5.93147	0.00443746
Zm00001d013997	Cysteine-rich receptor-like protein kinase2	0.124123	1.23534	3.31507	0.00601027
Zm00001d014063	MDIS1-interacting receptor like kinase2	0.856304	3.86975	2.17604	0.000793081
Zm00001d014102	Divalent ion symporter	2.17119	8.92528	2.03941	0.000793081
Zm00001d014201	Homeobox-leucine zipper protein ATHB-13	0.526779	2.0988	1.99429	0.0146969
Zm00001d014258	Alanine aminotransferase5	179.898	486.808	1.43617	0.000793081
Zm00001d014463	Early nodulin-like protein9	6.71051	20.6117	1.61897	0.000793081
Zm00001d014487	GDSL esterase/lipase	0.184954	2.13547	3.52931	0.0278082
Zm00001d014525	Glycosyltransferase	24.0233	85.1558	1.82567	0.000793081
Zm00001d014625	Cell Division Protein AAA ATPase family	1.0577	3.63885	1.78255	0.0247975
Zm00001d014748	(Z)-3-hexen-1-ol acetyltransferase	0.277698	39.6174	7.15647	0.00496661
Zm00001d014765	B-box zinc finger protein20	4.92442	14.419	1.54994	0.0014865
Zm00001d014816	Senescence-associated protein DIN1	2.04426	6.11789	1.58145	0.0162142
Zm00001d014919	Glycerate dehydrogenase HPR peroxisomal	0.253244	1.79366	2.82431	0.00443746
Zm00001d015084	Polyketide cyclase/dehydrase and lipid transport superfamily protein	2.27968	6.21044	1.44586	0.00389457
Zm00001d015129	Pectin lyase-like superfamily protein	0.197703	1.98162	3.32528	0.0014865
Zm00001d015138		1.34989	5.16802	1.93676	0.000793081
Zm00001d015201	Protein NLP6	2.24519	13.8872	2.62885	0.000793081
Zm00001d015459	4-coumarate--CoA ligase1	0.837118	33.4036	5.31843	0.000793081
Zm00001d015746	Adenine nucleotide transporter BT1 chloroplastic/mitochondrial	2.27677	18.2538	3.00314	0.000793081
Zm00001d015905	Sugars will eventually be exported transporter4a	0.206738	18.0702	6.44966	0.00496661
Zm00001d015921	Plasma membrane-associated cation-binding protein1	6.86723	14.1538	1.04339	0.0154569
Zm00001d016070	Phosphate regulatory homolog1	3.28978	9.49498	1.52917	0.000793081
Zm00001d016185	Peroxidase52	0.351379	2.03843	2.53636	0.00747399
Zm00001d016242	Probable leucine-rich repeat receptor-like serine/threonine-protein kinase	0.418743	3.18195	2.92577	0.000793081
Zm00001d016332	Probable protein phosphatase 2C72	8.6688	17.5822	1.02021	0.0133778
Zm00001d016351	Eukaryotic initiation factor 4A-2	0.130179	0.636925	2.29063	0.00276592
Zm00001d016446	Cysteine proteinase1	89.7124	205.879	1.19842	0.000793081
Zm00001d016459	Serine carboxypeptidase-like19	0.786051	5.20276	2.72658	0.000793081
Zm00001d016460	Serine carboxypeptidase-like19	0.659371	3.96865	2.58949	0.000793081
Zm00001d016469	Gamma-glutamylcyclotransferase2-2	310.28	1165.23	1.90897	0.000793081
Zm00001d016477	Eukaryotic aspartyl protease family protein	2.7174	10.1691	1.9039	0.000793081
Zm00001d016675	Serine/threonine-protein kinase CTR1	2.31735	6.30868	1.44486	0.000793081
Zm00001d016679		22.9779	46.0297	1.00232	0.00335112
Zm00001d016811	ACT domain-containing protein ACR3	0.654709	4.34003	2.72878	0.000793081
Zm00001d017019	ATFP4	1.76978	9.86608	2.47891	0.000793081
Zm00001d017034	Fimbrin-1	0.205683	10.2066	5.63294	0.000793081
Zm00001d017042	Serine/threonine-protein kinase Nek4	2.71996	8.51923	1.64714	0.000793081
Zm00001d017140	GDSL esterase/lipase	9.95608	21.1242	1.08525	0.011654
Zm00001d017147		51.5916	103.855	1.00936	0.000793081
Zm00001d017167	Integrin-linked protein kinase family	0.250613	1.59847	2.67316	0.0133778
Zm00001d017186	Shikimate O-hydroxycinnamoyltransferase	5.96176	22.7804	1.93399	0.000793081
Zm00001d017251	Protein ECERIFERUM1	34.9342	109.078	1.64265	0.000793081
Zm00001d017274	Phenylalanine ammonia-lyase	21.5103	517.086	4.58731	0.000793081
Zm00001d017275	Phenylalanine ammonia lyase9	28.484	66.0267	1.2129	0.000793081
Zm00001d017280		0.096714	0.662591	2.77632	0.0348863
Zm00001d017419	Protein kinase APK1A	2.88464	7.88988	1.45161	0.0185
Zm00001d017425	Cytochrome b5	3.52858	56.9117	4.01157	0.000793081
Zm00001d017445	ELMO/CED-12 family protein	3.81353	8.56054	1.16658	0.00443746
Zm00001d017470	Alpha/beta-Hydrolases superfamily protein	0.834715	3.03805	1.86379	0.00389457
Zm00001d017528	Cytochrome P450 CYP86A35	2.41245	12.3041	2.35056	0.000793081
Zm00001d017547	Dehydrin COR410	0.206216	8.62618	5.38649	0.0014865
Zm00001d017622	OSJNBa0088A01.13 protein	1.27917	12.606	3.30084	0.00747399
Zm00001d017643	Catalytic/ protein phosphatase type 2C	15.7326	67.4605	2.10028	0.000793081
Zm00001d017682	PLATZ transcription factor family protein	2.02524	8.18243	2.01444	0.000793081
Zm00001d017780	Ubiquitin-protein ligase	1.52861	6.45083	2.07727	0.000793081
Zm00001d017820	Galactan beta-1,4-galactosyltransferase GALS1	0.970776	5.11302	2.39696	0.000793081
Zm00001d017821	Probable L-type lectin-domain containing receptor kinase S.5	0.161631	0.911621	2.49573	0.0278082
Zm00001d017825	AT-hook motif nuclear-localized protein29	8.21977	19.4192	1.24032	0.0142226
Zm00001d017958	Glutamine synthetase root isozyme3	87.8641	249.154	1.50369	0.000793081
Zm00001d017968		15.0786	41.9452	1.476	0.0394291
Zm00001d017976	Immediate-early fungal elicitor protein CMPG1	0.46244	2.46015	2.41141	0.0247975
Zm00001d018032	Probable mannan synthase7	2.82254	10.7538	1.92978	0.000793081
Zm00001d018056	DNA binding protein	0.440385	4.29366	3.28537	0.000793081
Zm00001d018090	Annexin2	22.8863	52.3595	1.19397	0.000793081
Zm00001d018105		1.94196	8.45051	2.12153	0.000793081
Zm00001d018159	Alpha-amylase1	5.20348	180.391	5.11551	0.000793081
Zm00001d018282	Subtilisin-like protease SBT1.4	0.593732	8.18015	3.78424	0.000793081
Zm00001d018431	Wall-associated receptor kinase-like8	0.505763	2.37059	2.22871	0.000793081
Zm00001d018455	3-ketoacyl-CoA synthase12	3.59823	13.5551	1.91347	0.0014865
Zm00001d034995	DUF679 domain membrane protein7	0.36414	4.68412	3.68521	0.0291383
Zm00001d035157	Lysine histidine transporter2	3.1998	21.4862	2.74736	0.000793081
Zm00001d035161	Lysine histidine transporter2	1.41973	4.4841	1.6592	0.0200049
Zm00001d035454		1.64148	4.24443	1.37058	0.0226641
Zm00001d035462	Jasmonate-regulated gene21	0.152234	3.46599	4.5089	0.00443746
Zm00001d035475	Isovaleryl-CoA dehydrogenase mitochondrial	16.9137	41.4782	1.29416	0.00213964
Zm00001d035512	Putative AP2/EREBP transcription factor superfamily protein	20.2827	47.9531	1.24138	0.00213964
Zm00001d035680	Subtilisin-chymotrypsin inhibitor CI-1B	1.92464	18.9091	3.29642	0.000793081
Zm00001d035681	Subtilisin-chymotrypsin inhibitor CI-1B	6.14954	42.1649	2.77749	0.000793081
Zm00001d035682	Alpha-humulene/(-)-(E)-beta-caryophyllene synthase	0.271136	2.98674	3.46148	0.000793081
Zm00001d035865	HXXXD-type acyl-transferase family protein	5.76172	19.0824	1.72767	0.000793081
Zm00001d035875	Membrane protein of ER body-like protein	4.23292	12.1367	1.51966	0.0138092
Zm00001d035999	BAG family molecular chaperone regulator1	2.67107	6.46276	1.27474	0.0335699
Zm00001d036197	HXXXD-type acyl-transferase family protein	2.60193	8.393	1.68961	0.00335112
Zm00001d036238	GDSL esterase/lipase	0.292302	1.65824	2.50412	0.0200049
Zm00001d036293	Caffeoyl-CoA O-methyltransferase1	48.6603	126.701	1.38061	0.000793081
Zm00001d036345	Yellow endosperm1	1.84239	4.21535	1.19407	0.0281818
Zm00001d036364	NAC domain containing protein36	0.212315	6.64259	4.96747	0.00747399
Zm00001d036425	Silky1	1.18685	20.1726	4.08719	0.000793081
Zm00001d036431	Ripening protein	4.38373	10.3712	1.24235	0.0374753
Zm00001d036726	Putative WRKY DNA-binding domain superfamily protein	0.246748	2.79964	3.50413	0.00979648
Zm00001d036831	E3 ubiquitin-protein ligase RGLG1	5.6231	27.5855	2.29447	0.000793081
Zm00001d036933	Aldehyde dehydrogenase family 2 member C4	1.0671	7.86521	2.88179	0.000793081
Zm00001d036950		7.73391	96.3436	3.63892	0.000793081
Zm00001d036951	Glutathione transferase19	265.056	605.398	1.19159	0.000793081
Zm00001d037025	GDSL esterase/lipase	1.67549	6.72898	2.00581	0.0014865
Zm00001d037052	Ubiquitin-conjugating enzyme E2 11	16.861	73.0159	2.11452	0.000793081
Zm00001d037057	Transmembrane amino acid transporter family protein	0.614037	35.0915	5.83665	0.000793081
Zm00001d037150	Probable tyrosine-protein phosphatase	8.66466	26.9203	1.63548	0.000793081
Zm00001d037164	Peptidase M20/M25/M40 family protein	19.7972	72.0117	1.86294	0.000793081
Zm00001d037205	Protein EXORDIUM	6.16432	20.7338	1.74997	0.000793081
Zm00001d037384	Anthocyanidin 3-O-glucosyltransferase	4.79794	9.67127	1.01129	0.0226641
Zm00001d037439	ZCN11	4.64993	36.6164	2.97721	0.000793081
Zm00001d037452	B-cell receptor-associated 31-like	15.8455	38.1918	1.26918	0.000793081
Zm00001d037540	Fasciclin-like arabinogalactan protein2	70.1543	143.049	1.02791	0.000793081
Zm00001d037547	Guaiacol peroxidase3	0.193066	2.71857	3.81568	0.0173659
Zm00001d037576	Pyrophosphate-energized vacuolar membrane proton pump	1.27928	9.19253	2.84512	0.000793081
Zm00001d037610		3.49539	10.2972	1.55872	0.000793081
Zm00001d037674	Alliin lyase	1.89907	16.2941	3.10099	0.000793081
Zm00001d037689	Hexokinase7	21.6236	124.999	2.53123	0.000793081
Zm00001d037693	Malic enzyme	2.75668	36.9584	3.7449	0.000793081
Zm00001d037751	Late embryogenesis abundant (LEA) hydroxyproline-rich glycoprotein family	6.60847	23.085	1.80457	0.0014865
Zm00001d037797	Serine carboxypeptidase-like27	0.365469	5.53857	3.92169	0.000793081
Zm00001d037852	Mediator of RNA polymerase II transcription subunit33A	0.702287	1.94541	1.46994	0.00548334
Zm00001d037934	UDP-glucuronic acid decarboxylase4	44.3821	120.37	1.43942	0.000793081
Zm00001d038064	Cytochrome P450 family 94 subfamily D polypeptide2	0.363258	3.5761	3.29932	0.000793081
Zm00001d038081	Protein SHI RELATED SEQUENCE6	0.942775	4.38968	2.21913	0.0107171
Zm00001d038143	GDSL esterase/lipase	1.89516	7.82218	2.04525	0.000793081
Zm00001d038151		3.06303	84.0009	4.77737	0.000793081
Zm00001d038161	Resistance to phytophthora1	0.403264	1.63245	2.01724	0.0125226
Zm00001d038196	Beta-hexosaminidase3	38.7211	84.7975	1.1309	0.00650926
Zm00001d038275	Auxin import carrier4	0.447992	3.14385	2.81099	0.00213964
Zm00001d038280	U-box domain-containing protein29	1.39875	7.24735	2.37332	0.00213964
Zm00001d038326	Serine/threonine-protein kinase SRK2A	1.38976	5.50909	1.98698	0.000793081
Zm00001d038412	Ammonium transporter2	0.136984	4.38446	5.00032	0.0146969
Zm00001d038459	Putative VHS/GAT domain containing family protein	4.18166	8.72453	1.061	0.0177329
Zm00001d038555	Cytochrome P450 98A3	21.7277	110.413	2.3453	0.000793081
Zm00001d038642	Protein SULFUR DEFICIENCY-INDUCED 1	3.89476	22.0598	2.50181	0.000793081
Zm00001d038648	Calreticulin-3	20.0218	50.6251	1.33828	0.000793081
Zm00001d038650	Xylem bark cysteine peptidase3	4.66206	9.60772	1.04323	0.00979648
Zm00001d038657	P-loop containing nucleoside triphosphate hydrolases superfamily protein	0.791654	3.1313	1.98382	0.0014865
Zm00001d038685	Probable magnesium transporter NIPA6	3.14156	6.95128	1.1458	0.0102554
Zm00001d038764	UDP-glycosyltransferase88A1	0.247203	2.15532	3.12414	0.0181262
Zm00001d038784	Aux/IAA-transcription factor30	0.336084	1.1606	1.78798	0.0443994
Zm00001d038843	Putative WRKY DNA-binding domain superfamily protein	0.844465	9.24888	3.45317	0.000793081
Zm00001d038863	Transcription factor bHLH87	1.16769	7.3576	2.65558	0.000793081
Zm00001d038870	Late embryogenesis abundant protein	83.5423	172.108	1.04274	0.0207789
Zm00001d038905	Probable beta-1,4-xylosyltransferase IRX10L	7.42669	39.609	2.41504	0.000793081
Zm00001d038930	Transcription factor MYB36	0.335347	8.3065	4.63051	0.000793081
Zm00001d038992	Glyoxal oxidase	1.86149	5.07735	1.44762	0.00794214
Zm00001d038998	Putative DUF1421 domain family protein	0.567803	1.62497	1.51695	0.0154569
Zm00001d039052	Sugar transporter ERD6-like6	0.0758321	1.17265	3.95081	0.0397107
Zm00001d039183	Protein HYPER-SENSITIVITY-RELATED4	1.17329	3.06419	1.38494	0.0111883
Zm00001d034990	Pectin lyase-like superfamily protein	2.1716	7.07923	1.70484	0.0014865
Zm00001d035013	Cytochrome P450 71A26	1.29903	4.05653	1.64281	0.0146969
Zm00001d035046	Non-lysosomal glucosylceramidase	0.562386	3.38302	2.58868	0.000793081
Zm00001d035236	Plant calmodulin-binding protein-related	0.150937	2.78591	4.20613	0.01508
Zm00001d035457	Trihelix transcription factor GT-3b	1.1991	14.1416	3.55993	0.000793081
Zm00001d035558	Mannose-specific jacalin-related lectin	1.6809	41.3722	4.62136	0.000793081
Zm00001d035589	CBL-interacting protein kinase26	1.32829	2.7655	1.05797	0.0419438
Zm00001d035603	UPA23	1.58802	4.05563	1.35269	0.0493271
Zm00001d035662	Metallothionein-like protein 2C	26.8539	156.175	2.53996	0.000793081
Zm00001d035694		0.91226	6.33429	2.79567	0.00443746
Zm00001d001349		1.09565	21.5596	4.29847	0.000793081
Zm00001d036125	Early nodulin-related	11.7154	283.934	4.59908	0.000793081
Zm00001d036136		4.46945	17.6453	1.98111	0.000793081
Zm00001d036338	Peptidoglycan-binding LysM domain-containing protein	0.395997	2.77079	2.80674	0.000793081
Zm00001d036409	OSJNBa0013K16.15 protein	1.03774	43.9858	5.40552	0.000793081
Zm00001d036484	Aminodeoxychorismate synthase chloroplastic	3.81312	8.44781	1.14761	0.000793081
Zm00001d036541	Maize insect resistance2	9.50596	36.9423	1.95837	0.000793081
Zm00001d036700	CASP-like protein13	0.766922	3.27447	2.09411	0.0219544
Zm00001d036715	Transmembrane 9 superfamily member9	0.233151	8.93826	5.26066	0.000793081
Zm00001d036835	Peroxidase67	0.233582	617.47	11.3682	0.000793081
Zm00001d036918	Aux/IAA-transcription factor26	1.90291	5.56396	1.54791	0.0142226
Zm00001d036965	Zinc transporter4	6.19354	14.1573	1.19271	0.00496661
Zm00001d036978	HAD superfamily subfamily IIIB acid phosphatase	6.46083	15.5009	1.26256	0.000793081
Zm00001d037035	Cyclic nucleotide-gated ion channel1	2.79737	6.28586	1.16804	0.000793081
Zm00001d037180	Gibberellin receptor GID1L2	5.48909	13.3909	1.28662	0.0241815
Zm00001d037209	Probable RNA-binding protein ARP1	1.13751	4.07551	1.8411	0.01508
Zm00001d037386	Transmembrane protein20	0.453359	2.11133	2.21942	0.000793081
Zm00001d037480	Alkaline alpha galactosidase2	1.57448	4.33697	1.46181	0.00601027
Zm00001d037498	L-tryptophan--pyruvate aminotransferase1	4.52024	53.0764	3.5536	0.000793081
Zm00001d037586	DnaJ protein ERDJ3B	7.01949	15.9612	1.18513	0.000793081
Zm00001d037605	GATA transcription factor16	4.07186	8.38628	1.04234	0.04669
Zm00001d037611	HXXXD-type acyl-transferase family protein	0.93049	13.1174	3.81735	0.000793081
Zm00001d037666	LRR receptor-like serine/threonine-protein kinase GSO1	2.18903	4.93421	1.17252	0.0102554
Zm00001d037684		104.738	564.893	2.43119	0.000793081
Zm00001d037745	Putative cytochrome P450 superfamily protein	0.856835	8.74344	3.35111	0.000793081
Zm00001d037794	Sec14p-like phosphatidylinositol transfer family protein	1.24389	3.00858	1.27422	0.0428992
Zm00001d037816	C4-dicarboxylate transporter/malic acid transport protein isoform	0.574024	2.87054	2.32214	0.000793081
Zm00001d037894	Dehydrin DHN1	52.0164	391.709	2.91274	0.000793081
Zm00001d037918	Non-cyanogenic beta-glucosidase	0.487833	5.73602	3.55559	0.000793081
Zm00001d037973	Serine/threonine-protein kinase	0.088263	1.05631	3.58108	0.0107171
Zm00001d038003		49.2398	578.091	3.5534	0.000793081
Zm00001d038023	Putative WRKY DNA-binding domain superfamily protein	1.48992	22.4287	3.91204	0.000793081
Zm00001d038080	Agenet domain protein	1.9063	6.40555	1.74855	0.00548334
Zm00001d038167	Lipase	4.65476	10.7009	1.20096	0.00213964
Zm00001d038195	Probably inactive leucine-rich repeat receptor-like protein kinase	1.63458	6.50214	1.992	0.000793081
Zm00001d038262	Patellin-1	9.24477	27.2869	1.5615	0.000793081
Zm00001d038263	O-fucosyltransferase family protein	0.161677	1.23298	2.93096	0.00389457
Zm00001d038348	Guanylyl cyclase1	0.14218	1.68819	3.56969	0.0014865
Zm00001d038394	Receptor-like kinase LIP2	0.565644	6.93302	3.61552	0.000793081
Zm00001d038476	Alpha expansin5	0.360388	73.4896	7.67185	0.000793081
Zm00001d038522	Putative leucine-rich repeat receptor-like protein kinase family protein	0.128601	1.0699	3.0565	0.000793081
Zm00001d038597	Globulin3	10.5499	77.6027	2.87887	0.000793081
Zm00001d038625	Sulfite reductase1	57.1441	165.791	1.53669	0.000793081
Zm00001d038775	ATP-dependent 6-phosphofructokinase3	69.5431	145.161	1.06167	0.000793081
Zm00001d038809	Protein kinase superfamily protein	3.76875	8.24131	1.12879	0.0120973
Zm00001d038846	Protein phosphatase 2C16	0.459926	3.51237	2.93297	0.000793081
Zm00001d038852	Reversion-to-ethylene sensitivity1 like3	1.44762	6.43243	2.15168	0.000793081
Zm00001d038860	AT5g56980/MHM17_10	1.30677	10.9108	3.06168	0.000793081
Zm00001d038965	Purine permease	0.363298	5.28426	3.86248	0.0162142
Zm00001d038969	Eukaryotic aspartyl protease family protein	0.83409	3.09693	1.89256	0.0204103
Zm00001d038971	MACPF domain-containing protein NSL1	0.295811	1.41259	2.2556	0.0165955
Zm00001d038991	Protein MALE DISCOVERER2	3.669	16.0377	2.12801	0.000793081
Zm00001d039001	Expressed protein	20.7933	79.4981	1.93481	0.000793081
Zm00001d039037	Putative MAP kinase family protein	7.04739	15.4382	1.13134	0.000793081
Zm00001d039150	S-type anion channel SLAH3	0.0895251	2.29322	4.67894	0.0341873
Zm00001d018744	Putative cyclotide family protein	168.796	495.951	1.55492	0.000793081
Zm00001d018803	Probable inositol transporter2	13.1212	36.879	1.4909	0.000793081
Zm00001d018831		7.82975	17.309	1.14449	0.0298356
Zm00001d018971	Regulatory protein opaque-2	0.827818	8.23956	3.31518	0.000793081
Zm00001d019062	Membrane H(+)-ATPase3	24.2662	69.8384	1.52507	0.000793081
Zm00001d019163	Stachyose synthase	72.8382	222.555	1.61139	0.000793081
Zm00001d019207	NAC domain-containing protein2	5.31735	40.0586	2.91333	0.000793081
Zm00001d019277	Defensin-like protein6	89.5997	738.294	3.04263	0.000793081
Zm00001d019280	Cytidine/deoxycytidylate deaminase family protein	6.46954	25.9355	2.00319	0.000793081
Zm00001d019311	IAA-amino acid hydrolase ILR1	2.16612	12.5703	2.53683	0.000793081
Zm00001d019358	B12D protein	15.0103	80.2838	2.41916	0.000793081
Zm00001d019501	Tetratricopeptide repeat (TPR)-like superfamily protein	0.2535	0.664055	1.38932	0.0204103
Zm00001d019641	DCD (Development and Cell Death) domain protein	0.563404	1.48495	1.39817	0.0133778
Zm00001d019698	Cyclase family protein	1.61628	5.16299	1.67553	0.00443746
Zm00001d019725	Uclacyanin-3	0.828605	11.0054	3.73138	0.0226641
Zm00001d019750	Calcium-dependent lipid-binding (CaLB domain) family protein	51.5647	120.241	1.22147	0.000793081
Zm00001d020055	Polyadenylate-binding protein-interacting protein9	0.289586	1.40237	2.27581	0.0129411
Zm00001d020136	WRKY74-superfamily of TFs having WRKY and zinc finger domains	5.93098	18.5361	1.64399	0.000793081
Zm00001d020137	Probable WRKY transcription factor30	0.573175	11.5382	4.3313	0.000793081
Zm00001d020251		1.29228	18.1144	3.80915	0.000793081
Zm00001d020306	Strictosidine synthase3	0.299959	7.58528	4.66036	0.0014865
Zm00001d020396	Trehalose-6-phosphate synthase13	12.9343	38.0466	1.55656	0.000793081
Zm00001d020425	Copper transport protein family	0.559228	4.8947	3.12971	0.0088952
Zm00001d020429	Protein kinase superfamily protein	5.54379	15.1988	1.45501	0.000793081
Zm00001d020463	Sugar transport protein7	6.28739	14.3534	1.19086	0.00389457
Zm00001d020500		0.316794	3.93751	3.63567	0.00389457
Zm00001d020552	Tetraspanin-7	1.81617	24.7006	3.76557	0.000793081
Zm00001d020591	50kD gamma zein	4.17015	21.3204	2.35407	0.000793081
Zm00001d020592	Glutelin-2	605.822	2437.07	2.00818	0.000793081
Zm00001d020636	Cysteine proteinase2	4.49754	11.8092	1.3927	0.000793081
Zm00001d020674	Probable potassium transporter17	0.242483	1.30892	2.43242	0.00747399
Zm00001d020691	LysM domain-containing GPI-anchored protein1	2.57727	6.47433	1.32889	0.0158419
Zm00001d020714	Heat shock factor protein4	2.152	12.6675	2.55738	0.000793081
Zm00001d020741	Gibberellin receptor GID1L2	0.194214	5.61176	4.85274	0.0188858
Zm00001d020748	Polyadenylate-binding protein RBP47B	4.41985	14.7817	1.74174	0.000793081
Zm00001d020780	Glutathione transferase23	1.4049	123.604	6.45911	0.000793081
Zm00001d020872		107.188	770.653	2.84594	0.000793081
Zm00001d020915	Pirin-like protein2	0.790787	3.57616	2.17705	0.00650926
Zm00001d020977		0.645126	3.55361	2.46163	0.00443746
Zm00001d021058		13.9001	40.9501	1.55878	0.0288365
Zm00001d021181		6.07359	13.1506	1.11451	0.00548334
Zm00001d021279	Aux/IAA-transcription factor33	0.552658	11.185	4.33904	0.000793081
Zm00001d021299	Phosphatase DCR2	23.7083	55.8436	1.236	0.000793081
Zm00001d021336	Serine/threonine-protein kinase STY17	4.96394	15.5271	1.64523	0.000793081
Zm00001d021487	Receptor-like protein kinase4	0.592598	3.10911	2.39138	0.000793081
Zm00001d021491	Disease resistance RPP13-like protein4	0.29585	0.879511	1.57184	0.0244814
Zm00001d021579	Filament-like plant protein3	2.87165	17.5829	2.61423	0.000793081
Zm00001d021629	Protein DETOXIFICATION40	50.614	177.128	1.80719	0.000793081
Zm00001d021647	ABC transporter G family member34	0.387754	3.61942	3.22254	0.000793081
Zm00001d021667	Probable xyloglucan endotransglucosylase/hydrolase protein8	0.796957	8.7769	3.46114	0.000793081
Zm00001d021672	Pyruvate phosphate dikinase regulatory protein2	1.91163	3.87629	1.01987	0.0200049
Zm00001d021690	Hydrolase, hydrolyzing O-glycosyl compounds	8.23192	33.2706	2.01495	0.000793081
Zm00001d021703	Oxygen evolving complex, 17kDa homolog	0.578104	3.12335	2.43369	0.0204103
Zm00001d021718	DUF538 family protein	7.97344	21.8861	1.45674	0.000793081
Zm00001d021843	Low-molecular-weight cysteine-rich protein LCR70	8.26888	24.3265	1.55677	0.0169793
Zm00001d021900		0.610439	3.17971	2.38098	0.0014865
Zm00001d021935	Putative polyol transporter1	0.110999	3.20879	4.85341	0.000793081
Zm00001d021948	Probable serine/threonine-protein kinase WNK11	0.37332	2.03433	2.44607	0.0258276
Zm00001d022062		21.7637	59.687	1.45549	0.000793081
Zm00001d022075	Cytochrome P-450 17	0.983134	22.5266	4.5181	0.000793081
Zm00001d022081	Protein COBRA	0.0698717	3.27456	5.55045	0.0142226
Zm00001d022126	Root-specific kinase1	7.16378	15.7989	1.14103	0.01508
Zm00001d022139	Protein TIFY10B	24.1704	150.581	2.63923	0.000793081
Zm00001d022245	IQ domain-containing protein IQM2	1.38905	9.43937	2.76459	0.000793081
Zm00001d022277	TolB protein-related	3.13363	34.3378	3.45389	0.000793081
Zm00001d022371	Uncharacterised protein family (UPF0114)	13.2746	37.3331	1.49179	0.000793081
Zm00001d022380	Glycosyltransferase family61 protein	0.272055	1.68195	2.62817	0.0406888
Zm00001d022461	ERF-like protein	17.6061	123.798	2.81383	0.000793081
Zm00001d022467	Anthocyanidin 3-O-glucosyltransferase	1.91329	5.54098	1.53408	0.0154569
Zm00001d022485	Potassium transporter3	2.42642	6.2656	1.36862	0.00213964
Zm00001d022517	NAC transcription factor	0.235289	2.92559	3.63622	0.00389457
Zm00001d022518	Thioredoxin-like1-1 chloroplastic	13.1116	49.953	1.92973	0.000793081
Zm00001d022561	Negatively light-regulated protein	6.01067	25.5532	2.08791	0.000793081
Zm00001d022581	AMP deaminase	29.4177	62.7454	1.09283	0.0014865
Zm00001d022615	GDSL esterase/lipase EXL3	14.6624	29.8715	1.02665	0.0484245
Zm00001d022628	R2R3MYB-domain protein	0.484823	3.24234	2.74151	0.000793081
Zm00001d018627	Monosaccharide transporter1	0.127834	9.58807	6.2289	0.0173659
Zm00001d018631	Dirigent protein11	26.9822	95.0578	1.8168	0.000793081
Zm00001d018708	OSJNBb0004G23.8 protein	1.294	6.98458	2.43234	0.000793081
Zm00001d018727	Phytosulfokine peptide precursor1	10.3119	87.3761	3.08293	0.000793081
Zm00001d018788	Patatin-like protein6	0.390125	3.40376	3.12512	0.00213964
Zm00001d018789	Probable receptor-like protein kinase	10.7221	21.6371	1.01292	0.000793081
Zm00001d018799	CBL-interacting serine/threonine-protein kinase23	5.32621	19.9643	1.90624	0.000793081
Zm00001d018813	F-box/kelch-repeat protein	1.0117	3.80868	1.9125	0.0261932
Zm00001d019049	Major facilitator superfamily protein	0.314142	3.00206	3.25646	0.00276592
Zm00001d019225	Amino acid transporter ANT1	20.2293	46.685	1.20651	0.000793081
Zm00001d019228	ZIP zinc/iron transport family protein	2.3028	26.9036	3.54634	0.000793081
Zm00001d019246		0.513331	2.91137	2.50374	0.00794214
Zm00001d019414	Cytochrome P450 71B10	0.220933	7.60598	5.10545	0.00794214
Zm00001d019534	Serine carboxypeptidase-like19	2.55362	35.7944	3.80912	0.000793081
Zm00001d019541	Maternally expressed gene4	4.52063	11.4136	1.33616	0.00701514
Zm00001d019563	Plasma membrane intrinsic protein2e	484.717	1161.42	1.26067	0.000793081
Zm00001d019565	Plasma membrane intrinsic protein2f	14.8406	59.1749	1.99544	0.000793081
Zm00001d019983	Bri1-like receptor kinase1	3.00134	6.46968	1.10809	0.00213964
Zm00001d020206	3-ketoacyl-CoA synthase	4.45277	13.8319	1.63522	0.000793081
Zm00001d020272	Trehalose-6-phosphate phosphatase8	0.490092	2.09114	2.09316	0.00794214
Zm00001d020371	Endoglucanase11	1.51565	7.71015	2.34682	0.000793081
Zm00001d020454		0.177839	0.789401	2.15018	0.00747399
Zm00001d001206		1.17761	13.9203	3.56326	0.0014865
Zm00001d020492	Probable WRKY transcription factor40	1.04039	11.1579	3.42287	0.000793081
Zm00001d020556	WAT1-related protein	0.0989394	3.46098	5.12849	0.011654
Zm00001d020614	ZIM-transcription factor28	1.15877	61.0481	5.71928	0.000793081
Zm00001d020631	Root-specific kinase1	1.38543	9.53204	2.78245	0.000793081
Zm00001d020697	Histone H3 K4-specific methyltransferase SET7/9 family protein	2.44405	9.05473	1.8894	0.000793081
Zm00001d020703	G-type lectin S-receptor-like serine/threonine-protein kinase	0.222095	4.07138	4.19627	0.000793081
Zm00001d020791	RING-H2 finger protein ATL5F	1.69195	8.59826	2.34536	0.000793081
Zm00001d020808	Peroxidase17	17.1442	43.6038	1.34673	0.000793081
Zm00001d020953	Protein PIN-LIKES3	0.213433	5.39714	4.66034	0.000793081
Zm00001d020984	Probable sarcosine oxidase	5.28688	25.7508	2.28413	0.000793081
Zm00001d021006	MTD1	27.7739	107.147	1.94779	0.000793081
Zm00001d021026	Protein capI	2.7903	16.272	2.5439	0.000793081
Zm00001d021168	UDP-glycosyltransferase74B1	0.122233	7.46212	5.93188	0.0461401
Zm00001d021221	Protein binding protein	12.688	28.3042	1.15756	0.00335112
Zm00001d021268	Homeobox-leucine zipper protein ATHB-12	0.218713	2.53658	3.53577	0.01508
Zm00001d021288	Senescence-inducible chloroplast stay-green protein1	0.355468	4.22184	3.57008	0.00650926
Zm00001d021301	LON peptidase1	25.3225	51.687	1.02938	0.00548334
Zm00001d021303	Probable receptor-like protein kinase	1.86425	5.64984	1.59962	0.00443746
Zm00001d021494	C2 calcium/lipid-binding plant phosphoribosyltransferase family protein	0.0699865	4.32981	5.95108	0.00443746
Zm00001d021596	Adenosine 5'-phosphosulfate reductase-like1	16.9294	62.9309	1.89424	0.000793081
Zm00001d021615	Cathepsin B-like cysteine proteinase3	42.7249	92.2988	1.11123	0.000793081
Zm00001d021666	Lsocitrate lyase1	2.10348	19.8466	3.23805	0.000793081
Zm00001d021698	Receptor-like protein kinase RK20-1	0.722439	5.98886	3.05133	0.000793081
Zm00001d021726	G-type lectin S-receptor-like serine/threonine-protein kinase B120	0.0924687	0.82796	3.16252	0.00335112
Zm00001d021729	Kinase interacting kinase1	5.64431	11.8465	1.06959	0.000793081
Zm00001d021752	Equilibrative nucleotide transporter2	0.647132	3.22261	2.3161	0.00213964
Zm00001d021775	Sugar carrier protein C	0.480791	8.12374	4.07866	0.000793081
Zm00001d021779	F-box protein SKIP27	1.30308	4.21964	1.69519	0.0188858
Zm00001d021836	Leucine-rich repeat (LRR) family protein	19.4383	39.5454	1.02461	0.00979648
Zm00001d021850	Cupredoxin superfamily protein	11.4921	35.1005	1.61085	0.000793081
Zm00001d021880	CMP-sialic acid transporter4	0.0978721	0.634224	2.69602	0.0291383
Zm00001d021943		19.406	39.5092	1.02569	0.0230516
Zm00001d021961	Alpha-L-fucosidase3	3.37093	9.30443	1.46477	0.000793081
Zm00001d022032	Ribosome-inactivating protein2	0.237159	30.932	7.02711	0.00979648
Zm00001d022044	Probable LRR receptor-like serine/threonine-protein kinase	0.220757	5.77375	4.70898	0.000793081
Zm00001d022072	Protein LONGIFOLIA2	0.393173	1.44313	1.87597	0.000793081
Zm00001d022104	Pectinesterase QRT1	0.5647	2.69403	2.25421	0.0237912
Zm00001d022181	Phospho-2-dehydro-3-deoxyheptonate aldolase1	202.714	457.027	1.17283	0.0088952
Zm00001d022227	Fused leaves1	3.51591	17.2365	2.29349	0.000793081
Zm00001d022314	Probable mediator of RNA polymerase II transcription subunit26b	1.31987	5.2023	1.97875	0.000793081
Zm00001d022416	Early response to dehydration 15-like protein	46.2873	244.829	2.40309	0.000793081
Zm00001d022504	Sodium/hydrogen exchanger	19.2789	69.2294	1.84436	0.000793081
Zm00001d022506	NAD(P)-binding Rossmann-fold superfamily protein	1.64898	5.04903	1.61443	0.0461401
Zm00001d022530	ETHYLENE INSENSITIVE 3-like2 protein	0.345641	8.48085	4.61686	0.00389457
Zm00001d022637	THAUMATIN-LIKE PROTEIN1	0.20326	2.47586	3.60653	0.0484245
Zm00001d008178	ABC transporter B family member21	7.54745	18.7693	1.31432	0.000793081
Zm00001d008196		0.388641	5.81318	3.90282	0.0107171
Zm00001d008205	Phytochrome interacting factor3	0.0960373	0.722329	2.91099	0.021144
Zm00001d008271	Hydroxymethylglutaryl-CoA lyase mitochondrial	3.2472	11.8765	1.87084	0.000793081
Zm00001d008389	Sphingosine-1-phosphate lyase	6.77545	20.9269	1.62697	0.000793081
Zm00001d008403	Arabidopsis NAC domain containing protein87	4.46445	17.8931	2.00285	0.000793081
Zm00001d008452	Sulfated surface glycoprotein185	13.089	32.6755	1.31986	0.0268345
Zm00001d008453		97.0436	238.479	1.29716	0.000793081
Zm00001d008457	PR5-like receptor kinase	0.154445	1.15317	2.90044	0.00335112
Zm00001d008604	Protein NRT1/ PTR FAMILY8.1	14.3181	47.2566	1.72268	0.000793081
Zm00001d008642	Serine carboxypeptidase-like27	7.74446	23.965	1.6297	0.000793081
Zm00001d008733	ABC transporter C family member3	2.32753	5.74334	1.30309	0.000793081
Zm00001d008795	UDP-glycosyltransferase74B1	2.00429	8.23257	2.03825	0.000793081
Zm00001d008808	Putative MYB DNA-binding domain superfamily protein	0.141254	1.62084	3.52037	0.0196879
Zm00001d008925	GDSL esterase/lipase	0.385436	1.79877	2.22245	0.0177329
Zm00001d009060	Probable beta-D-xylosidase5	1.81805	4.48952	1.30417	0.0162142
Zm00001d009081	Anther-specific protein SF18	86.2426	248.47	1.5266	0.000793081
Zm00001d009103	Ethylene-responsive factor-like protein	126.132	413.513	1.713	0.000793081
Zm00001d009138	Peroxidase64	5.28891	45.8141	3.11475	0.000793081
Zm00001d009328	Glycosyltransferase	0.199327	7.36684	5.20784	0.00496661
Zm00001d009398	Methylesterase3	4.32026	9.28751	1.10417	0.0464078
Zm00001d009494	Putative MATE efflux family protein	0.94409	52.4573	5.79607	0.000793081
Zm00001d009566	Fasciclin-like arabinogalactan protein6	15.1396	30.377	1.00465	0.0237912
Zm00001d009567	Fasciclin-like arabinogalactan protein7	49.3405	107.744	1.12677	0.000793081
Zm00001d009603	Solute carrier family 2, facilitated glucose transporter member8	0.130631	1.88542	3.85132	0.000793081
Zm00001d009646	Scarecrow-like1	0.1189	1.15364	3.27837	0.0329696
Zm00001d009666	NAD(P)-binding Rossmann-fold superfamily protein	2.58086	6.71347	1.37921	0.0426164
Zm00001d009907	Alpha/beta-Hydrolases superfamily protein	1.32563	37.5656	4.82466	0.000793081
Zm00001d009960	HXXXD-type acyl-transferase family protein	8.85257	34.4805	1.96161	0.000793081
Zm00001d010171	Soluble inorganic pyrophosphatase1	5.84556	57.4437	3.29674	0.000793081
Zm00001d010201	Transcription repressor MYB6	0.417966	4.85621	3.53837	0.0158419
Zm00001d010385	Protein UPSTREAM OF FLC	0.858144	4.55268	2.40742	0.00335112
Zm00001d010588	Pyruvate decarboxylase1	12.1549	879.268	6.17669	0.000793081
Zm00001d010697	Auxin amido synthetase12	1.39472	3.55735	1.35083	0.0255407
Zm00001d010814	AtS40-3	5.47976	22.3873	2.0305	0.0102554
Zm00001d011080	Protease inhibitor	7160.61	44840.8	2.64666	0.000793081
Zm00001d011144	DCD (Development and Cell Death) domain protein	11.0488	49.2513	2.15627	0.000793081
Zm00001d011197	Myosin family protein with Dil domain	1.05898	5.34142	2.33455	0.000793081
Zm00001d011208	1-aminocyclopropane-1-carboxylate oxidase1	134.97	734.94	2.44499	0.000793081
Zm00001d011223	Protein indeterminate-domain9	2.66162	5.74221	1.1093	0.0185
Zm00001d011269	GDSL esterase/lipase	6.53403	14.7289	1.1726	0.00496661
Zm00001d011419	Putative cytochrome P450 superfamily protein	0.371562	1.33493	1.84509	0.0111883
Zm00001d011420	Putative cytochrome P450 superfamily protein	0.293599	2.34525	2.99782	0.00496661
Zm00001d011428	Urophorphyrin methylase1	2.11635	7.66785	1.85725	0.000793081
Zm00001d011454	Carbonic anhydrase6	0.409945	20.6853	5.65703	0.000793081
Zm00001d011459	Protein HYPER-SENSITIVITY-RELATED4	0.284721	2.51338	3.14201	0.0014865
Zm00001d011477	Phospholipase A1-IIgamma	14.2434	68.9882	2.27606	0.000793081
Zm00001d011551	PAN domain-containing protein	1.40721	4.14023	1.55687	0.00213964
Zm00001d011614	Putative MYB DNA-binding domain superfamily protein	0.284434	21.3021	6.22676	0.000793081
Zm00001d011619	Alpha/beta-Hydrolases superfamily protein	3.9964	9.65897	1.27317	0.00443746
Zm00001d011638	Lipid phosphate phosphatase2	0.454458	2.30646	2.34346	0.00443746
Zm00001d011661	GDSL esterase/lipase APG	0.554655	2.1086	1.92662	0.0237912
Zm00001d011668	DNAJ heat shock N-terminal domain-containing protein	5.00234	12.0951	1.27375	0.00213964
Zm00001d011735	Serine acetyltransferase1	1.5947	59.4407	5.2201	0.000793081
Zm00001d011838	Glycosyltransferase family61 protein	0.40885	2.41305	2.56121	0.0142226
Zm00001d011846	Calcium-dependent lipid-binding (CaLB domain) family protein	0.339797	3.88273	3.51433	0.0226641
Zm00001d011972		4.5526	12.9988	1.51362	0.000793081
Zm00001d012101	E3 ubiquitin-protein ligase RGLG1	10.238	21.2724	1.05505	0.00276592
Zm00001d012109	BCL-2 binding anthanogene-1	0.365877	8.27199	4.4988	0.0173659
Zm00001d012120	KDEL-tailed cysteine endopeptidase CEP1	0.881831	19.2717	4.44984	0.000793081
Zm00001d012206		15.4358	34.1264	1.1446	0.00276592
Zm00001d012228	4,5-DOPA dioxygenase extradiol	8.865	47.4146	2.41914	0.000793081
Zm00001d012229	Amino acid permease 6	2.83423	27.6662	3.28709	0.000793081
Zm00001d012274	Hydroxycinnamoyltransferase10	1.17191	3.54914	1.59861	0.0169793
Zm00001d012403		14.5182	39.3789	1.43956	0.000793081
Zm00001d012485	Transmembrane amino acid transporter family protein	0.5092	62.3572	6.93618	0.000793081
Zm00001d012494	U-box domain-containing protein16	1.84893	5.3152	1.52344	0.0107171
Zm00001d012510	Putative cytochrome P450 superfamily protein	4.07449	10.3374	1.34319	0.00650926
Zm00001d012527	NAC domain-containing protein2	1.02519	12.1577	3.5679	0.000793081
Zm00001d012557	DNA-directed RNA polymerases II and IV subunit 5A	5.95501	14.5331	1.28717	0.000793081
Zm00001d012562	Probable sugar phosphate/phosphate translocator	13.1006	33.4425	1.35205	0.000793081
Zm00001d012710	SGS domain-containing protein	12.7218	28.9414	1.18584	0.000793081
Zm00001d008200	Hydrophobic protein LTI6B	0.378341	26.9979	6.15702	0.0482459
Zm00001d008273	Alpha-xylosidase1	0.210684	21.1181	6.64726	0.000793081
Zm00001d008288		18.3372	402.091	4.45467	0.00213964
Zm00001d008308	Putative NAC domain transcription factor superfamily protein	0.283367	1.00444	1.82565	0.0371833
Zm00001d008495	Glycosyltransferase family61 protein	2.25083	7.58915	1.75348	0.0014865
Zm00001d008548	Bowman-Birk type wound-induced proteinase inhibitor WIP1	5.05984	697.7	7.10737	0.000793081
Zm00001d008582		0.547651	4.09345	2.90199	0.0271721
Zm00001d008634	Probable carboxylesterase15	0.59367	3.74846	2.65856	0.0308398
Zm00001d008651	Pyruvate decarboxylase isozyme2	3.03351	32.0603	3.40173	0.000793081
Zm00001d008727	Phospholipase D2	5.86725	19.3595	1.72228	0.000793081
Zm00001d008749	Barren inflorescence1	2.36367	16.3761	2.79249	0.000793081
Zm00001d008816	ATP-dependent 6-phosphofructokinase4 chloroplastic	2.43411	20.3865	3.06615	0.00213964
Zm00001d008901	CBL-interacting serine/threonine-protein kinase20	0.651722	3.10012	2.24999	0.00601027
Zm00001d008905	Peptide-N4-(N-acetyl-beta-glucosaminyl)asparagine amidase A protein	0.246034	5.54195	4.49347	0.0014865
Zm00001d008957	Auxin amido synthetase10	6.34604	17.0234	1.42359	0.000793081
Zm00001d009071	Sugars will eventually be exported transporter17b	0.298282	6.02973	4.33735	0.0014865
Zm00001d009112	cAMP-regulated phosphoprotein 19-related protein	2.12713	16.1111	2.92108	0.0014865
Zm00001d009118	Adenine nucleotide alpha hydrolases-like superfamily protein	91.6104	453.218	2.30662	0.000793081
Zm00001d009193	GATA transcription factor16	1.80866	7.16249	1.98554	0.0014865
Zm00001d009431	Farnesyl pyrophosphate synthase1	17.1883	95.945	2.48078	0.000793081
Zm00001d009608	3-ketoacyl-CoA synthase	4.54749	21.3012	2.22779	0.000793081
Zm00001d009660	Protein kinase superfamily protein	28.4463	73.7305	1.37402	0.000793081
Zm00001d009694	Receptor like protein kinase S.2	0.304797	2.10631	2.7888	0.00335112
Zm00001d009702	P-loop containing nucleoside triphosphate hydrolases superfamily protein	0.513396	7.12251	3.79424	0.000793081
Zm00001d009858	Trans-cinnamate 4-monooxygenase	88.7366	229.321	1.36977	0.000793081
Zm00001d010079	HXXXD-type acyl-transferase family protein	0.921655	12.3346	3.74234	0.000793081
Zm00001d010115	Probable anion transporter3 chloroplastic	2.44623	16.9485	2.79252	0.000793081
Zm00001d010269	Putative disease resistance RPP13-like protein1	0.845239	1.89865	1.16754	0.0241815
Zm00001d010371	Ribosome-inactivating protein3	0.412138	9.68227	4.55415	0.000793081
Zm00001d010399	Putative WRKY DNA-binding domain superfamily protein isoform	1.55034	55.7143	5.16739	0.000793081
Zm00001d010426	CER5	3.03775	8.41909	1.47066	0.000793081
Zm00001d010431	Elongation factor 1-beta	51.2179	102.587	1.00212	0.000793081
Zm00001d010445	Abscisic acid receptor PYL9	37.962	76.4204	1.0094	0.000793081
Zm00001d010463	Phospholipase A1-Igamma1 chloroplastic	0.451742	1.67332	1.88914	0.032265
Zm00001d010554	Gamma-glutamylcyclotransferase2-2	31.4387	135.878	2.1117	0.000793081
Zm00001d010662	SNF1-related protein kinase regulatory subunit beta-1	0.142139	15.2019	6.74081	0.0177329
Zm00001d010698	NAD(P)H dehydrogenase (quinone) FQR1	0.433839	2.82138	2.70117	0.021144
Zm00001d010795	IQ-domain25	0.169173	1.01792	2.58904	0.0261932
Zm00001d010825	GDSL esterase/lipase LIP-4	3.58861	9.63463	1.4248	0.0014865
Zm00001d010924	Peroxidase64	1.21326	10.9234	3.17047	0.000793081
Zm00001d011315	ABC transporter G family member40	0.166525	0.614471	1.88361	0.000793081
Zm00001d011348	HXXXD-type acyl-transferase family protein	17.6742	35.5673	1.00891	0.0014865
Zm00001d011418	Cytochrome P450 family72 subfamily A polypeptide8	5.41435	27.2637	2.33212	0.000793081
Zm00001d011463	Plant-specific domain TIGR01570 family protein	7.88652	27.2188	1.78714	0.000793081
Zm00001d011527	Probable WRKY transcription factor71	0.151633	6.73611	5.47326	0.000793081
Zm00001d011610	Glutamate synthase1 [NADH] chloroplastic	9.58356	35.6685	1.89602	0.000793081
Zm00001d011625	Putative WAK receptor-like protein kinase family protein	3.18034	17.8867	2.49164	0.000793081
Zm00001d011639	AP2/ERF and B3 domain-containing transcription repressor TEM1	3.91777	18.3238	2.22561	0.000793081
Zm00001d011649	UDP-glycosyltransferase88A1	2.38372	38.3116	4.00649	0.000793081
Zm00001d011778	Tonoplast intrinsic protein1	0.237125	2.85398	3.58925	0.0088952
Zm00001d011832	G-type lectin S-receptor-like serine/threonine-protein kinase SD2-5	1.49336	95.5904	6.00023	0.000793081
Zm00001d011969	NAC domain containing protein84	10.1879	27.1888	1.41616	0.000793081
Zm00001d012015	Squamosa promoter-binding protein-like (SBP domain) transcription factor family protein	1.03846	11.3857	3.4547	0.000793081
Zm00001d012081	Protease inhibitor/seed storage/LTP family protein	49.1324	164.244	1.7411	0.00747399
Zm00001d012221	Stearoyl-acyl-carrier-protein desaturase9	126.708	396.927	1.64737	0.000793081
Zm00001d012242	HSP40/DnaJ peptide-binding protein	2.36413	7.77975	1.71841	0.00276592
Zm00001d012254	Putative patellin family protein	16.4965	36.7058	1.15385	0.000793081
Zm00001d012292	Glucan endo-13-beta-glucosidase14	3.46271	9.06849	1.38896	0.00936685
Zm00001d012293	Probable ferredoxin-4 chloroplastic	50.5269	148.54	1.55573	0.000793081
Zm00001d012302	Sialyltransferase-like protein	1.61448	13.152	3.02614	0.000793081
Zm00001d012333	HXXXD-type acyl-transferase family protein	3.29067	8.83092	1.42418	0.008432
Zm00001d012387	Embryogenesis transmembrane protein-like	0.129446	2.27044	4.13256	0.0142226
Zm00001d012475	AT-rich element binding factor3	0.50375	3.39918	2.75441	0.00548334
Zm00001d012482	Putative WRKY DNA-binding domain superfamily protein	0.0650153	1.99479	4.93931	0.033867
Zm00001d012518	2,3-bisphosphoglycerate-independent phosphoglycerate mutase	161.247	356.441	1.14439	0.0226641
Zm00001d012535	Putative bifunctional inhibitor/LTP/seed storage protein family	2.66993	9.4181	1.81863	0.00979648
Zm00001d012544	Myb domain protein81	1.60314	3.57934	1.1588	0.0452827
Zm00001d012561	Cysteine proteinase inhibitor	28.2198	213.215	2.91753	0.000793081
Zm00001d012572	Bifunctional inhibitor/lipid-transfer protein/seed storage 2S albumin superfamily protein	3.83507	10.8841	1.5049	0.0158419
Zm00001d012590	3-hydroxybutyryl-CoA dehydrogenase	37.3255	95.1523	1.35008	0.000793081
Zm00001d012591	Probable nucleoredoxin1	10.2789	21.4868	1.06377	0.00496661
Zm00001d012607	NAD(P)H dehydrogenase (quinone) FQR1	7.48018	65.6497	3.13364	0.000793081
Zm00001d012662		6.56255	16.9276	1.36705	0.000793081
Zm00001d012719	bZIP-type transcription factor	0.17993	3.05502	4.08567	0.00389457
Zm00001d012720	E3 ubiquitin-protein ligase ATL41	0.819326	11.5184	3.81336	0.00936685
Zm00001d012785	Anthocyanidin 5,3-O-glucosyltransferase	9.89095	28.8652	1.54515	0.000793081
Zm00001d044723	MACPF domain-containing protein	0.525477	2.23949	2.09147	0.00443746
Zm00001d044744	Endoglucanase11	1.48689	25.0993	4.07728	0.000793081
Zm00001d044806	Serine/threonine-protein kinase WNK (With No Lysine)-related	4.10203	11.9889	1.54729	0.00213964
Zm00001d044874	23.6 kDa heat shock protein mitochondrial	7.20894	30.493	2.08062	0.000793081
Zm00001d044994	Transmembrane amino acid transporter family protein	0.297156	13.2324	5.47671	0.000793081
Zm00001d044995	Root-specific kinase1	1.22472	6.66453	2.44405	0.000793081
Zm00001d045042	Sucrose synthase1	21.0753	392.728	4.2199	0.000793081
Zm00001d045046	Pi starvation-induced transcription factor1	3.98954	8.79783	1.14092	0.0014865
Zm00001d045096	Hydrophobic protein LTI6B	30.2172	64.4169	1.09207	0.00389457
Zm00001d045136	Major facilitator superfamily protein	4.3811	12.4222	1.50356	0.000793081
Zm00001d045203	Aux/IAA-transcription factor41	0.311678	17.7941	5.8352	0.000793081
Zm00001d045264	GDSL esterase/lipase	0.645169	7.20058	3.48037	0.000793081
Zm00001d045359	Mitogen-activated protein kinase kinase2	7.36048	15.4911	1.07357	0.00389457
Zm00001d045370		11.9413	98.8627	3.04947	0.000793081
Zm00001d045392	Early nodulin93	163.137	1271.09	2.96192	0.000793081
Zm00001d045667	Protein NRT1/ PTR FAMILY3.1	2.01245	6.85796	1.76883	0.000793081
Zm00001d045695	Aspartyl protease APCB1	0.411522	2.00185	2.28229	0.00548334
Zm00001d045843	Aspartyl protease AED1	0.239375	7.18896	4.90844	0.0120973
Zm00001d045945	Liguleless narrow1	2.25773	12.8331	2.50693	0.000793081
Zm00001d045948	Protein DETOXIFICATION16	1.0831	18.2756	4.07667	0.000793081
Zm00001d046004	HGA4	0.225876	1.42757	2.65996	0.00794214
Zm00001d046005	Glycosyltransferase family61 protein	7.14364	26.0767	1.86803	0.000793081
Zm00001d046112	Spermidine synthase	1.92327	8.4353	2.13287	0.000793081
Zm00001d046277	ABC transporter G family member29	0.742412	3.87976	2.38567	0.000793081
Zm00001d046357	Beta-galactosidase	0.296211	3.13884	3.40553	0.000793081
Zm00001d046363	S-adenosyl-L-methionine-dependent methyltransferases superfamily protein	1.73512	4.23713	1.28805	0.0196879
Zm00001d046460	UDP-glycosyltransferase75B1	5.98072	17.9347	1.58436	0.000793081
Zm00001d046472	Hemoglobin-like protein HbO	11.8459	39.5976	1.74103	0.000793081
Zm00001d046564	Putative bZIP transcription factor superfamily protein	0.456844	1.58683	1.79637	0.0416282
Zm00001d046656	Nudix hydrolase10	0.532469	5.43379	3.35119	0.000793081
Zm00001d046665	Phytosulfokines1	6.16599	13.4745	1.12783	0.0406888
Zm00001d046667		1.96726	18.9067	3.26464	0.00747399
Zm00001d046676	Tryptophan synthase beta type2	10.6998	39.9913	1.9021	0.000793081
Zm00001d046714	NAD(P)-binding Rossmann-fold superfamily protein	1.85323	5.52819	1.57676	0.00979648
Zm00001d046865	Protein ECERIFERUM3	2.02458	76.0063	5.23042	0.000793081
Zm00001d046934		4.08038	9.55462	1.22749	0.0301192
Zm00001d047077	Beta-amylase3 chloroplastic	2.12592	7.91107	1.89578	0.0014865
Zm00001d047081	GATA transcription factor2	7.64979	18.6658	1.28691	0.00276592
Zm00001d047110	Trehalose-6-phosphate phosphatase11	4.42377	13.191	1.57621	0.000793081
Zm00001d047182	Myb transcription factor MYB30	2.15743	14.671	2.76559	0.000793081
Zm00001d047192	5-pentadecatrienyl resorcinol O-methyltransferase	0.235549	10.3554	5.45821	0.000793081
Zm00001d047220	Serine/threonine-protein kinase SRK2C	2.95234	7.08757	1.26343	0.0158419
Zm00001d047261	Beta-hydroxysteroid-dehydrogenase/decarboxylase isoform2	0.259339	4.4546	4.10238	0.000793081
Zm00001d047290	Ninja-family protein6	4.82355	11.8417	1.29571	0.00496661
Zm00001d047351	PLAC8 family protein	1.54145	10.9051	2.82264	0.000793081
Zm00001d047402	Putative calmodulin-binding family protein	5.34992	11.7047	1.1295	0.00389457
Zm00001d047483	Putative phototropic-resoponsive NPH3 family protein	2.95556	6.72748	1.18663	0.0204103
Zm00001d047492	Heavy metal transport/detoxification superfamily protein	23.2627	92.1641	1.98619	0.000793081
Zm00001d047554	Putative NAC domain transcription factor superfamily protein	3.11724	11.1431	1.8378	0.000793081
Zm00001d047555	Thioredoxin-like 1-1 chloroplastic	2.34435	8.30837	1.82538	0.000793081
Zm00001d047765	Glutathione S-transferase L2 chloroplastic	7.54419	113.92	3.91651	0.000793081
Zm00001d047893	Phosphoenolpyruvate carboxykinase homolog2	3.90477	25.8338	2.72595	0.000793081
Zm00001d047931	3-ketoacyl-CoA synthase	0.745611	7.29923	3.29125	0.000793081
Zm00001d047937	Armadillo repeat only1	2.28643	6.15202	1.42796	0.00936685
Zm00001d048020	Hemoglobin1	1.6344	101.247	5.95297	0.000793081
Zm00001d048061	3-ketoacyl-CoA synthase	0.499895	3.54889	2.82767	0.00335112
Zm00001d048294		2.20501	31.539	3.83828	0.0125226
Zm00001d048312	Homeobox-leucine zipper protein ATHB-23	1.56745	4.52955	1.53095	0.0223109
Zm00001d048417	FAD/NAD(P)-binding oxidoreductase family protein	13.376	106.326	2.99077	0.000793081
Zm00001d048460	CBL-interacting serine/threonine-protein kinase9	9.43602	26.5854	1.49438	0.000793081
Zm00001d048513	Copper transport protein family	0.430303	31.1137	6.17605	0.0274649
Zm00001d044747	B12D protein	2936.9	11793.9	2.00568	0.000793081
Zm00001d044841	Glutaredoxin family protein	0.519647	2.61183	2.32946	0.04501
Zm00001d044966	Eukaryotic aspartyl protease family protein	0.441418	12.0967	4.77633	0.000793081
Zm00001d044999		0.13808	2.67078	4.27368	0.0247975
Zm00001d045051	Zinc finger nuclease2	0.95969	10.017	3.38374	0.000793081
Zm00001d045092	Spermidine hydroxycinnamoyl transferase	2.62013	15.5074	2.56525	0.000793081
Zm00001d045220	Late embryogenesis abundant protein group2	11.6079	32.1577	1.47006	0.000793081
Zm00001d045295	Putative AMP-dependent synthetase and ligase superfamily protein	0.923249	2.66149	1.52744	0.00335112
Zm00001d045305	IQ-domain10	1.19705	3.73649	1.64219	0.00650926
Zm00001d045311	Hydrolase-like protein family	3.68667	22.4196	2.60437	0.000793081
Zm00001d045390	Early nodulin-related	112.216	726.937	2.69555	0.000793081
Zm00001d045391	Early nodulin-related	4.45976	711.615	7.31799	0.000793081
Zm00001d045685		119.749	305.546	1.35138	0.000793081
Zm00001d045739	Ubiquitin-protein ligase	0.452927	1.31558	1.53835	0.0125226
Zm00001d045785	Leucine-rich repeat receptor-like serine/threonine/tyrosine-protein kinase SOBIR1	0.306693	10.1903	5.05425	0.000793081
Zm00001d045862	UDP-glycosyltransferase72B1	0.101952	3.92213	5.26568	0.0255407
Zm00001d046055		6.12748	41.6988	2.76664	0.00389457
Zm00001d046182	O-fucosyltransferase family protein	0.408503	1.81024	2.14776	0.0129411
Zm00001d046226	Multidrug resistance protein associated1	3.5126	16.2881	2.21321	0.000793081
Zm00001d046234	Inositol oxygenase2	4.48091	26.9647	2.58921	0.000793081
Zm00001d046263	Amino acid permease6	2.91644	28.2837	3.27769	0.000793081
Zm00001d046364	Putative U-box domain protein kinase family	1.5896	3.57121	1.16774	0.0185
Zm00001d046422	Cytochrome P450 734A1	3.88165	8.06854	1.05564	0.0162142
Zm00001d046492	Elongated mesocotyl2	2.25632	8.11077	1.84587	0.000793081
Zm00001d046596	Bifunctional inhibitor/lipid-transfer protein/seed storage 2S albumin superfamily protein	677.986	1392.55	1.0384	0.0319345
Zm00001d046723	Expansin-A20	4.15025	9.26482	1.15857	0.0255407
Zm00001d046852	Heptahelical transmembrane protein2	0.368517	3.28834	3.15756	0.00443746
Zm00001d046893	Auxin efflux carrier component2	1.93079	6.14521	1.67027	0.0014865
Zm00001d046928	Histidine kinase5	0.363059	1.13565	1.64525	0.00389457
Zm00001d047017	Putative HLH DNA-binding domain superfamily protein	3.75235	16.9202	2.17288	0.000793081
Zm00001d047087	Beta expansin8	32.6853	175.622	2.42576	0.000793081
Zm00001d047104	Putative glucuronosyltransferase PGSIP7	0.685853	2.8954	2.07779	0.00276592
Zm00001d047293	Glucan endo-1,3-beta-glucosidase4	0.258318	1.29945	2.33068	0.0440774
Zm00001d047418	Cytochrome P450 709B2	0.34298	2.55881	2.89928	0.0014865
Zm00001d047563	Ethylene insensitive-like1	20.8026	50.4778	1.27888	0.000793081
Zm00001d047579	Myb domain protein 112	0.550877	3.30937	2.58675	0.000793081
Zm00001d047661	Tetratricopeptide repeat (TPR)-like superfamily protein	6.8494	14.9578	1.12685	0.000793081
Zm00001d047663	Acetate/butyrate--CoA ligase AAE7 peroxisomal	22.4319	45.4136	1.01757	0.000793081
Zm00001d047758	MAP kinase1	4.79296	41.9088	3.12827	0.000793081
Zm00001d047779	Whole genome shotgun sequence of line PN40024 scaffold_36.assembly12x (Fragment)	5.36607	12.3763	1.20564	0.032265
Zm00001d047797	UDP-glucuronic acid decarboxylase5	23.9199	62.1664	1.37792	0.000793081
Zm00001d047917	ACT domain-containing protein ACR8	0.835973	2.9587	1.82344	0.0255407
Zm00001d047981	Glutamate decarboxylase1	1.99267	154.832	6.27986	0.000793081
Zm00001d048131	Probable protein phosphatase 2C63	1.7542	4.98979	1.50817	0.00701514
Zm00001d048146	Strigolactone esterase D14	0.744716	3.69168	2.30952	0.000793081
Zm00001d048189	Sulfate transporter1.2	0.06973	5.03406	6.1738	0.0285103
Zm00001d048191	Membrane protein	9.51702	22.1636	1.21961	0.00701514
Zm00001d048203	Probable protein phosphatase 2C BIPP2C1	3.19619	8.44514	1.40177	0.000793081
Zm00001d048286	Acyl-CoA N-acyltransferases (NAT) superfamily protein	6.0864	12.1897	1.002	0.0223109
Zm00001d048293	Mitochondrial substrate carrier family protein	0.320674	3.249	3.34082	0.0268345
Zm00001d048309	Putative HLH DNA-binding domain superfamily protein	1.24292	3.41564	1.45843	0.0406888
Zm00001d048499	UDP-galactose/UDP-glucose transporter4	3.3031	7.87304	1.2531	0.0154569
Zm00001d048520	Aquaporin TIP3.1	3.48401	14.2682	2.03398	0.000793081
Zm00001d048558	Glutathione transferase25	6.1105	132.675	4.44047	0.000793081
Zm00001d000298	BRASSINOSTEROID INSENSITIVE 1-associated receptor kinase1	0.431685	19.2409	5.47805	0.000793081
Zm00001d000288	Aux/IAA-transcription factor25	24.2416	114.446	2.23912	0.000793081
Zm00001d000418	Endosperm specific protein1	7.0136	27.4676	1.9695	0.000793081
Zm00001d000001	Polyphenol oxidase1	0.820367	63.0646	6.26442	0.000793081
Zm00001d000196	Putative MATE efflux family protein	0.145185	4.05475	4.80365	0.0133778
Zm00001d000179	AP2-EREBP-transcription factor1	0.633319	2.7881	2.13828	0.0391737
Zm00001d000403	Protein binding protein	4.63962	12.9677	1.48285	0.000793081
Zm00001d000112	NAC domain-containing protein2	7.59101	43.9399	2.53317	0.000793081
Zm00001d000133	Acetyl-coenzyme A synthetase chloroplastic/glyoxysomal	66.8162	171.167	1.35713	0.0014865
Zm00001d000128		0.484237	14.8303	4.93669	0.000793081
Zm00001d000408	EIN3-binding F-box protein1	8.58046	17.1957	1.00292	0.0014865
Zm00001d027286	Flavin-containing monooxygenase FMO GS-OX5	9.43767	2.20121	-2.10013	0.0014865
Zm00001d027500	Flower-specific gamma-thionin	132.379	29.4848	-2.16662	0.000793081
Zm00001d027763	Plant-specific domain TIGR01615 family protein	30.5425	8.83186	-1.79003	0.000793081
Zm00001d027768	Putative ion channel POLLUX-like2	18.9099	8.33988	-1.18104	0.000793081
Zm00001d027819	Embryo surrounding region2	11.885	1.18065	-3.33149	0.0301192
Zm00001d027973		37.4664	18.052	-1.05344	0.00650926
Zm00001d028122		15.0219	7.1894	-1.06313	0.0107171
Zm00001d028170	Dopamine beta-monooxygenase	2.67966	0.337223	-2.99027	0.0230516
Zm00001d028367	Purple acid phosphatase3	25.4483	3.75245	-2.76166	0.000793081
Zm00001d028675	Plant-specific domain TIGR01589 family protein	6.622	2.13563	-1.6326	0.0088952
Zm00001d028838	Long cell-linked locus protein	3.40539	0.363709	-3.22696	0.0308398
Zm00001d028889	Calcium-dependent phosphotriesterase superfamily protein	9.50363	3.23216	-1.55598	0.00335112
Zm00001d028900	Expressed protein	2.01203	0.520942	-1.94946	0.0352149
Zm00001d029025	23-bisphosphoglycerate-independent phosphoglycerate mutase1	3.7911	1.02759	-1.88335	0.0088952
Zm00001d029107	Expressed protein	46.9724	15.8976	-1.56301	0.00548334
Zm00001d029460	Ids4-like protein	12.0263	4.052	-1.56948	0.00936685
Zm00001d029758	Calcium-dependent protein kinase6	102.235	32.0301	-1.67439	0.000793081
Zm00001d029777	Protein EXORDIUM-like5	130.429	61.693	-1.08009	0.000793081
Zm00001d029835	Plant/K24M7-17 protein	15.5427	6.33638	-1.29451	0.0223109
Zm00001d029963	Myb-like transcription factor family protein	15.3561	6.74393	-1.18715	0.00443746
Zm00001d031808	NAD(P)-binding Rossmann-fold superfamily protein	91.8966	43.2688	-1.08668	0.000793081
Zm00001d032120	Tetraspanin-7	38.2195	16.2526	-1.23364	0.00276592
Zm00001d032199	YGL010w-like protein	15.2266	7.26468	-1.06763	0.0459337
Zm00001d032224	Dihydrolipoyllysine-residue acetyltransferase component 4 of pyruvate dehydrogenase complex chloroplastic	251.316	110.354	-1.18737	0.000793081
Zm00001d032418	Endonuclease/exonuclease/phosphatase family protein	10.8949	4.87403	-1.16047	0.00701514
Zm00001d032448		86.4784	29.1251	-1.57008	0.000793081
Zm00001d032461	Tassel less1	35.5868	13.3406	-1.41552	0.000793081
Zm00001d032467	Cytochrome P450 84A1	13.0535	3.04922	-2.09792	0.000793081
Zm00001d032468	Cytochrome P450 CYP84A33v1	13.2164	3.2155	-2.03922	0.00548334
Zm00001d032935	Type IV inositol polyphosphate 5-phosphatase7	12.5989	5.38065	-1.22744	0.000793081
Zm00001d033369	Gibberellin-regulated protein1	1620.22	771.533	-1.07039	0.0301192
Zm00001d033419	Probable BOI-related E3 ubiquitin-protein ligase2	14.7862	6.42325	-1.20288	0.00747399
Zm00001d033477	DnaJ/Hsp40 cysteine-rich domain superfamily protein	74.9627	36.8235	-1.02555	0.000793081
Zm00001d034076	Cyclic nucleotide-gated ion channel2	50.0606	18.317	-1.45049	0.000793081
Zm00001d034353	Transcription factor TCP2	17.3465	7.66346	-1.17858	0.0088952
Zm00001d034555	Disease resistance protein RPM1	5.27939	1.48534	-1.82958	0.000793081
Zm00001d034779		5.33108	2.5409	-1.06909	0.0129411
Zm00001d027453	Plant-specific domain TIGR01568 family protein	3.33472	0.634669	-2.39349	0.040019
Zm00001d027483	RING-H2 finger protein ATL80	93.5327	13.6688	-2.77459	0.000793081
Zm00001d027749	Sulfate transporter3.1	6.60884	1.9661	-1.74906	0.000793081
Zm00001d027837	Cytochrome P450 704B1	2.17109	0.739056	-1.55467	0.0374753
Zm00001d027888	Alpha/beta-Hydrolases superfamily protein	162.497	44.3888	-1.87215	0.000793081
Zm00001d027929	AP2-EREBP transcription factor	7.19168	1.89765	-1.92211	0.00936685
Zm00001d028510	Protein FAF-like chloroplastic	62.4996	6.8504	-3.18959	0.000793081
Zm00001d028537	Zinc finger protein-related	9.01622	1.77605	-2.34385	0.000793081
Zm00001d028548	Maternal effect embryo arrest59	12.0234	5.14339	-1.22505	0.0428992
Zm00001d028562	Fructose-1,6-bisphosphatase	3.42768	0.906424	-1.91898	0.00794214
Zm00001d028696	Expressed protein	37.5205	12.606	-1.57357	0.000793081
Zm00001d028986	WUSCHEL-related homeobox11	24.7129	7.09219	-1.80096	0.000793081
Zm00001d029078	DNA binding protein	181.252	45.9659	-1.97936	0.000793081
Zm00001d029234	Protein Mo25	27.3837	13.1209	-1.06145	0.00335112
Zm00001d029349		23.6719	8.17227	-1.53436	0.00276592
Zm00001d029526	Cytochrome P-450 18	135.65	6.70294	-4.33895	0.000793081
Zm00001d029539	PLASMODESMATA CALLOSE-BINDING PROTEIN2	5.90535	2.09831	-1.49279	0.0285103
Zm00001d029948	Serine/threonine-protein kinase D6PKL1	27.5907	11.35	-1.28149	0.000793081
Zm00001d030235	Peptide transporter PTR2	24.9333	11.1067	-1.16664	0.0014865
Zm00001d030343	Senescence-associated protein15	1.86887	0.3338	-2.48511	0.021144
Zm00001d030678	Transcription factor MYB48	4.78063	1.52607	-1.64738	0.0088952
Zm00001d030767		9.30085	1.33083	-2.80503	0.000793081
Zm00001d030851	Cytochrome P450 CYP81N5	206.99	89.3044	-1.21276	0.000793081
Zm00001d030944	Plastidial lipoyltransferase2	51.682	23.8527	-1.11551	0.000793081
Zm00001d031201	Leucine-rich repeat transmembrane protein kinase family protein	1.38617	0.252411	-2.45726	0.00496661
Zm00001d031290	Probable E3 ubiquitin-protein ligase XERICO	30.5913	9.57396	-1.67594	0.008432
Zm00001d031344		68.9722	9.12274	-2.91848	0.000793081
Zm00001d031536	Oxysterol-binding protein-related protein4B	36.4541	9.87933	-1.8836	0.000793081
Zm00001d031725	Transcription factor TCP9	33.5834	12.3565	-1.44248	0.000793081
Zm00001d031749	Pyridoxal phosphate (PLP)-dependent transferases superfamily protein	73.1823	35.1242	-1.05903	0.00701514
Zm00001d031833	Mitochondrial 2-oxoglutarate/malate carrier protein	31.0861	11.7569	-1.40276	0.000793081
Zm00001d031899	Malate dehydrogenase6	14.4709	6.12825	-1.23961	0.000793081
Zm00001d032098	DUF581 family protein	98.3262	22.2937	-2.14094	0.000793081
Zm00001d032209		14.9088	5.39371	-1.46681	0.00650926
Zm00001d032249	Kanadi1	5.05227	2.00823	-1.33101	0.0102554
Zm00001d032316	Homeobox-leucine zipper protein HAT5	17.7754	7.64479	-1.21733	0.0014865
Zm00001d032610	Tonoplast intrinsic protein3	1158.06	393.385	-1.5577	0.000793081
Zm00001d032745	MDIS1-interacting receptor like kinase2	3.80041	1.83726	-1.0486	0.0142226
Zm00001d033222	Viviparous 14	11.9006	4.37415	-1.44396	0.000793081
Zm00001d033225	Pyruvate dehydrogenase E1 component subunit beta-3 chloroplastic	411.222	168.679	-1.28564	0.000793081
Zm00001d033377	9-cis-epoxycarotenoid dioxygenase NCED3 chloroplastic	2.57092	0.685316	-1.90744	0.0482459
Zm00001d033385	Probable galacturonosyltransferase-like1	29.2415	5.71521	-2.35514	0.000793081
Zm00001d033413	Transcription factor bHLH28	15.3335	3.74732	-2.03275	0.000793081
Zm00001d033475	Cation/calcium exchanger2	2.37344	0.7705	-1.62311	0.0437998
Zm00001d033516	Flavonol 4-sulfotransferase	44.4188	20.7675	-1.09684	0.000793081
Zm00001d033612	Oleosin4	3900.11	1291.14	-1.59487	0.00794214
Zm00001d034002	Late embryogenesis abundant protein D-34	62.9553	9.57687	-2.7167	0.000793081
Zm00001d034003	Late embryogenesis abundant protein31	37.8858	10.5046	-1.85063	0.000793081
Zm00001d034032	Protein STRICTOSIDINE SYNTHASE-LIKE3	115.801	55.644	-1.05734	0.000793081
Zm00001d034074	Starch phosphorylase1	136.398	53.023	-1.36313	0.00548334
Zm00001d034257	Proline-rich receptor-like protein kinase PERK4	8.92762	1.16091	-2.94302	0.000793081
Zm00001d034359	Drought and salt tolerance protein	3.34907	0.783642	-2.0955	0.0288365
Zm00001d034405	Probable inactive leucine-rich repeat receptor-like protein kinase	93.9082	30.8099	-1.60786	0.000793081
Zm00001d034519	Probable acyl-activating enzyme18 peroxisomal	34.8788	10.1532	-1.78042	0.000793081
Zm00001d034564	Probable galactinol--sucrose galactosyltransferase2	13.5344	0.704031	-4.26484	0.000793081
Zm00001d034633	Transducin/WD40 repeat-like superfamily protein	16.2335	7.75982	-1.06488	0.00747399
Zm00001d034756		352.834	32.7219	-3.43066	0.0301192
Zm00001d034801	11-beta-hydroxysteroid dehydrogenase-like5	160.362	22.4748	-2.83495	0.000793081
Zm00001d034832	Probable acyl-activating enzyme16 chloroplastic	38.3787	18.2102	-1.07555	0.000793081
Zm00001d023419		12.963	2.28275	-2.50555	0.021144
Zm00001d023651	Soluble epoxide hydrolase	16.6101	6.52217	-1.34864	0.000793081
Zm00001d024324	Putative AP2/EREBP transcription factor superfamily protein	12.8083	4.39221	-1.54406	0.0412969
Zm00001d023145		4.22445	0.665511	-2.66623	0.000793081
Zm00001d025082	Glycosyl hydrolase family10 protein	210.144	74.188	-1.50212	0.000793081
Zm00001d025201	Fatty acid biosynthesis1	732.407	332.781	-1.13807	0.0374753
Zm00001d025400	Monooxygenase1	8.72064	4.02494	-1.11547	0.0215147
Zm00001d025524	Lipoxygenase7	1.48802	0.369656	-2.00914	0.00548334
Zm00001d025917	Probable galacturonosyltransferase-like3	17.4192	8.15261	-1.09534	0.0244814
Zm00001d026116		3.17424	0.462784	-2.778	0.0472989
Zm00001d026156	Putative glycerol-3-phosphate transporter1	19.2575	5.08162	-1.92206	0.000793081
Zm00001d026633	Putative RING zinc finger domain superfamily protein	11.4606	5.40045	-1.08553	0.0162142
Zm00001d023456	Transcription repressor OFP6	7.81272	2.62857	-1.57155	0.0440774
Zm00001d023543	Fatty acid amide hydrolase	15.671	4.52726	-1.79138	0.000793081
Zm00001d023544	Putative DUF869 domain containing family protein	97.0044	43.1277	-1.16944	0.000793081
Zm00001d023601	Inositol-3-phosphate synthase isozyme1	99.7841	44.8565	-1.15349	0.000793081
Zm00001d023606	Dihydrolipoyllysine-residue acetyltransferase component 5 of pyruvate dehydrogenase complex chloroplastic	230.531	104.364	-1.14334	0.000793081
Zm00001d023654		9.12189	4.01697	-1.18323	0.0088952
Zm00001d024265	F-box protein SKIP19	2.62633	0.481911	-2.44621	0.0111883
Zm00001d024302	Defensin-like protein2	2724	897.2	-1.60222	0.0440774
Zm00001d024600	ABC transporter B family member19	0.799781	0.318038	-1.33041	0.0265463
Zm00001d025002	Putative leucine-rich repeat receptor protein kinase family protein	48.6491	19.7987	-1.29701	0.000793081
Zm00001d025103	Amine oxidase1	214.434	106.893	-1.00437	0.000793081
Zm00001d025136	Protein SMAX1-LIKE4	21.9496	8.96343	-1.29207	0.000793081
Zm00001d025762		197.322	96.6366	-1.02991	0.000793081
Zm00001d026037	Seed maturation protein	563.465	153.726	-1.87396	0.000793081
Zm00001d026261	Core-2/I-branching beta-16-N-acetylglucosaminyltransferase family protein	3.07893	1.0573	-1.54205	0.00601027
Zm00001d026318	OSJNBa0058K23.8 protein	14.0388	6.52502	-1.10537	0.033283
Zm00001d026442	EamA-like transporter family	4.25542	1.73372	-1.29543	0.0365281
Zm00001d026670	Carrier protein CGI-69	5.07009	2.16352	-1.22863	0.0298356
Zm00001d001767	Speckle-type POZ protein	34.4176	15.0207	-1.19619	0.000793081
Zm00001d002240	Chloroplastic lipocalin	8.11605	3.90943	-1.05382	0.0133778
Zm00001d002394	Methionyl-tRNA synthetase	1133.5	404.11	-1.48796	0.0169793
Zm00001d002451	Hydrogen peroxide-induced1	223.325	94.7902	-1.23633	0.000793081
Zm00001d002491	Putative RING-H2 finger protein ATL53	5.18153	1.81017	-1.51725	0.0244814
Zm00001d002530		5.29522	1.74001	-1.60559	0.0230516
Zm00001d002610	Cytochrome P450 family 704 subfamily A polypeptide2	3.95268	0.804575	-2.29653	0.00548334
Zm00001d002669	BZIP transcription factor	1.6331	0.640629	-1.35005	0.032265
Zm00001d002893	WAT1-related protein	10.5079	4.39903	-1.25622	0.0177329
Zm00001d003538		37.2051	11.408	-1.70545	0.01508
Zm00001d003553		2.97821	1.12795	-1.40074	0.0335699
Zm00001d003598	Two-component response regulator ARR16	18.4305	6.23798	-1.56294	0.00794214
Zm00001d003671	Phospholipase C	10.1455	3.41709	-1.56999	0.000793081
Zm00001d003676	Cellulose synthase-like protein B3	4.32559	1.88139	-1.2011	0.0244814
Zm00001d003850	Probable BOI-related E3 ubiquitin-protein ligase2	6.26419	2.64694	-1.2428	0.0464078
Zm00001d004013	OSJNBa0017B10.9 protein	5.8675	2.58858	-1.18058	0.0416282
Zm00001d004048	Xanthoxin dehydrogenase	104.791	51.6721	-1.02005	0.000793081
Zm00001d004389	Probable flavin-containing monooxygenase1	14.7326	6.25868	-1.23508	0.0129411
Zm00001d004482	Transmembrane-like protein	22.5956	7.22188	-1.6456	0.0359068
Zm00001d004635	Leucine-rich repeat protein kinase family protein	5.8144	2.77628	-1.06648	0.0265463
Zm00001d004649		9.32517	3.58827	-1.37784	0.000793081
Zm00001d005016	WRI1 transcription factor1	516.63	225.957	-1.19308	0.0142226
Zm00001d005563	Histone-lysine N-methyltransferase ASHH3	17.8109	8.3425	-1.09421	0.000793081
Zm00001d005602	Probable indole-3-pyruvate monooxygenase YUCCA3	12.8347	3.1532	-2.02515	0.00496661
Zm00001d005609	Protein phosphatase homolog7	8.28096	3.45761	-1.26002	0.0355679
Zm00001d005657		16.5035	2.25564	-2.87117	0.000793081
Zm00001d005939	DNA binding protein	100.347	35.5509	-1.49704	0.000793081
Zm00001d006293	NIN-like protein1	10.6152	3.53094	-1.58802	0.000793081
Zm00001d006486	Probable protein phosphatase 2C9	36.3536	11.4966	-1.66089	0.000793081
Zm00001d006494	Protein DETOXIFICATION 40	83.6789	22.0796	-1.92215	0.000793081
Zm00001d006553	BTB/POZ domain-containing protein	4.39682	1.98969	-1.14392	0.00701514
Zm00001d006713		122.118	40.8797	-1.57882	0.000793081
Zm00001d006750	GIR1	289.956	80.9474	-1.84078	0.000793081
Zm00001d006796	NAD(P)-binding Rossmann-fold superfamily protein	1551.6	631.981	-1.2958	0.0359068
Zm00001d007187	Hydroxyproline-rich glycoprotein family protein	12.9819	1.66196	-2.96555	0.000793081
Zm00001d007800	Thioredoxin	88.6269	42.7083	-1.05323	0.0181262
Zm00001d007820	Plant-specific domain TIGR01615 family protein	8.90669	4.18105	-1.09102	0.0200049
Zm00001d007827	Early light inducible protein1	36.3427	8.0934	-2.16685	0.000793081
Zm00001d007909	Gibberellin receptor GID1L2	51.0382	12.8522	-1.98956	0.000793081
Zm00001d002052	Probable isoaspartyl peptidase/L-asparaginase2	63.1796	24.888	-1.34401	0.000793081
Zm00001d002349	Kaurene synthase3	26.1301	9.94692	-1.39339	0.000793081
Zm00001d002360	Embryonic protein DC-8	217.697	88.8711	-1.29253	0.000793081
Zm00001d002514	Probable purine permease11	3.65539	1.15941	-1.65663	0.0173659
Zm00001d002843	P-type R2R3 Myb protein	14.7039	4.76235	-1.62645	0.000793081
Zm00001d002952	Probable aquaporin TIP3-2	444.918	208.116	-1.09615	0.000793081
Zm00001d002967	AFG1-like ATPase family protein	9.13006	4.32987	-1.0763	0.00335112
Zm00001d003058	Probable low-specificity L-threonine aldolase1	10.6709	4.98697	-1.09744	0.00650926
Zm00001d003059	Probable low-specificity L-threonine aldolase1	77.8599	13.8952	-2.48629	0.000793081
Zm00001d003085	GDSL esterase/lipase LTL1	149.476	71.9927	-1.05399	0.000793081
Zm00001d003175		12.9451	2.67611	-2.27419	0.000793081
Zm00001d003297	BTB/POZ domain-containing protein	1.16497	0.156485	-2.89619	0.0261932
Zm00001d003856	Spermidine hydroxycinnamoyl transferase	4.38249	1.45839	-1.58737	0.0258276
Zm00001d003924	Glycerophosphodiester phosphodiesterase GDPD2	4.29466	0.847076	-2.34198	0.00276592
Zm00001d003939	Probable metal-nicotianamine transporter YSL6	46.5635	12.4091	-1.9078	0.000793081
Zm00001d004138	Heavy metal-associated isoprenylated plant protein27	60.6601	30.2161	-1.00543	0.000793081
Zm00001d004473	Pyruvate dehydrogenase E1 component subunit alpha-3 chloroplastic	876.911	408.723	-1.10131	0.0285103
Zm00001d004689	O-methyltransferase ZRP4	3.40891	0.563158	-2.5977	0.00213964
Zm00001d004817	Fatty acid amide hydrolase	253.974	87.6074	-1.53556	0.000793081
Zm00001d004818	CBS domain-containing protein CBSCBSPB2	3.98629	1.1759	-1.76128	0.00276592
Zm00001d005189	Cadmium/zinc-transporting ATPase HMA2	2.43459	0.147516	-4.04473	0.000793081
Zm00001d005283	F8M12.18 protein	83.7294	40.8809	-1.03431	0.011654
Zm00001d000980		0.906666	0.26756	-1.76071	0.0456008
Zm00001d005659		95.4877	37.7615	-1.3384	0.0014865
Zm00001d005674	Enolase	160.183	72.4171	-1.14532	0.000793081
Zm00001d005986	Probable LRR receptor-like serine/threonine-protein kinase	27.2273	8.37953	-1.70011	0.000793081
Zm00001d006133	Thioesterase/thiol ester dehydrase-isomerase superfamily protein	4.68894	1.77086	-1.40482	0.00936685
Zm00001d006193	Cytochrome P450 family 78 subfamily A polypeptide8	66.7176	23.6393	-1.49688	0.000793081
Zm00001d006209	Protein SHI RELATED SEQUENCE1	21.1924	9.16195	-1.20982	0.00335112
Zm00001d006570		49.0059	20.4177	-1.26314	0.000793081
Zm00001d006630	Chalcone isomerase	96.774	41.392	-1.22527	0.000793081
Zm00001d006678	Geranylgeranyl pyrophosphate synthase1	58.1242	24.9089	-1.22248	0.000793081
Zm00001d006835	Nuclear transcription factor Y subunit A-8	95.7648	46.647	-1.03771	0.000793081
Zm00001d007143	Anthocyanidin 3-O-glucoside 2'''-O-xylosyltransferase	54.4503	18.58	-1.55119	0.000793081
Zm00001d039302	Transducin/WD40 repeat-like superfamily protein	11.159	2.68639	-2.05446	0.000793081
Zm00001d039315	P-loop containing nucleoside triphosphate hydrolases superfamily protein	6.72871	2.99221	-1.16912	0.0234179
Zm00001d039406	Receptor-like protein kinase	4.05197	1.90344	-1.09001	0.0107171
Zm00001d039654	Protein kinase PINOID 2	5.03591	2.04394	-1.3009	0.0295157
Zm00001d039691	L-tryptophan--pyruvate aminotransferase1	16.484	3.4647	-2.25026	0.000793081
Zm00001d039698	Cytochrome P450 family 706 subfamily A polypeptide5	2.67361	0.926933	-1.52825	0.0484245
Zm00001d040696	Crs2 associated factor2	9.95233	4.50833	-1.14244	0.0014865
Zm00001d040725	Polygalacturonase	27.0634	8.80623	-1.61975	0.000793081
Zm00001d041827	Peroxidase superfamily protein	4.75899	0.569634	-3.06255	0.0014865
Zm00001d041839	Dihydrolipoyllysine-residue acetyltransferase component 5 of pyruvate dehydrogenase complex chloroplastic	204.577	102.083	-1.0029	0.000793081
Zm00001d041962	Glycerol-3-phosphate dehydrogenase [NAD(+)] 1 chloroplastic	428.923	175.933	-1.28569	0.000793081
Zm00001d042107	Polcalcin Jun o2	54.7158	26.4532	-1.04851	0.00389457
Zm00001d042214	Protein SRC2 homolog	20.9353	8.29532	-1.33557	0.0014865
Zm00001d042588	AP2 domain containing protein	10.1196	3.40505	-1.57141	0.0169793
Zm00001d042636	Amino acid permease6	17.4903	4.32808	-2.01476	0.000793081
Zm00001d042652	Core-2/I-branching beta-16-N-acetylglucosaminyltransferase family protein	4.72228	0.336433	-3.81109	0.00276592
Zm00001d042932	Protein UPSTREAM OF FLC	6.06219	2.52882	-1.26138	0.0371833
Zm00001d042972	Interactor of constitutive active ROPs 3	17.5203	7.58777	-1.20728	0.000793081
Zm00001d043174	Cytochrome P450 98A3	2.97611	1.00109	-1.57185	0.0215147
Zm00001d043222	Pectin lyase-like superfamily protein	0.81632	0.0818142	-3.31871	0.0326301
Zm00001d043242	Early nodulin20	26.7338	11.2894	-1.2437	0.00496661
Zm00001d043470	Transcription repressor OFP5	8.78454	3.45025	-1.34827	0.0244814
Zm00001d043509	Pectinesterase	162.045	77.9119	-1.05648	0.00794214
Zm00001d043517	Peptidase M28 family protein	61.8613	20.6209	-1.58493	0.000793081
Zm00001d044430	Amino-acid permease BAT1	3.75008	1.68164	-1.15706	0.0158419
Zm00001d044431	Amino-acid permease BAT1	36.0001	12.4135	-1.5361	0.000793081
Zm00001d044629	Meiotic recombination protein DMC1 homolog	4.59093	2.09938	-1.12882	0.0499356
Zm00001d044677		216.076	60.1894	-1.84396	0.000793081
Zm00001d039264	D-amino-acid transaminase chloroplastic	51.4143	13.9042	-1.88665	0.000793081
Zm00001d039468	Grx_A2-glutaredoxin subgroup III	90.9171	38.5164	-1.23908	0.00213964
Zm00001d039524	Transposon protein CACTA	56.7655	19.5713	-1.53628	0.000793081
Zm00001d039732	Staphylococcal-like nuclease CAN1	15.8377	6.46883	-1.29178	0.00335112
Zm00001d039919	DUF789 family protein	16.4679	6.63082	-1.3124	0.0014865
Zm00001d039920	PR5-like receptor kinase	4.62646	0.668424	-2.79107	0.0014865
Zm00001d040113	Protein MOTHER of FT and TFL1	166.877	78.1479	-1.09451	0.00213964
Zm00001d040158	Exonuclease family protein	2.91009	0.569539	-2.3532	0.0291383
Zm00001d040220	Enolase-phosphatase E1	13.3848	5.99737	-1.1582	0.0426164
Zm00001d040613	Stress-inducible membrane pore protein	1461.61	408.789	-1.83813	0.000793081
Zm00001d040695	PTI1-like tyrosine-protein kinase3	69.8178	27.8425	-1.32631	0.000793081
Zm00001d041387	RING-H2 finger protein ATL65	5.06096	1.66748	-1.60174	0.0419438
Zm00001d041405	E3 ubiquitin protein ligase DRIP2	8.36709	3.79162	-1.14191	0.00650926
Zm00001d041634		5.06908	2.49909	-1.02032	0.0162142
Zm00001d042016		14.452	5.84828	-1.30519	0.0162142
Zm00001d042019	Peroxidase12	39.3854	11.8036	-1.73844	0.000793081
Zm00001d042050	Protein RETICULATA-RELATED4 chloroplastic	115.007	54.6516	-1.07338	0.000793081
Zm00001d042127	GRAS family transcription factor containing protein	13.4587	5.47719	-1.29704	0.00794214
Zm00001d042362	Leucine-rich repeat receptor protein kinase EMS1	10.7099	4.76014	-1.16987	0.000793081
Zm00001d042487	Sn1-specific diacylglycerol lipase alpha	32.9602	16.4563	-1.00208	0.000793081
Zm00001d042549	BTB/POZ and TAZ domain-containing protein3	10.3508	3.4234	-1.59624	0.000793081
Zm00001d042558	TPR repeat-containing protein ZIP4	3.287	1.5213	-1.11146	0.0215147
Zm00001d042585	Protein root UVB sensitive6	83.0003	37.8456	-1.13299	0.000793081
Zm00001d042756	Duplicated homeodomain-like superfamily protein	8.00083	3.24883	-1.30023	0.01508
Zm00001d042826	AER	3.3194	1.0817	-1.61763	0.0374753
Zm00001d042901	L-ascorbate oxidase	6.45036	1.71886	-1.90792	0.000793081
Zm00001d043116	Ethylene-responsive transcription factor WRI1	3.08853	1.09082	-1.50151	0.021144
Zm00001d043180	EID1-like F-box protein3	3.21682	0.93341	-1.78505	0.04669
Zm00001d043323	Copper transporter1	113.278	34.2659	-1.72503	0.000793081
Zm00001d043423	Transcription factor TCP4	12.6134	4.35059	-1.53568	0.00276592
Zm00001d043598	ABC transporter G family member29	5.48827	2.73194	-1.00642	0.00747399
Zm00001d043650	Tryptophan aminotransferase-related protein4	5.22346	1.71221	-1.60915	0.00650926
Zm00001d044069	Sparse inflorescence1	8.7708	1.96308	-2.15959	0.0014865
Zm00001d044080	OLE-5	300.209	126.045	-1.25203	0.000793081
Zm00001d044120	Sterol 14-demethylase	32.4526	11.2127	-1.53321	0.000793081
Zm00001d044202	Alpha/beta-Hydrolases superfamily protein	30.2598	12.8923	-1.23089	0.000793081
Zm00001d044228	Thiamine biosynthesis2	739.929	190.621	-1.95668	0.000793081
Zm00001d044276	Leucine-rich repeat protein kinase family protein	26.1943	11.2135	-1.22402	0.000793081
Zm00001d048731	P-loop containing nucleoside triphosphate hydrolases superfamily protein	17.8	5.63587	-1.65917	0.000793081
Zm00001d048740	Leucine-rich repeat (LRR) family protein	2.36057	0.455203	-2.37455	0.0298356
Zm00001d049045		248.044	1.26973	-7.60993	0.000793081
Zm00001d049085	Putative laccase family protein	10.397	0.657327	-3.98341	0.000793081
Zm00001d049324	Nucleobase-ascorbate transporter2	8.99453	3.7803	-1.25055	0.00335112
Zm00001d049364	Ethylene-responsive transcription factor4	14.9288	3.46287	-2.10806	0.00335112
Zm00001d049573	Cytochrome P450 family 87 subfamily A polypeptide6	68.2026	23.205	-1.55539	0.000793081
Zm00001d049643	Zinc finger (C3HC4-type RING finger) family protein	40.1746	9.34003	-2.10479	0.000793081
Zm00001d049660	ACR8	43.8271	13.3028	-1.72009	0.000793081
Zm00001d050340		28.7413	13.3143	-1.11015	0.000793081
Zm00001d050404	G2-like transcription factor	5.54152	2.58787	-1.09852	0.0416282
Zm00001d050635	Peptidyl-prolyl cis-trans isomerase	20.6179	4.67712	-2.1402	0.00213964
Zm00001d050689	U-box domain-containing protein29	4.06826	1.11343	-1.8694	0.0335699
Zm00001d051302	SAUR11-auxin-responsive SAUR family member	8.91066	2.31494	-1.94456	0.008432
Zm00001d051598	Plant-specific domain TIGR01570 family protein	3.91716	0.939829	-2.05934	0.0154569
Zm00001d051606		15.4224	6.86499	-1.1677	0.00794214
Zm00001d051687	Rho GDP-dissociation inhibitor1	18.5542	8.54506	-1.11858	0.00601027
Zm00001d052010	Calcineurin subunit B	10.0171	3.14883	-1.66957	0.0125226
Zm00001d052252	Glutaredoxin family protein	11.3792	4.67464	-1.28347	0.0207789
Zm00001d052269	Putative auxin efflux carrier	2.01068	0.761155	-1.40142	0.0288365
Zm00001d052292	Probable galacturonosyltransferase-like9	5.37924	2.27433	-1.24196	0.0487154
Zm00001d052835	Putative leucine-rich repeat receptor protein kinase family protein	15.8425	1.74922	-3.17901	0.000793081
Zm00001d052958	Antimicrobial peptide MBP-1	13714.2	1040.63	-3.72014	0.0496318
Zm00001d052971	Camelliol C synthase	50.9523	23.7877	-1.09893	0.000793081
Zm00001d053181	From the Czech 'roh' meaning 'corner'	5.98581	1.47421	-2.02161	0.00601027
Zm00001d027022		6.07736	0.598345	-3.3444	0.0215147
Zm00001d048979	Putative sucrose-phosphate synthase family protein	54.6006	24.3527	-1.16484	0.000793081
Zm00001d049292	UDP-glycosyltransferase73D1	21.4857	8.25801	-1.37951	0.00276592
Zm00001d049375	Zinc transporter3	88.2955	19.4908	-2.17955	0.000793081
Zm00001d049491	Putative UPF0481 protein	9.09211	1.65085	-2.46141	0.000793081
Zm00001d049554	Putative glycerol-3-phosphate transporter1	36.7251	14.8566	-1.30566	0.000793081
Zm00001d050111	Zinc finger protein8	3.71096	1.15524	-1.6836	0.0378333
Zm00001d050310	Homeodomain leucine zipper protein CPHB-5	75.3253	37.615	-1.00183	0.000793081
Zm00001d050383	Dihydrolipoyllysine-residue acetyltransferase component 4 of pyruvate dehydrogenase complex chloroplastic	362.168	159.835	-1.18008	0.0014865
Zm00001d050422	Putative CBL-interacting protein kinase family protein	9.85648	3.40548	-1.53321	0.00335112
Zm00001d050475	Cyclin-D2-1	5.02156	2.16895	-1.21114	0.0288365
Zm00001d051367	F-box protein	12.3673	5.51252	-1.16575	0.00276592
Zm00001d051419	GSDL-motif protein lipase	145.324	58.5502	-1.31153	0.000793081
Zm00001d051564	Soluble inorganic pyrophosphatase2	38.5073	14.6449	-1.39473	0.000793081
Zm00001d051905	Heavy metal-associated isoprenylated plant protein3	2.358	0.636835	-1.88857	0.0169793
Zm00001d052053		121.175	54.3126	-1.15773	0.000793081
Zm00001d052133	Homeodomain leucine zipper family IV protein	5.75838	2.63861	-1.12589	0.00794214
Zm00001d052405	WRI1 transcription factor2	163.004	47.1803	-1.78865	0.000793081
Zm00001d052799	PHI-1	19.4166	8.70035	-1.15815	0.0341873
Zm00001d053107	Tyrosine aminotransferase	7.62618	3.62816	-1.07172	0.0207789
Zm00001d053395	Pectin lyase-like superfamily protein	85.4009	25.1648	-1.76284	0.000793081
Zm00001d053594	Protein EIN4	55.7532	27.8313	-1.00235	0.00213964
Zm00001d053626	SPX domain-containing protein1	21.1425	7.4164	-1.51136	0.0014865
Zm00001d053856	Probable arabinose 5-phosphate isomerase	18.5993	8.94604	-1.05593	0.0107171
Zm00001d053925		36.6154	17.781	-1.04212	0.0125226
Zm00001d012818	Acyl carrier protein3	167.341	67.6947	-1.30568	0.000793081
Zm00001d013348	Thioredoxin superfamily protein	21.0294	9.96879	-1.07692	0.00548334
Zm00001d013554		13.6865	6.37565	-1.1021	0.008432
Zm00001d013639	DnaJ/Hsp40 cysteine-rich domain superfamily protein	27.3087	11.2818	-1.27537	0.0014865
Zm00001d013736	Serine/threonine-protein kinase SRK2E	91.2805	44.676	-1.03081	0.000793081
Zm00001d013834	AAA-ATPase	24.7045	11.5669	-1.09477	0.00389457
Zm00001d013926	Formin-like protein6	4.03905	1.41862	-1.50953	0.00496661
Zm00001d014145		3.44776	1.25451	-1.45853	0.00794214
Zm00001d014165	Speckle-type POZ protein	4.24837	0.378856	-3.48719	0.00794214
Zm00001d014498	Stearoyl-acyl-carrier-protein desaturase7	13.0256	6.45127	-1.01369	0.0371833
Zm00001d014762	Protein SHI RELATED SEQUENCE1	39.6197	14.8195	-1.41872	0.000793081
Zm00001d015306	Probable arabinose 5-phosphate isomerase	10.5644	4.89436	-1.11002	0.0181262
Zm00001d015406	Succinate-semialdehyde dehydrogenase mitochondrial	115.933	57.5371	-1.01073	0.000793081
Zm00001d015614	Transcription factor MYB44	119.596	39.0899	-1.61331	0.000793081
Zm00001d015721	Cytochrome P450 734A1	14.1458	6.55204	-1.11036	0.00213964
Zm00001d015798	Subtilisin-like protease SBT5.3	4.76905	0.488657	-3.28681	0.000793081
Zm00001d016100	Rhodanese-like domain-containing protein4 chloroplastic	12.8957	6.06807	-1.08758	0.0014865
Zm00001d016590	Sugars will eventually be exported transporter15b	31.0619	1.6987	-4.19265	0.000793081
Zm00001d017385	MYB-transcription factor89	1.71758	0.456967	-1.91022	0.0241815
Zm00001d017602		18.82	6.46693	-1.54111	0.0014865
Zm00001d017726	Homeodomain-like superfamily protein	12.829	5.20635	-1.30107	0.00213964
Zm00001d017907	Protein TIC 20-v chloroplastic	34.5904	16.815	-1.04062	0.0397107
Zm00001d017990		30.9681	7.87394	-1.97563	0.00213964
Zm00001d018122	E3 ubiquitin-protein ligase ATL6	163.301	56.5537	-1.52984	0.000793081
Zm00001d018298	17.4 kDa class III heat shock protein	74.4932	29.9635	-1.3139	0.000793081
Zm00001d012887	IAA-amino acid hydrolase ILR1	25.2519	11.4613	-1.13962	0.000793081
Zm00001d013243	Cyclic nucleotide-gated ion channel2	85.5922	41.5093	-1.04405	0.000793081
Zm00001d013465	Dwarf plant9	62.2702	28.3192	-1.13676	0.000793081
Zm00001d013555	Growth-regulating factor2	4.09542	1.88438	-1.11992	0.0443994
Zm00001d013933	CBS domain-containing protein CBSX5	25.1501	10.9669	-1.19741	0.00276592
Zm00001d014128	Heavy metal-associated isoprenylated plant protein3	87.3167	32.2264	-1.43802	0.000793081
Zm00001d014178	Acylamino-acid-releasing enzyme	17.8025	8.49758	-1.06696	0.0014865
Zm00001d014563	Thaumatin-like protein	36.9831	16.1933	-1.19147	0.0014865
Zm00001d014612	RING/U-box superfamily protein	10.8139	4.44467	-1.28273	0.0200049
Zm00001d014820	GDSL esterase/lipase	2.83812	0.915281	-1.63265	0.0403544
Zm00001d014844	1,4-alpha-glucan-branching enzyme2-2 chloroplastic/amyloplastic	178.126	88.0882	-1.01588	0.0125226
Zm00001d014938	Trihelix transcription factor GTL2	34.1184	16.45	-1.05246	0.000793081
Zm00001d014970		7.19996	2.50427	-1.5236	0.0102554
Zm00001d015485	Tubby-like protein8	18.579	9.2683	-1.0033	0.00335112
Zm00001d016098		373.54	83.5411	-2.16071	0.000793081
Zm00001d016298	Homeobox protein ATH1	46.9189	12.2021	-1.94304	0.000793081
Zm00001d016694	Poly [ADP-ribose] polymerase3	193.033	85.1449	-1.18085	0.0247975
Zm00001d016735	Protein SMAX1-LIKE3	2.83967	1.10339	-1.36378	0.0138092
Zm00001d016896	UDP-glycosyltransferase85A7	50.1734	23.7154	-1.0811	0.000793081
Zm00001d016998	18S pre-ribosomal assembly protein gar2-related	6.62919	1.42954	-2.21328	0.000793081
Zm00001d017021	Late embryogenesis abundant protein3	27.3582	5.70724	-2.26111	0.000793081
Zm00001d017329	UDP-glycosyltransferase82A1	54.5791	24.0349	-1.18322	0.000793081
Zm00001d017473	Protein kinase superfamily protein	5.85244	2.51024	-1.22121	0.0329696
Zm00001d017545	SEC14 cytosolic factor family protein / phosphoglyceride transfer family protein	73.7764	31.6444	-1.22121	0.000793081
Zm00001d017936	Basic blue protein	4.15379	1.21337	-1.77541	0.0329696
Zm00001d017986	E2F transcription factor-like E2FE	8.37437	4.16051	-1.00922	0.00548334
Zm00001d018119	Transcription factor bHLH99	20.1932	6.42224	-1.65272	0.000793081
Zm00001d018201	LysM domain-containing GPI-anchored protein1	62.2114	27.0214	-1.20308	0.000793081
Zm00001d018329	Glutamate receptor2.7	1.29811	0.334621	-1.95581	0.0162142
Zm00001d035035	Putative CRINKLY4-like receptor protein kinase family protein	9.26541	2.20703	-2.06975	0.000793081
Zm00001d035064	HXXXD-type acyl-transferase family protein	7.10484	2.82647	-1.3298	0.0241815
Zm00001d035505	Hydrophobic protein RCI2B	900.992	401.67	-1.1655	0.0014865
Zm00001d035597	RmlC-like cupins superfamily protein	49.2942	16.3122	-1.59547	0.000793081
Zm00001d036340	Photosystem II1	10.5577	4.61378	-1.19427	0.00213964
Zm00001d036608	Glycosyl hydrolases family31 protein	33.7811	7.03829	-2.26292	0.000793081
Zm00001d036727	Alpha/beta-Hydrolases superfamily protein	2.34468	0.907607	-1.36925	0.0258276
Zm00001d037404	Steroid nuclear receptor ligand-binding	29.6512	14.0737	-1.07509	0.00496661
Zm00001d037932	Transducin/WD40 repeat-like superfamily protein	40.8105	19.3561	-1.07616	0.000793081
Zm00001d037961	NADP-dependent malic enzyme3	1464.97	513.52	-1.51238	0.0158419
Zm00001d038005	Putative patellin family protein	81.426	35.8037	-1.18538	0.000793081
Zm00001d038039	Putative VHS/GAT domain containing family protein	4.52072	2.09362	-1.11055	0.0274649
Zm00001d038061	Probable calcium-binding protein CML25	21.2252	7.16667	-1.5664	0.0102554
Zm00001d038471	U-box domain-containing protein16	29.4942	9.37987	-1.65279	0.000793081
Zm00001d038618	Cyclic nucleotide-gated ion channel4	6.65666	2.60298	-1.35464	0.000793081
Zm00001d038861	IQ-domain6	39.5091	16.7276	-1.23995	0.000793081
Zm00001d039105	Putative MAP kinase family protein	31.5761	15.0328	-1.07072	0.000793081
Zm00001d039131	ADP glucose pyrophosphorylase2	454.697	187.109	-1.28103	0.00601027
Zm00001d039218	Leucine-rich repeat receptor-like serine/threonine-protein kinase BAM3	30.2992	12.0506	-1.33017	0.000793081
Zm00001d035337	GDP-L-galactose phosphorylase1	216.77	66.7791	-1.6987	0.000793081
Zm00001d035467	Putative CRINKLY4-like receptor protein kinase family protein	6.65065	2.53194	-1.39326	0.00701514
Zm00001d035559	Mannose-specific jacalin-related lectin	1095.54	404.079	-1.43894	0.00443746
Zm00001d035677	Putative RING zinc finger domain superfamily protein	19.4362	6.72323	-1.53152	0.0014865
Zm00001d036551	Transcription factor MYB104	1.97294	0.594109	-1.73155	0.0154569
Zm00001d036646	BTB/POZ and MATH domain-containing protein2	13.7515	1.22547	-3.48818	0.000793081
Zm00001d037107		0.876426	0.0762679	-3.52248	0.0446746
Zm00001d037140	Homeobox-leucine zipper protein HDG11	3.75386	1.80333	-1.05771	0.0305031
Zm00001d037257	Chaperone protein dnaJ16	64.2063	31.4882	-1.0279	0.000793081
Zm00001d037297	BRASSINOSTEROID INSENSITIVE 1-associated receptor kinase	5.76617	2.07957	-1.47132	0.00389457
Zm00001d037334	Putative MYB DNA-binding domain superfamily protein	134.065	59.7596	-1.16569	0.000793081
Zm00001d037342	Putative DUF26 domain family protein	17.8037	2.523	-2.81896	0.000793081
Zm00001d037493	Heparanase-like protein3	94.8545	41.3239	-1.19874	0.000793081
Zm00001d037513	Germin-like protein1	15.9361	1.0923	-3.86686	0.000793081
Zm00001d037637	Lactoylglutathione lyase	63.5287	6.58372	-3.27043	0.000793081
Zm00001d037672	Putative leucine-rich repeat receptor protein kinase family protein	15.2786	5.8436	-1.38658	0.000793081
[truncated: 150 more rows]
