# Supplementary material for: ENB1 encodes a cellulose synthase 5 that directs synthesis of cell wall ingrowths in maize basal endosperm transfer cells
Source: Plant Cell. 2021 Dec 22;34(3):1054–74. doi: 10.1093/plcell/koab312 (PMC8894971; doi:10.1093/plcell/koab312)
Supplement: koab312_Supplementary_Data [file koab312_supplementary_data.zip › Supplemental Data Set 5.xlsx]

## Sheet: Sheet1
Supplemental Data. Wang et al. (2022). Plant Cell.
Supplemental Data Set 5. GO terms of up-regulated DEGs in enb1 embryos.
aFisher’s exact test for GO term enrichment.
GO:0009725 Response to hormone stimulus (aFDR: 1.2E-10)
Gene ID	Description	WT_FPKM	enb1_FPKM	log2(fold change)	Q value
Zm00001d043515	Aux/IAA-transcription factor12	1.29479	17.4987	3.75646	0.000793081
Zm00001d027593	Proteasome component3	0.320059	1.85124	2.53208	0.00936685
Zm00001d043660	PIN-formed protein8	0.550984	2.64485	2.2631	0.00443746
Zm00001d022581	AMP deaminase	29.4177	62.7454	1.09283	0.0014865
Zm00001d018159	Alpha-amylase1	5.20348	180.391	5.11551	0.000793081
Zm00001d010426	CER5	3.03775	8.41909	1.47066	0.000793081
Zm00001d039513	Aux/IAA-transcription factor7	0.345422	2.57619	2.8988	0.00213964
Zm00001d013302	Aux/IAA-transcription factor21	32.1596	70.1536	1.12527	0.000793081
Zm00001d026573	Methylthioribose kinase	48.0335	113.184	1.23656	0.000793081
Zm00001d042541	Lipoxygenase2	0.615997	42.745	6.11669	0.000793081
Zm00001d005890	Alpha-amylase1	0.134896	8.72934	6.01595	0.0102554
Zm00001d029704	Glutathione transferase37	5.89609	15.3439	1.37984	0.00701514
Zm00001d054044	Catalase isozyme3	0.116283	23.4533	7.656	0.0142226
Zm00001d018414	Aux/IAA-transcription factor24	2.36543	15.0521	2.66979	0.000793081
Zm00001d052340	CBL-interacting serine/threonine-protein kinase10	14.2856	42.8818	1.5858	0.000793081
Zm00001d000288	Aux/IAA-transcription factor25	24.2416	114.446	2.23912	0.000793081
Zm00001d047017	Putative HLH DNA-binding domain superfamily protein	3.75235	16.9202	2.17288	0.000793081
Zm00001d032850	Phosphate transporter protein2	2.03402	26.167	3.68534	0.000793081
Zm00001d047563	Ethylene insensitive-like1	20.8026	50.4778	1.27888	0.000793081
Zm00001d010445	Abscisic acid receptor PYL9	37.962	76.4204	1.0094	0.000793081
Zm00001d046928	Histidine kinase5	0.363059	1.13565	1.64525	0.00389457
Zm00001d008901	CBL-interacting serine/threonine-protein kinase20	0.651722	3.10012	2.24999	0.00601027
Zm00001d014690	Auxin response factor35	4.68856	14.5498	1.63378	0.000793081
Zm00001d018090	Annexin2	22.8863	52.3595	1.19397	0.000793081
Zm00001d027957	MADS-transcription factor68	0.0972984	0.729936	2.90728	0.0125226
Zm00001d000408	EIN3-binding F-box protein1	8.58046	17.1957	1.00292	0.0014865
Zm00001d038784	Aux/IAA-transcription factor30	0.336084	1.1606	1.78798	0.0443994
Zm00001d020915	Pirin-like protein2	0.790787	3.57616	2.17705	0.00650926
Zm00001d029699	Glutathione transferase42	1.97819	5.39461	1.44734	0.0288365
Zm00001d033862	1-aminocyclopropane-1-carboxylate synthase6	0.335045	1.77278	2.40359	0.0200049
Zm00001d024499	Nuclear factor 1 A-type isoform2	5.71138	14.0587	1.29956	0.0014865
Zm00001d014116	Phosphate transporter protein1	1.07606	14.1103	3.71291	0.000793081
Zm00001d031871	Brachytic2	6.99642	40.9008	2.54744	0.000793081
Zm00001d052229	Ethylene-responsive transcription factor ERF056	2.09103	7.02373	1.74802	0.0165955
Zm00001d033624	Lipoxygenase4	12.5959	25.4284	1.01349	0.0102554
Zm00001d038846	Protein phosphatase 2C16	0.459926	3.51237	2.93297	0.000793081
Zm00001d021726	G-type lectin S-receptor-like serine/threonine-protein kinase B120	0.0924687	0.82796	3.16252	0.00335112
Zm00001d017288	Plasma membrane intrinsic protein2d	0.979026	66.197	6.07928	0.000793081
Zm00001d038852	Reversion-to-ethylene sensitivity1 like3	1.44762	6.43243	2.15168	0.000793081
Zm00001d012607	NAD(P)H dehydrogenase (quinone) FQR1	7.48018	65.6497	3.13364	0.000793081
Zm00001d041430	Calmodulin-like protein11	13.2321	55.2848	2.06285	0.000793081
Zm00001d021279	Aux/IAA-transcription factor33	0.552658	11.185	4.33904	0.000793081
Zm00001d012972	Chalcone flavanone isomerase3	2.2652	32.9141	3.861	0.000793081
Zm00001d008178	ABC transporter B family member21	7.54745	18.7693	1.31432	0.000793081
Zm00001d043249	NAD(P)H dehydrogenase (quinone) FQR1	42.9188	94.8601	1.14419	0.000793081
Zm00001d002592	1-aminocyclopropane-1-carboxylate synthase2	2.40314	16.9041	2.81438	0.000793081
Zm00001d028686	Receptor-like protein kinase HERK1	0.498438	6.78826	3.76755	0.000793081
Zm00001d007341	HVA22-like protein	16.7946	35.504	1.07998	0.00936685
Zm00001d033300	Type IV inositol polyphosphate 5-phosphatase11	0.100747	5.1897	5.68684	0.033867
Zm00001d041416	Aux/IAA-transcription factor10	28.7002	64.6187	1.17089	0.00650926
Zm00001d034898	Gibberellin 20-oxidase1	3.69708	18.1447	2.29509	0.000793081
Zm00001d014944	Lactate dehydrogenase1	16.964	88.853	2.38894	0.000793081
Zm00001d001820	Protochlorophyllide reductase1	2.34775	18.8728	3.00696	0.000793081
Zm00001d003064	R2R3MYB-domain protein	4.19608	28.5216	2.76494	0.000793081
Zm00001d013707	Aux/IAA-transcription factor22	4.7437	12.7095	1.42183	0.000793081
Zm00001d046422	Cytochrome P450 734A1	3.88165	8.06854	1.05564	0.0162142
Zm00001d033319	Aux/IAA-transcription factor3	1.56487	9.6381	2.62271	0.000793081
Zm00001d029785	Probable serine/threonine-protein kinase	5.21887	12.3776	1.24592	0.000793081
Zm00001d027290	Extensin-like protein	545.288	2366.42	2.11762	0.000793081
Zm00001d020636	Cysteine proteinase2	4.49754	11.8092	1.3927	0.000793081
Zm00001d019565	Plasma membrane intrinsic protein2f	14.8406	59.1749	1.99544	0.000793081
Zm00001d037674	Alliin lyase	1.89907	16.2941	3.10099	0.000793081
Zm00001d010698	NAD(P)H dehydrogenase (quinone) FQR1	0.433839	2.82138	2.70117	0.021144
Zm00001d018142	MADS-box protein SVP	7.29903	18.7436	1.36062	0.000793081
Zm00001d037439	ZCN11	4.64993	36.6164	2.97721	0.000793081
Zm00001d021168	UDP-glycosyltransferase74B1	0.122233	7.46212	5.93188	0.0461401
Zm00001d037498	L-tryptophan--pyruvate aminotransferase1	4.52024	53.0764	3.5536	0.000793081
Zm00001d004731	Aldehyde dehydrogenase	0.515525	3.24282	2.65313	0.000793081
Zm00001d028230	Sugar transport protein13	1.58438	12.8846	3.02365	0.000793081
Zm00001d033976	Aux/IAA-transcription factor4	5.54722	15.0741	1.44224	0.00335112
Zm00001d041418	Aux/IAA-transcription factor11	3.85088	19.8911	2.36886	0.000793081
Zm00001d043350	Auxin amido synthetase7	0.225379	20.6959	6.52085	0.000793081
Zm00001d031222	Cell Division Protein AAA ATPase family	5.18814	20.3895	1.97454	0.000793081
Zm00001d046277	ABC transporter G family member29	0.742412	3.87976	2.38567	0.000793081
Zm00001d018211	1-aminocyclopropane-1-carboxylate oxidase35	0.469681	2.10958	2.1672	0.0255407
Zm00001d008749	Barren inflorescence1	2.36367	16.3761	2.79249	0.000793081
Zm00001d052651	Probable xyloglucan endotransglucosylase/hydrolase protein5	21.0943	43.9161	1.0579	0.00276592
Zm00001d028416	ACR8	0.454285	10.9675	4.5935	0.000793081
Zm00001d041716	Syntaxin-132	0.313466	1.4548	2.21444	0.000793081
Zm00001d023580	Aldehyde dehydrogenase	0.971923	5.27559	2.44042	0.000793081
Zm00001d045203	Aux/IAA-transcription factor41	0.311678	17.7941	5.8352	0.000793081
Zm00001d036918	Aux/IAA-transcription factor26	1.90291	5.56396	1.54791	0.0142226
Zm00001d044083	PIN-formed protein10	9.24551	26.1595	1.50051	0.000793081
Zm00001d008727	Phospholipase D2	5.86725	19.3595	1.72228	0.000793081
Zm00001d034672	Putative L-type lectin-domain containing receptor kinase V.1	0.0815524	1.20323	3.88304	0.033283
Zm00001d042609	NAC domain-containing protein48	29.4101	99.9227	1.7645	0.000793081
Zm00001d013937	Protochlorophyllide reductase C chloroplastic	12.2999	32.0032	1.37957	0.000793081
Zm00001d005421	plasma membrane intrinsic protein2b	4.02162	27.6435	2.78109	0.000793081
Zm00001d026060	1-aminocyclopropane-1-carboxylate synthase7	0.991175	9.51304	3.2627	0.000793081
Zm00001d013705	VAN3-binding protein	4.55843	10.022	1.13655	0.011654
Zm00001d019563	Plasma membrane intrinsic protein2e	484.717	1161.42	1.26067	0.000793081
GO:0055114 Oxidation reduction (aFDR: 3.8E-07)
Gene ID	Description	WT_FPKM	enb1_FPKM	log2(fold change)	Q value
Zm00001d002989	Cytokinin oxidase12	0.526439	4.90164	3.21893	0.000793081
Zm00001d027353	Retinol dehydrogenase12	20.8397	101.244	2.28044	0.000793081
Zm00001d004957	Cytochrome P450 90A1	4.00575	10.5285	1.39415	0.000793081
Zm00001d029747	Peroxidase64	3.91509	13.9764	1.83587	0.000793081
Zm00001d041726	Protein DOWNY MILDEW RESISTANCE6	3.54619	11.2851	1.67008	0.000793081
Zm00001d037547	Guaiacol peroxidase3	0.193066	2.71857	3.81568	0.0173659
Zm00001d006467	Adenosine 5'-phosphosulfate reductase-like2	8.58299	31.3739	1.87001	0.000793081
Zm00001d023413	Putative cytochrome P450 superfamily protein	1.58504	12.3685	2.96408	0.000793081
Zm00001d049995	Nitrate reductase	0.954574	10.4842	3.45722	0.000793081
Zm00001d029457	Nucleoredoxin1	0.924652	9.3041	3.33088	0.000793081
Zm00001d032695	Malate dehydrogenase	199.115	446.495	1.16504	0.00335112
Zm00001d046492	Elongated mesocotyl2	2.25632	8.11077	1.84587	0.000793081
Zm00001d047261	Beta-hydroxysteroid-dehydrogenase/decarboxylase isoform2	0.259339	4.4546	4.10238	0.000793081
Zm00001d025166	Putative quinone-oxidoreductase homolog chloroplastic	6.94837	17.4718	1.33028	0.000793081
Zm00001d012228	4,5-DOPA dioxygenase extradiol	8.865	47.4146	2.41914	0.000793081
Zm00001d048705	Benzoxazinone synthesis5	17.7786	79.1006	2.15355	0.000793081
Zm00001d003283	Cytochrome P450 71B10	2.45331	15.934	2.69931	0.000793081
Zm00001d011420	Putative cytochrome P450 superfamily protein	0.293599	2.34525	2.99782	0.00496661
Zm00001d013245	UDP-glucose 6-dehydrogenase	81.49	184.876	1.18186	0.000793081
Zm00001d013053	Probable prolyl 4-hydroxylase12	3.80768	14.2023	1.89915	0.000793081
Zm00001d014608	Peroxidase16	167.003	348.083	1.05956	0.000793081
Zm00001d035475	Isovaleryl-CoA dehydrogenase mitochondrial	16.9137	41.4782	1.29416	0.00213964
Zm00001d040705	Peroxidase64	0.503229	186.521	8.5339	0.000793081
Zm00001d011208	1-aminocyclopropane-1-carboxylate oxidase1	134.97	734.94	2.44499	0.000793081
Zm00001d042541	Lipoxygenase2	0.615997	42.745	6.11669	0.000793081
Zm00001d002704	Glutathione peroxidase	40.7973	127.297	1.64165	0.000793081
Zm00001d048726	Tropinone reductase2	0.621451	3.30497	2.41092	0.00794214
Zm00001d054044	Catalase isozyme3	0.116283	23.4533	7.656	0.0142226
Zm00001d014459	Cytochrome P450 family 77 subfamily B polypeptide1	7.80925	31.5182	2.01293	0.000793081
Zm00001d049277	NAD(P)-binding Rossmann-fold superfamily protein	7.44361	15.9037	1.09529	0.00979648
Zm00001d033489	Plant cysteine oxidase2	1.29708	26.5505	4.3554	0.000793081
Zm00001d012293	Probable ferredoxin-4 chloroplastic	50.5269	148.54	1.55573	0.000793081
Zm00001d052653	Respiratory burst oxidase4	3.65761	40.4087	3.46569	0.000793081
Zm00001d033180	Brassinosteroid-deficient dwarf1	8.96385	28.1582	1.65137	0.000793081
Zm00001d021596	Adenosine 5'-phosphosulfate reductase-like1	16.9294	62.9309	1.89424	0.000793081
Zm00001d009138	Peroxidase64	5.28891	45.8141	3.11475	0.000793081
Zm00001d036835	Peroxidase67	0.233582	617.47	11.3682	0.000793081
Zm00001d053223	L-ascorbate peroxidase 3 peroxisomal	27.3585	62.2894	1.187	0.000793081
Zm00001d023933	Probable 2-oxoacid dependent dioxygenase	0.968016	4.2638	2.13904	0.00601027
Zm00001d048702	Benzoxazinone synthesis3	10.9022	35.2035	1.6911	0.000793081
Zm00001d033490	Plant cysteine oxidase2	2.68267	16.9654	2.66085	0.000793081
Zm00001d003533	Lipoxygenase	4.84079	16.0925	1.73307	0.000793081
Zm00001d038064	Cytochrome P450 family 94 subfamily D polypeptide2	0.363258	3.5761	3.29932	0.000793081
Zm00001d011418	Cytochrome P450 family72 subfamily A polypeptide8	5.41435	27.2637	2.33212	0.000793081
Zm00001d040364	Peroxidase72	0.89193	7.02585	2.97767	0.000793081
Zm00001d043601	NADP-dependent malic enzyme6	6.76471	19.5037	1.52765	0.000793081
Zm00001d013725	Gibberellin 20-oxidase4	77.0985	167.294	1.11761	0.00601027
Zm00001d032719	Long-chain-alcohol oxidase FAO4B	7.51908	21.708	1.5296	0.000793081
Zm00001d013185	Allene oxide synthase chloroplastic	5.93661	25.9952	2.13053	0.000793081
Zm00001d026154	Glutathione peroxidase	1.88511	7.21657	1.93667	0.00601027
Zm00001d000001	Polyphenol oxidase1	0.820367	63.0646	6.26442	0.000793081
Zm00001d012510	Putative cytochrome P450 superfamily protein	4.07449	10.3374	1.34319	0.00650926
Zm00001d018211	1-aminocyclopropane-1-carboxylate oxidase35	0.469681	2.10958	2.1672	0.0255407
Zm00001d003311	Dioxygenase for auxin oxidation1	46.7939	148.344	1.66456	0.000793081
Zm00001d017251	Protein ECERIFERUM1	34.9342	109.078	1.64265	0.000793081
Zm00001d037693	Malic enzyme	2.75668	36.9584	3.7449	0.000793081
Zm00001d025528	NAD(P)-linked oxidoreductase superfamily protein	0.737159	3.21823	2.12622	0.000793081
Zm00001d023859	Respiratory burst oxidase homolog protein B	31.7273	116.387	1.87513	0.000793081
Zm00001d011610	Glutamate synthase1 [NADH] chloroplastic	9.58356	35.6685	1.89602	0.000793081
Zm00001d020984	Probable sarcosine oxidase	5.28688	25.7508	2.28413	0.000793081
Zm00001d027996	Alcohol dehydrogenase-like2	0.837134	7.69596	3.20057	0.000793081
Zm00001d015852	Lipoxygenase11	2.70371	13.8156	2.35329	0.000793081
Zm00001d040399	Peroxidase24	27.9512	62.3217	1.15682	0.000793081
Zm00001d003271	Peptide methionine sulfoxide reductase	70.8964	150.897	1.08978	0.000793081
Zm00001d011419	Putative cytochrome P450 superfamily protein	0.371562	1.33493	1.84509	0.0111883
Zm00001d051041	NAD(P)-binding Rossmann-fold superfamily protein	0.97387	5.02633	2.3677	0.00794214
Zm00001d034388	Aldehyde oxidase4	1.92039	4.80307	1.32256	0.000793081
Zm00001d048890	Acyl-coenzyme A oxidase	0.358637	1.41618	1.98141	0.0129411
Zm00001d003309	Copper amine oxidase family protein	92.3567	198.015	1.10032	0.00213964
Zm00001d027423	Flavone synthase typeI2	18.1783	75.7308	2.05867	0.000793081
Zm00001d033624	Lipoxygenase4	12.5959	25.4284	1.01349	0.0102554
Zm00001d038846	Protein phosphatase 2C16	0.459926	3.51237	2.93297	0.000793081
Zm00001d034129	Peroxidase73	56.5545	154.488	1.44978	0.000793081
Zm00001d025023	Probable 2-oxoacid dependent dioxygenase	10.9815	26.496	1.2707	0.000793081
Zm00001d046234	Inositol oxygenase2	4.48091	26.9647	2.58921	0.000793081
Zm00001d016185	Peroxidase52	0.351379	2.03843	2.53636	0.00747399
Zm00001d009666	NAD(P)-binding Rossmann-fold superfamily protein	2.58086	6.71347	1.37921	0.0426164
Zm00001d049059	Alcohol dehydrogenase2	170.821	352.583	1.04548	0.0125226
Zm00001d050021	Abscisic acid 8'-hydroxylase3	0.0919471	17.921	7.60663	0.00601027
Zm00001d030548	2-oxoglutarate (2OG) and Fe(II)-dependent oxygenase superfamily protein	1.00528	2.46755	1.29548	0.0484245
Zm00001d043249	NAD(P)H dehydrogenase (quinone) FQR1	42.9188	94.8601	1.14419	0.000793081
Zm00001d046865	Protein ECERIFERUM3	2.02458	76.0063	5.23042	0.000793081
Zm00001d023718	Defective18	1.72006	12.7015	2.88447	0.000793081
Zm00001d003584	12-oxo-phytodienoic acid reductase5	3.29306	12.2606	1.89653	0.000793081
Zm00001d003581	Cytochrome P450 family 87 subfamily A polypeptide6	0.275142	4.29041	3.96287	0.00496661
Zm00001d002611	Copper chaperone for superoxide dismutase	7.7848	16.3215	1.06805	0.008432
Zm00001d024753	Peroxidase35	0.564666	3.19676	2.50114	0.0138092
Zm00001d006638	Amine oxidase	0.24827	0.945552	1.92925	0.0403544
Zm00001d028282	Cytochrome P450 CYP74A19	6.81046	26.7149	1.97182	0.000793081
Zm00001d042848	Laccase-7	0.8536	3.97098	2.21786	0.000793081
Zm00001d030348	Alcohol dehydrogenase-like3	0.600078	2.00642	1.7414	0.0319345
Zm00001d034898	Gibberellin 20-oxidase1	3.69708	18.1447	2.29509	0.000793081
Zm00001d012221	Stearoyl-acyl-carrier-protein desaturase9	126.708	396.927	1.64737	0.000793081
Zm00001d026056	Hydroxylase3	1.38027	14.0037	3.34278	0.000793081
Zm00001d037745	Putative cytochrome P450 superfamily protein	0.856835	8.74344	3.35111	0.000793081
Zm00001d014944	Lactate dehydrogenase1	16.964	88.853	2.38894	0.000793081
Zm00001d049071	Peroxidase superfamily protein	0.215962	1.756	3.02345	0.0138092
Zm00001d051272	Ascorbate-specific transmembrane electron transporter1	4.18546	10.8663	1.3764	0.00276592
Zm00001d029744	Flavone synthase typeI1	0.506165	2.15032	2.08687	0.0169793
Zm00001d048417	FAD/NAD(P)-binding oxidoreductase family protein	13.376	106.326	2.99077	0.000793081
Zm00001d002899	Peroxidase12	5.01876	66.1691	3.72075	0.000793081
Zm00001d002436	Alternative oxidase2	3.20969	21.0345	2.71225	0.000793081
Zm00001d039312	Non-yellow coloring1	2.36343	5.13357	1.11908	0.0169793
Zm00001d046422	Cytochrome P450 734A1	3.88165	8.06854	1.05564	0.0162142
Zm00001d001820	Protochlorophyllide reductase1	2.34775	18.8728	3.00696	0.000793081
Zm00001d018358	Protein TIC 55 chloroplastic	1.29849	3.28322	1.33827	0.0348863
Zm00001d014919	Glycerate dehydrogenase HPR peroxisomal	0.253244	1.79366	2.82431	0.00443746
Zm00001d039453	3-epi-6-deoxocathasterone 23-monooxygenase	32.1823	75.4308	1.22889	0.000793081
Zm00001d007180	Cytochrome P450 714A1	1.12187	5.20642	2.21438	0.00213964
Zm00001d014366	SKU5 similar4	6.39747	17.0867	1.4173	0.000793081
Zm00001d044138	Siroheme uroporphyrinogen methyltransferase1	2.56746	8.43285	1.71568	0.000793081
Zm00001d007765	Probable prolyl 4-hydroxylase12	0.823766	182.827	7.79403	0.000793081
Zm00001d010698	NAD(P)H dehydrogenase (quinone) FQR1	0.433839	2.82138	2.70117	0.021144
Zm00001d042634	Extradiol ring-cleavage dioxygenase	2.9479	23.5366	2.99715	0.000793081
Zm00001d043238	Peroxidase56	0.759494	11.8953	3.96921	0.000793081
Zm00001d031769	Nitrate reductase [NADH]2	0.264069	2.05273	2.95856	0.008432
Zm00001d031727	Sorbitol dehydrogenase	164.492	482.33	1.552	0.000793081
Zm00001d010924	Peroxidase64	1.21326	10.9234	3.17047	0.000793081
Zm00001d015477	Protein ECERIFERUM3	3.30627	37.8021	3.51519	0.000793081
Zm00001d020808	Peroxidase17	17.1442	43.6038	1.34673	0.000793081
Zm00001d004731	Aldehyde dehydrogenase	0.515525	3.24282	2.65313	0.000793081
Zm00001d032458	Cytochrome P450 family 87 subfamily A polypeptide6	0.11317	3.12285	4.7863	0.0464078
Zm00001d038555	Cytochrome P450 98A3	21.7277	110.413	2.3453	0.000793081
Zm00001d017528	Cytochrome P450 CYP86A35	2.41245	12.3041	2.35056	0.000793081
Zm00001d047418	Cytochrome P450 709B2	0.34298	2.55881	2.89928	0.0014865
Zm00001d053675	Lipoxygenase10	9.4531	37.5335	1.98932	0.000793081
Zm00001d049954	Monodehydroascorbate reductase1 peroxisomal	1.94331	56.0278	4.84956	0.000793081
Zm00001d038625	Sulfite reductase1	57.1441	165.791	1.53669	0.000793081
Zm00001d042022	Peroxidase12	3.53094	296.551	6.39208	0.000793081
Zm00001d012607	NAD(P)H dehydrogenase (quinone) FQR1	7.48018	65.6497	3.13364	0.000793081
Zm00001d013759	Cytochrome P450 71D7	0.431147	2.31634	2.42559	0.00548334
Zm00001d029853	Proline oxidase	2.54532	6.42777	1.33647	0.0120973
Zm00001d036933	Aldehyde dehydrogenase family 2 member C4	1.0671	7.86521	2.88179	0.000793081
Zm00001d022075	Cytochrome P-450 17	0.983134	22.5266	4.5181	0.000793081
Zm00001d014467	Peroxidase3	9.21525	21.3035	1.209	0.0014865
Zm00001d006097	Peroxidase55	0.992111	3.44078	1.79416	0.01508
Zm00001d042148	Cytokinin oxidase2	0.310668	2.54092	3.0319	0.0298356
Zm00001d015589	Premnaspirodiene oxygenase	1.19154	10.1162	3.08577	0.000793081
Zm00001d044021	Isocitrate dehydrogenase	2.93992	21.6661	2.88159	0.000793081
Zm00001d029688	Cytochrome P450 family 704 subfamily A polypeptide2	8.76111	44.8392	2.35558	0.000793081
Zm00001d013830	Cytochrome P450 family 76 subfamily C polypeptide7	0.247678	2.11687	3.0954	0.00335112
Zm00001d012590	3-hydroxybutyryl-CoA dehydrogenase	37.3255	95.1523	1.35008	0.000793081
Zm00001d027488	Glyceraldehyde phosphate dehydrogenase B1	0.408524	1.88116	2.20313	0.0177329
Zm00001d011428	Urophorphyrin methylase1	2.11635	7.66785	1.85725	0.000793081
Zm00001d023580	Aldehyde dehydrogenase	0.971923	5.27559	2.44042	0.000793081
Zm00001d023400	Putative cytochrome P450 superfamily protein	2.02416	14.4353	2.8342	0.000793081
Zm00001d003524	NAD(P)-linked oxidoreductase superfamily protein	0.172561	7.2072	5.38426	0.0265463
Zm00001d013937	Protochlorophyllide reductase C chloroplastic	12.2999	32.0032	1.37957	0.000793081
Zm00001d009858	Trans-cinnamate 4-monooxygenase	88.7366	229.321	1.36977	0.000793081
Zm00001d023210	Putative cytochrome P450 superfamily protein	1.55211	6.88078	2.14834	0.000793081
Zm00001d023213	Cytochrome P450 family 87 subfamily A polypeptide6	28.7626	110.402	1.94051	0.000793081
Zm00001d017762	Abscisic acid 8'-hydroxylase1	0.709022	9.09238	3.68076	0.000793081
Zm00001d029922	Flavin-containing monooxygenase FMO GS-OX5	0.190406	1.67412	3.13625	0.00601027
Zm00001d016471	Trans-cinnamate 4-monooxygenase	2.54102	87.4525	5.10502	0.000793081
GO:0005975 Carbohydrate metabolic process (aFDR: 3.1E-04)
Gene ID	Description	WT_FPKM	enb1_FPKM	log2(fold change)	Q value
Zm00001d003247	Malate synthase1	22.1585	220.981	3.31799	0.000793081
Zm00001d029371	Probable trehalose-phosphate phosphatase J	12.7242	99.6601	2.96944	0.000793081
Zm00001d040446	Pyruvate kinase	10.9262	60.8113	2.47655	0.000793081
Zm00001d044744	Endoglucanase11	1.48689	25.0993	4.07728	0.000793081
Zm00001d016708	Beta-fructofuranosidase	0.180276	34.7942	7.5925	0.000793081
Zm00001d025753	Chitinase B1	235.024	528.129	1.16808	0.00389457
Zm00001d038905	Probable beta-1,4-xylosyltransferase IRX10L	7.42669	39.609	2.41504	0.000793081
Zm00001d028303	Branched-chain-amino-acid aminotransferase	19.4098	48.9376	1.33416	0.000793081
Zm00001d032695	Malate dehydrogenase	199.115	446.495	1.16504	0.00335112
Zm00001d017820	Galactan beta-1,4-galactosyltransferase GALS1	0.970776	5.11302	2.39696	0.000793081
Zm00001d047110	Trehalose-6-phosphate phosphatase11	4.42377	13.191	1.57621	0.000793081
Zm00001d032605	Alpha-galactosidase2	5.57459	33.7453	2.59775	0.000793081
Zm00001d018159	Alpha-amylase1	5.20348	180.391	5.11551	0.000793081
Zm00001d031412	Glycerophosphodiester phosphodiesterase GDPDL3	0.145192	3.96339	4.77071	0.000793081
Zm00001d023379	Pyruvate kinase2	71.9201	259.583	1.85173	0.000793081
Zm00001d024071	Xyloglucan endotransglucosylase/hydrolase protein2	0.409469	20.7055	5.66011	0.000793081
Zm00001d047893	Phosphoenolpyruvate carboxykinase homolog2	3.90477	25.8338	2.72595	0.000793081
Zm00001d034015	Exoglucanase1	46.6013	100.473	1.10837	0.000793081
Zm00001d047797	UDP-glucuronic acid decarboxylase5	23.9199	62.1664	1.37792	0.000793081
Zm00001d037689	Hexokinase7	21.6236	124.999	2.53123	0.000793081
Zm00001d012302	Sialyltransferase-like protein	1.61448	13.152	3.02614	0.000793081
Zm00001d052060	Trehalose-6-phosphate synthase10	8.59978	39.9257	2.21495	0.000793081
Zm00001d033187	Glycerophosphoryl diester phosphodiesterase	1.08502	6.55157	2.59412	0.000793081
Zm00001d034017	Exhydrolase II	1.52587	4.71136	1.62651	0.000793081
Zm00001d044129	Glucose-1-phosphate adenylyltransferase large subunit	2.69132	22.0305	3.03312	0.000793081
Zm00001d012518	2,3-bisphosphoglycerate-independent phosphoglycerate mutase	161.247	356.441	1.14439	0.0226641
Zm00001d037918	Non-cyanogenic beta-glucosidase	0.487833	5.73602	3.55559	0.000793081
Zm00001d043607	Hexokinase6	2.00936	5.60671	1.48042	0.000793081
Zm00001d032992	Pectinesterase31	27.6719	76.2746	1.46278	0.000793081
Zm00001d047077	Beta-amylase3 chloroplastic	2.12592	7.91107	1.89578	0.0014865
Zm00001d027524	Basic endochitinase B	4.77155	198.155	5.37603	0.000793081
Zm00001d030285	Probable alpha-mannosidase	9.21623	26.4077	1.51871	0.000793081
Zm00001d021667	Probable xyloglucan endotransglucosylase/hydrolase protein8	0.796957	8.7769	3.46114	0.000793081
Zm00001d048903	Acidic endochitinase	3.68223	935.717	7.98935	0.000793081
Zm00001d024531	Putative cellulose synthase-like family protein	24.9453	90.5814	1.86044	0.000793081
Zm00001d003190	Endochitinase A	1.50573	260.604	7.43525	0.000793081
Zm00001d019163	Stachyose synthase	72.8382	222.555	1.61139	0.000793081
Zm00001d003191	Endochitinase EP3	1.71719	33.7921	4.29856	0.0088952
Zm00001d046357	Beta-galactosidase	0.296211	3.13884	3.40553	0.000793081
Zm00001d053982	Glycosyl hydrolase family protein	0.245585	2.77085	3.49603	0.0014865
Zm00001d008273	Alpha-xylosidase1	0.210684	21.1181	6.64726	0.000793081
Zm00001d003432	Galactose mutarotase-like superfamily protein	0.130451	1.83771	3.81634	0.0226641
Zm00001d042140	Beta-1,3-glucanase	0.394063	13.2144	5.06755	0.008432
Zm00001d025023	Probable 2-oxoacid dependent dioxygenase	10.9815	26.496	1.2707	0.000793081
Zm00001d007113	Xylose isomerase	56.246	123.963	1.14009	0.000793081
Zm00001d046234	Inositol oxygenase2	4.48091	26.9647	2.58921	0.000793081
Zm00001d038196	Beta-hexosaminidase3	38.7211	84.7975	1.1309	0.00650926
Zm00001d033567	HIPL1 protein	3.47888	12.3538	1.82826	0.000793081
Zm00001d021690	Hydrolase, hydrolyzing O-glycosyl compounds	8.23192	33.2706	2.01495	0.000793081
Zm00001d013573	Glucan endo-13-beta-glucosidase7	11.2935	27.348	1.27594	0.000793081
Zm00001d014947	Beta-fructofuranosidase	0.443304	2.54684	2.52234	0.000793081
Zm00001d029151	UDP-glucose 4-epimerase4	4.30244	12.6668	1.55783	0.000793081
Zm00001d015129	Pectin lyase-like superfamily protein	0.197703	1.98162	3.32528	0.0014865
Zm00001d033423	Glucan endo-1,3-beta-glucosidase7	23.7951	57.4565	1.2718	0.000793081
Zm00001d014944	Lactate dehydrogenase1	16.964	88.853	2.38894	0.000793081
Zm00001d013245	UDP-glucose 6-dehydrogenase	81.49	184.876	1.18186	0.000793081
Zm00001d051867	Probable xyloglucan endotransglucosylase/hydrolase protein32	0.371865	4.0584	3.44806	0.00335112
Zm00001d003188	Endochitinase EP3	0.520324	5.76259	3.46924	0.00548334
Zm00001d028725	Beta-3-glucuronyltransferase	1.96108	4.56524	1.21904	0.04669
Zm00001d004763	Probable glucan endo-1,3-beta-glucosidase A6	0.540074	2.34793	2.12016	0.011654
Zm00001d009060	Probable beta-D-xylosidase5	1.81805	4.48952	1.30417	0.0162142
Zm00001d047663	Acetate/butyrate--CoA ligase AAE7 peroxisomal	22.4319	45.4136	1.01757	0.000793081
Zm00001d038775	ATP-dependent 6-phosphofructokinase3	69.5431	145.161	1.06167	0.000793081
Zm00001d041991	Beta-fructofuranosidase insoluble isoenzyme CWINV3	0.49603	1.34778	1.44208	0.0428992
Zm00001d002853	Probable beta-D-xylosidase6	7.18644	14.7458	1.03695	0.000793081
Zm00001d008816	ATP-dependent 6-phosphofructokinase4 chloroplastic	2.43411	20.3865	3.06615	0.00213964
Zm00001d020396	Trehalose-6-phosphate synthase13	12.9343	38.0466	1.55656	0.000793081
Zm00001d024821	Sucrose-phosphatase2	4.26123	9.67449	1.18292	0.0165955
Zm00001d039994	Alpha-xylosidase1	65.998	132.2	1.00223	0.00276592
Zm00001d042768	Hevamine-A	0.436315	15.8113	5.17944	0.00276592
Zm00001d012292	Glucan endo-13-beta-glucosidase14	3.46271	9.06849	1.38896	0.00936685
Zm00001d017978	Endoglucanase1	0.523153	4.82954	3.20658	0.000793081
Zm00001d034256	Phosphohexose isomerase1	34.0081	130.461	1.93967	0.000793081
Zm00001d021026	Protein capI	2.7903	16.272	2.5439	0.000793081
Zm00001d005890	Alpha-amylase1	0.134896	8.72934	6.01595	0.0102554
Zm00001d032298	Trehalose-6-phosphate phosphatase1	4.57354	14.6011	1.67469	0.000793081
Zm00001d021168	UDP-glycosyltransferase74B1	0.122233	7.46212	5.93188	0.0461401
Zm00001d033174	Golgi associated protein homolog	162.845	424.363	1.3818	0.000793081
Zm00001d046277	ABC transporter G family member29	0.742412	3.87976	2.38567	0.000793081
Zm00001d049510	Putative cellulose synthase-like family protein	9.56401	53.4919	2.48363	0.000793081
Zm00001d032311	Trehalose-6-phosphate synthase4	3.47855	11.5249	1.7282	0.000793081
Zm00001d052651	Probable xyloglucan endotransglucosylase/hydrolase protein5	21.0943	43.9161	1.0579	0.00276592
Zm00001d045042	Sucrose synthase1	21.0753	392.728	4.2199	0.000793081
Zm00001d012274	Hydroxycinnamoyltransferase10	1.17191	3.54914	1.59861	0.0169793
Zm00001d034990	Pectin lyase-like superfamily protein	2.1716	7.07923	1.70484	0.0014865
Zm00001d017152	Endochitinase precursor4	0.725434	29.3413	5.33795	0.000793081
Zm00001d003434	Galactose mutarotase-like superfamily protein	1.50207	19.9198	3.72918	0.000793081
Zm00001d050293	Trehalose-6-phosphate synthase9	1.47129	8.17595	2.47431	0.000793081
Zm00001d020371	Endoglucanase11	1.51565	7.71015	2.34682	0.000793081
Zm00001d027488	Glyceraldehyde phosphate dehydrogenase B1	0.408524	1.88116	2.20313	0.0177329
Zm00001d032386	Phosphofructose kinase2	126.285	266.902	1.07963	0.00747399
Zm00001d029164	Beta-amylase	2.45326	12.6993	2.37198	0.000793081
Zm00001d002412	Probable xyloglucan endotransglucosylase/hydrolase protein21	2.11813	5.50164	1.37707	0.0422879
Zm00001d049727	Acidic endochitinase	0.162023	5.32735	5.03915	0.000793081
Zm00001d028952	Alpha-L-arabinofuranosidase1	0.837791	2.92087	1.80174	0.000793081
Zm00001d014525	Glycosyltransferase	24.0233	85.1558	1.82567	0.000793081
Zm00001d043469	Trehalose-6-phosphate synthase7	6.01454	13.8716	1.20561	0.000793081
Zm00001d020272	Trehalose-6-phosphate phosphatase8	0.490092	2.09114	2.09316	0.00794214
GO:0071554 Cell wall organization or biogenesis (aFDR: 5.3E-04)
Gene ID	Description	WT_FPKM	enb1_FPKM	log2(fold change)	Q value
Zm00001d038905	Probable beta-1,4-xylosyltransferase IRX10L	7.42669	39.609	2.41504	0.000793081
Zm00001d027524	Basic endochitinase B	4.77155	198.155	5.37603	0.000793081
Zm00001d043238	Peroxidase56	0.759494	11.8953	3.96921	0.000793081
Zm00001d021168	UDP-glycosyltransferase74B1	0.122233	7.46212	5.93188	0.0461401
Zm00001d020691	LysM domain-containing GPI-anchored protein1	2.57727	6.47433	1.32889	0.0158419
Zm00001d033174	Golgi associated protein homolog	162.845	424.363	1.3818	0.000793081
Zm00001d025753	Chitinase B1	235.024	528.129	1.16808	0.00389457
Zm00001d046277	ABC transporter G family member29	0.742412	3.87976	2.38567	0.000793081
Zm00001d046723	Expansin-A20	4.15025	9.26482	1.15857	0.0255407
Zm00001d029151	UDP-glucose 4-epimerase4	4.30244	12.6668	1.55783	0.000793081
Zm00001d027533	LysM domain-containing GPI-anchored protein2	0.692381	20.9353	4.91823	0.000793081
Zm00001d017613	Protein LYK2	6.74217	21.2972	1.65938	0.000793081
Zm00001d013245	UDP-glucose 6-dehydrogenase	81.49	184.876	1.18186	0.000793081
Zm00001d051867	Probable xyloglucan endotransglucosylase/hydrolase protein32	0.371865	4.0584	3.44806	0.00335112
Zm00001d003188	Endochitinase EP3	0.520324	5.76259	3.46924	0.00548334
Zm00001d028725	Beta-3-glucuronyltransferase	1.96108	4.56524	1.21904	0.04669
Zm00001d036338	Peptidoglycan-binding LysM domain-containing protein	0.395997	2.77079	2.80674	0.000793081
Zm00001d022104	Pectinesterase QRT1	0.5647	2.69403	2.25421	0.0237912
Zm00001d012274	Hydroxycinnamoyltransferase10	1.17191	3.54914	1.59861	0.0169793
Zm00001d017152	Endochitinase precursor4	0.725434	29.3413	5.33795	0.000793081
Zm00001d038476	Alpha expansin5	0.360388	73.4896	7.67185	0.000793081
Zm00001d032992	Pectinesterase31	27.6719	76.2746	1.46278	0.000793081
Zm00001d053695	Putative lysM-domain receptor-like protein kinase family protein	3.07915	6.55262	1.08954	0.0397107
Zm00001d003190	Endochitinase A	1.50573	260.604	7.43525	0.000793081
Zm00001d050082	Pectinesterase	1.21122	21.928	4.17824	0.000793081
Zm00001d007973	Galactoside 2-alpha-L-fucosyltransferase	0.273482	1.52288	2.47729	0.0192761
Zm00001d039994	Alpha-xylosidase1	65.998	132.2	1.00223	0.00276592
Zm00001d018155	Galactoside 2-alpha-L-fucosyltransferase	1.04541	3.49423	1.7409	0.00335112
Zm00001d034663	Alpha-expansin4	29.6292	118.742	2.00274	0.000793081
Zm00001d052170	Galactoside 2-alpha-L-fucosyltransferase	1.28984	7.97263	2.62786	0.000793081
Zm00001d014525	Glycosyltransferase	24.0233	85.1558	1.82567	0.000793081
Zm00001d003191	Endochitinase EP3	1.71719	33.7921	4.29856	0.0088952
Zm00001d018031	Alpha expansin2	74.1373	252.255	1.76661	0.000793081
Zm00001d022081	Protein COBRA	0.0698717	3.27456	5.55045	0.0142226
GO:0006629 Lipid metabolic process (aFDR: 5.6E-04)
Gene ID	Description	WT_FPKM	enb1_FPKM	log2(fold change)	Q value
Zm00001d039529	GDSL esterase/lipase	30.0643	176.569	2.55411	0.000793081
Zm00001d048061	3-ketoacyl-CoA synthase	0.499895	3.54889	2.82767	0.00335112
Zm00001d015477	Protein ECERIFERUM3	3.30627	37.8021	3.51519	0.000793081
Zm00001d046492	Elongated mesocotyl2	2.25632	8.11077	1.84587	0.000793081
Zm00001d028406	3-ketoacyl-CoA synthase1	2.57346	7.54885	1.55255	0.00979648
Zm00001d008925	GDSL esterase/lipase	0.385436	1.79877	2.22245	0.0177329
Zm00001d047663	Acetate/butyrate--CoA ligase AAE7 peroxisomal	22.4319	45.4136	1.01757	0.000793081
Zm00001d015637	GDSL esterase/lipase	2.07929	4.90021	1.23675	0.0397107
Zm00001d028282	Cytochrome P450 CYP74A19	6.81046	26.7149	1.97182	0.000793081
Zm00001d039542	Phospholipase A1-Igamma1 chloroplastic	0.694231	11.5522	4.05661	0.000793081
Zm00001d009666	NAD(P)-binding Rossmann-fold superfamily protein	2.58086	6.71347	1.37921	0.0426164
Zm00001d036345	Yellow endosperm1	1.84239	4.21535	1.19407	0.0281818
Zm00001d011477	Phospholipase A1-IIgamma	14.2434	68.9882	2.27606	0.000793081
Zm00001d031412	Glycerophosphodiester phosphodiesterase GDPDL3	0.145192	3.96339	4.77071	0.000793081
Zm00001d049950	Male sterile protein homolog1	8.57066	33.4148	1.96301	0.000793081
Zm00001d033300	Type IV inositol polyphosphate 5-phosphatase11	0.100747	5.1897	5.68684	0.033867
Zm00001d038143	GDSL esterase/lipase	1.89516	7.82218	2.04525	0.000793081
Zm00001d017140	GDSL esterase/lipase	9.95608	21.1242	1.08525	0.011654
Zm00001d023984	GDSL esterase/lipase	5.81786	29.3125	2.33296	0.000793081
Zm00001d047261	Beta-hydroxysteroid-dehydrogenase/decarboxylase isoform2	0.259339	4.4546	4.10238	0.000793081
Zm00001d018455	3-ketoacyl-CoA synthase12	3.59823	13.5551	1.91347	0.0014865
Zm00001d014168	3-ketoacyl-CoA synthase2	11.3514	26.1993	1.20666	0.000793081
Zm00001d027519	4-coumarate--CoA ligase-like5	5.62674	19.9542	1.82632	0.000793081
Zm00001d034898	Gibberellin 20-oxidase1	3.69708	18.1447	2.29509	0.000793081
Zm00001d004706	Lipase-like PAD4	0.964742	6.99086	2.85725	0.000793081
Zm00001d012221	Stearoyl-acyl-carrier-protein desaturase9	126.708	396.927	1.64737	0.000793081
Zm00001d053675	Lipoxygenase10	9.4531	37.5335	1.98932	0.000793081
Zm00001d024767	Aspartic proteinase A1	5.15625	13.5827	1.39737	0.00979648
Zm00001d026056	Hydroxylase3	1.38027	14.0037	3.34278	0.000793081
Zm00001d009431	Farnesyl pyrophosphate synthase1	17.1883	95.945	2.48078	0.000793081
Zm00001d028241	3-ketoacyl-CoA synthase	0.283565	1.41241	2.3164	0.00496661
Zm00001d010463	Phospholipase A1-Igamma1 chloroplastic	0.451742	1.67332	1.88914	0.032265
Zm00001d008389	Sphingosine-1-phosphate lyase	6.77545	20.9269	1.62697	0.000793081
Zm00001d010426	CER5	3.03775	8.41909	1.47066	0.000793081
Zm00001d015852	Lipoxygenase11	2.70371	13.8156	2.35329	0.000793081
Zm00001d017251	Protein ECERIFERUM1	34.9342	109.078	1.64265	0.000793081
Zm00001d040818	Acyltransferase-like protein chloroplastic	1.44524	3.58116	1.30912	0.00601027
Zm00001d046422	Cytochrome P450 734A1	3.88165	8.06854	1.05564	0.0162142
Zm00001d029648	Copalyl diphosphate synthase2	0.440315	1.50452	1.77269	0.0102554
Zm00001d033055	4-coumarate--CoA ligase-like7	2.34948	5.48647	1.22354	0.00979648
Zm00001d042541	Lipoxygenase2	0.615997	42.745	6.11669	0.000793081
Zm00001d044043	GDSL esterase/lipase	5.93603	15.7261	1.40559	0.000793081
Zm00001d012590	3-hydroxybutyryl-CoA dehydrogenase	37.3255	95.1523	1.35008	0.000793081
Zm00001d032948	3-ketoacyl-CoA synthase	37.4113	98.0721	1.39037	0.000793081
Zm00001d013185	Allene oxide synthase chloroplastic	5.93661	25.9952	2.13053	0.000793081
Zm00001d005392	Lecithin-cholesterol acyltransferase-like1	1.74791	21.0429	3.58963	0.000793081
Zm00001d036238	GDSL esterase/lipase	0.292302	1.65824	2.50412	0.0200049
Zm00001d048890	Acyl-coenzyme A oxidase	0.358637	1.41618	1.98141	0.0129411
Zm00001d027904	3-ketoacyl-CoA synthase	38.7636	113.05	1.54418	0.000793081
Zm00001d048953	3-ketoacyl-CoA synthase2	1.07167	15.241	3.83002	0.000793081
Zm00001d009608	3-ketoacyl-CoA synthase	4.54749	21.3012	2.22779	0.000793081
Zm00001d011661	GDSL esterase/lipase APG	0.554655	2.1086	1.92662	0.0237912
Zm00001d017964	Putative RNA-dependent RNA polymerase	1.82937	5.13735	1.48967	0.000793081
Zm00001d033044	GDSL esterase/lipase	0.143765	19.4856	7.08256	0.0088952
Zm00001d008727	Phospholipase D2	5.86725	19.3595	1.72228	0.000793081
Zm00001d033624	Lipoxygenase4	12.5959	25.4284	1.01349	0.0102554
Zm00001d014918	GDSL esterase/lipase EXL3	1.04468	6.83694	2.71029	0.000793081
Zm00001d022581	AMP deaminase	29.4177	62.7454	1.09283	0.0014865
Zm00001d028746	Phosphoinositide phospholipase C4	0.0909541	0.647183	2.83096	0.0158419
Zm00001d014487	GDSL esterase/lipase	0.184954	2.13547	3.52931	0.0278082
Zm00001d053138	Lipase-like PAD4	4.25103	8.53277	1.0052	0.0247975
Zm00001d044045	GDSL esterase/lipase	0.796156	4.04581	2.34531	0.000793081
Zm00001d033187	Glycerophosphoryl diester phosphodiesterase	1.08502	6.55157	2.59412	0.000793081
Zm00001d008957	Auxin amido synthetase10	6.34604	17.0234	1.42359	0.000793081
Zm00001d035046	Non-lysosomal glucosylceramidase	0.562386	3.38302	2.58868	0.000793081
Zm00001d016031	GDSL esterase/lipase	2.62014	20.2729	2.95184	0.000793081
Zm00001d010825	GDSL esterase/lipase LIP-4	3.58861	9.63463	1.4248	0.0014865
Zm00001d051829	U-box domain-containing protein44	0.785196	3.19712	2.02565	0.0014865
Zm00001d037025	GDSL esterase/lipase	1.67549	6.72898	2.00581	0.0014865
Zm00001d046363	S-adenosyl-L-methionine-dependent methyltransferases superfamily protein	1.73512	4.23713	1.28805	0.0196879
Zm00001d015091	Bax inhibitor1	4.4416	31.1422	2.80972	0.000793081
Zm00001d043458	GDSL esterase/lipase	3.86167	46.9803	3.60476	0.000793081
Zm00001d048841	Patatin-like protein2	1.90609	349.803	7.51978	0.000793081
Zm00001d020206	3-ketoacyl-CoA synthase	4.45277	13.8319	1.63522	0.000793081
Zm00001d012274	Hydroxycinnamoyltransferase10	1.17191	3.54914	1.59861	0.0169793
Zm00001d017762	Abscisic acid 8'-hydroxylase1	0.709022	9.09238	3.68076	0.000793081
Zm00001d003533	Lipoxygenase	4.84079	16.0925	1.73307	0.000793081
Zm00001d011269	GDSL esterase/lipase	6.53403	14.7289	1.1726	0.00496661
Zm00001d047931	3-ketoacyl-CoA synthase	0.745611	7.29923	3.29125	0.000793081
Zm00001d027766	3-ketoacyl-CoA synthase2	2.02455	19.5213	3.26938	0.000793081
Zm00001d046865	Protein ECERIFERUM3	2.02458	76.0063	5.23042	0.000793081
GO:0023033 Signaling pathway (aFDR: 5.6E-04)
Gene ID	Description	WT_FPKM	enb1_FPKM	log2(fold change)	Q value
Zm00001d043515	Aux/IAA-transcription factor12	1.29479	17.4987	3.75646	0.000793081
Zm00001d046928	Histidine kinase5	0.363059	1.13565	1.64525	0.00389457
Zm00001d043660	PIN-formed protein8	0.550984	2.64485	2.2631	0.00443746
Zm00001d015091	Bax inhibitor1	4.4416	31.1422	2.80972	0.000793081
Zm00001d032869	L-type lectin-domain containing receptor kinase V.9	0.157176	2.17736	3.79213	0.0247975
Zm00001d041416	Aux/IAA-transcription factor10	28.7002	64.6187	1.17089	0.00650926
Zm00001d038784	Aux/IAA-transcription factor30	0.336084	1.1606	1.78798	0.0443994
Zm00001d033976	Aux/IAA-transcription factor4	5.54722	15.0741	1.44224	0.00335112
Zm00001d018414	Aux/IAA-transcription factor24	2.36543	15.0521	2.66979	0.000793081
Zm00001d008749	Barren inflorescence1	2.36367	16.3761	2.79249	0.000793081
Zm00001d031676	Chitin elicitor receptor kinase1	8.99059	18.2165	1.01876	0.0014865
Zm00001d036918	Aux/IAA-transcription factor26	1.90291	5.56396	1.54791	0.0142226
Zm00001d039513	Aux/IAA-transcription factor7	0.345422	2.57619	2.8988	0.00213964
Zm00001d013302	Aux/IAA-transcription factor21	32.1596	70.1536	1.12527	0.000793081
Zm00001d031871	Brachytic2	6.99642	40.9008	2.54744	0.000793081
Zm00001d045203	Aux/IAA-transcription factor41	0.311678	17.7941	5.8352	0.000793081
Zm00001d041418	Aux/IAA-transcription factor11	3.85088	19.8911	2.36886	0.000793081
Zm00001d013707	Aux/IAA-transcription factor22	4.7437	12.7095	1.42183	0.000793081
Zm00001d033319	Aux/IAA-transcription factor3	1.56487	9.6381	2.62271	0.000793081
Zm00001d044083	PIN-formed protein10	9.24551	26.1595	1.50051	0.000793081
Zm00001d034672	Putative L-type lectin-domain containing receptor kinase V.1	0.0815524	1.20323	3.88304	0.033283
Zm00001d000288	Aux/IAA-transcription factor25	24.2416	114.446	2.23912	0.000793081
Zm00001d034217	Lectin-like receptor kinase7	0.322869	3.71275	3.52347	0.000793081
Zm00001d038852	Reversion-to-ethylene sensitivity1 like3	1.44762	6.43243	2.15168	0.000793081
Zm00001d047758	MAP kinase1	4.79296	41.9088	3.12827	0.000793081
Zm00001d013705	VAN3-binding protein	4.55843	10.022	1.13655	0.011654
Zm00001d028711	MAP kinase3	2.03421	10.0951	2.31112	0.000793081
Zm00001d008178	ABC transporter B family member21	7.54745	18.7693	1.31432	0.000793081
GO:0007154 Cell communication (aFDR: 3.5E-03)
Gene ID	Description	WT_FPKM	enb1_FPKM	log2(fold change)	Q value
Zm00001d037973	Serine/threonine-protein kinase	0.088263	1.05631	3.58108	0.0107171
Zm00001d010445	Abscisic acid receptor PYL9	37.962	76.4204	1.0094	0.000793081
Zm00001d010662	SNF1-related protein kinase regulatory subunit beta-1	0.142139	15.2019	6.74081	0.0177329
Zm00001d021168	UDP-glycosyltransferase74B1	0.122233	7.46212	5.93188	0.0461401
Zm00001d032850	Phosphate transporter protein2	2.03402	26.167	3.68534	0.000793081
Zm00001d031534	Ypt/Rab-GAP domain of gyp1p superfamily protein	3.46295	8.00866	1.20956	0.000793081
Zm00001d048460	CBL-interacting serine/threonine-protein kinase9	9.43602	26.5854	1.49438	0.000793081
Zm00001d023694	2-oxoisovalerate dehydrogenase subunit alpha2 mitochondrial	24.1913	75.9633	1.65081	0.000793081
Zm00001d012561	Cysteine proteinase inhibitor	28.2198	213.215	2.91753	0.000793081
Zm00001d043253	Receptor-like serine/threonine-protein kinase SD1-8	0.0904673	5.03477	5.79839	0.000793081
Zm00001d034356	Glutathione transferase5	1.2081	64.7717	5.74455	0.000793081
Zm00001d038642	Protein SULFUR DEFICIENCY-INDUCED 1	3.89476	22.0598	2.50181	0.000793081
Zm00001d051676	ADP-ribosylation factor GTPase-activating protein AGD12	1.33924	3.1131	1.21694	0.0285103
Zm00001d047893	Phosphoenolpyruvate carboxykinase homolog2	3.90477	25.8338	2.72595	0.000793081
Zm00001d007789	Receptor-like protein kinase4	0.0797121	11.0897	7.12021	0.00443746
Zm00001d036951	Glutathione transferase19	265.056	605.398	1.19159	0.000793081
Zm00001d054044	Catalase isozyme3	0.116283	23.4533	7.656	0.0142226
Zm00001d028162	Sulfate permease1	1.74661	19.7107	3.49635	0.000793081
Zm00001d014116	Phosphate transporter protein1	1.07606	14.1103	3.71291	0.000793081
Zm00001d023918	Purple acid phosphatase10	6.57757	14.5127	1.14169	0.00701514
Zm00001d008727	Phospholipase D2	5.86725	19.3595	1.72228	0.000793081
Zm00001d017167	Integrin-linked protein kinase family	0.250613	1.59847	2.67316	0.0133778
Zm00001d052340	CBL-interacting serine/threonine-protein kinase10	14.2856	42.8818	1.5858	0.000793081
Zm00001d038846	Protein phosphatase 2C16	0.459926	3.51237	2.93297	0.000793081
Zm00001d021726	G-type lectin S-receptor-like serine/threonine-protein kinase B120	0.0924687	0.82796	3.16252	0.00335112
Zm00001d021729	Kinase interacting kinase1	5.64431	11.8465	1.06959	0.000793081
Zm00001d042609	NAC domain-containing protein48	29.4101	99.9227	1.7645	0.000793081
Zm00001d027809	Pollen less3	0.322087	49.8272	7.27334	0.000793081
Zm00001d038852	Reversion-to-ethylene sensitivity1 like3	1.44762	6.43243	2.15168	0.000793081
Zm00001d042768	Hevamine-A	0.436315	15.8113	5.17944	0.00276592
Zm00001d044608	Asparagine synthetase2	108.27	262.654	1.27854	0.000793081
Zm00001d033981	ATP sulfurylase1	13.7249	49.1547	1.84054	0.000793081
Zm00001d046928	Histidine kinase5	0.363059	1.13565	1.64525	0.00389457
Zm00001d047758	MAP kinase1	4.79296	41.9088	3.12827	0.000793081
Zm00001d028711	MAP kinase3	2.03421	10.0951	2.31112	0.000793081
Zm00001d045359	Mitogen-activated protein kinase kinase2	7.36048	15.4911	1.07357	0.00389457
Zm00001d021487	Receptor-like protein kinase4	0.592598	3.10911	2.39138	0.000793081
