# Supplementary material for: ENB1 encodes a cellulose synthase 5 that directs synthesis of cell wall ingrowths in maize basal endosperm transfer cells
Source: Plant Cell. 2021 Dec 22;34(3):1054–74. doi: 10.1093/plcell/koab312 (PMC8894971; doi:10.1093/plcell/koab312)
Supplement: koab312_Supplementary_Data [file koab312_supplementary_data.zip › Supplemental Data Set 6.xlsx]

## Sheet: Sheet1
Supplemental Data. Wang et al. (2022). Plant Cell.
Supplemental Data Set 6. List of primer sequences used in this study.
Primers for positional mapping and functional complementation test
Primer Name	Sequence (5' to 3')
AC492-F	GGTGACCGTGGAGAAACCG
AC492-R	CTTGGCCTCTGTTCCCGTAG
AC906-F	ATCCGTGTCCATCCTTCTCA
AC906-R	CGCCTCTGTCAATCTGCTGTA
AC906-3-F	CGCTTCTTTGCCAGCAAATCT
AC906-3-R	ACGTCTAACCAGTCCAGCAG
AC529-F	ATTCCGAAAGCCTTCACCGT
AC529-R	CCTGGATGTTCTTTGTTGTCAAGT
Indel3-F	GCGCCGACCGGTTCTAAAAA
Indel3-R	GCCTTGCAGGGCTATAGAGA
AC540-F	GGACTCGCCGTCCATTAGTC
AC540-R	TTGCACGTTACGCATCTCCT
AC166-F	TGACTTCTTTTGGGGCTCAAGT
AC166-R	GCAGTGGGTGGGACTTTTGT
AC179-F	AGGGCTGGGCCTTATCAAAC
AC179-R	TAAGCAAGCGCCGCTCCTA
AC401-F	ACCTGTGCCTTCGTTTGGTT
AC401-R	TAATCTACGCGGGGTTACGC
AC024-F	TCCCACTTTTCTTCCACGCA
AC024-R	TCGGCCGAATCAATCGATCA
pTF102-Addsite-F	CGGAATTCCGAGGCGCGCCTCGACGCGTCGCGGGATCCCG
pTF102-Addsite-R	CGGGATCCCGCGACGCGTCGAGGCGCGCCTCGGAATTCCG
pTF102-ENB1-1F	AGGCGCGCCGAATAGCAATGGGTCCTTGGTCTGA
pTF102-ENB1-1R	GGCAGGAACTGCCAAAACCT
pTF102-ENB1-2F	AGGCGCGCCTAGACTGGCTTTAAGGTGATGTGAAGTATTTAGT
pTF102-ENB1-2R	CGACGCGTCGCACACGGATCCCCATGAACG
Bar-F	GAAGTCCAGCTGCCAGAAAC
Bar-R	GCACCATCGTCAACCACTAC
Primers for RT-qPCR
Primer Name	Sequence (5' to 3')
ENB1-qF	ACTAAGTACAAGCGCCACAAAGGG
ENB1-qR	ATCCTGGTTGCCAGATGCTTGG
BAP2-qF	ACAAGTGGGCACACCAAAGAGG
BAP2-qR	ACAAGTATGTTGCCCGATGCC
BETL9-qF	TGGCTACAAGTGCGGGAGTTATAC
BETL9-qR	TACCACATGTCCCAACCACTCC
TCRR1-qF	CCCGTGTTGATTGCCTTGTTGC
TCRR1-qR	AGGTCCACATGACTGTTGTTCGC
MRP1-qF	GACTACAGATGAGCACAG
MRP1-qR	GCATGGCTAGAGATCTGCA
SWEET4c-qF	AGTCAACCATGATGGAGGTGGTCA
SWEET4c-qR	ACGACGACGCTATGTATGTGGCTT
MN1-qF	ACGGACATCTCGAACGGCAAGATA
MN1-qR	CGTTCATGACCGGCTTCTTCATCT
SH2-qF	TGGGAAGGTCCCAGTTGGAATAGG
SH2-qR	TCAGCCTCTTGGATGCCCTTAC
BT2-qF	ATGGGTGCGGACTACTATGAGAC
BT2-qR	TGTCAATGATTGCTCTCCTGATGC
WX1-qF	GCATCTACAGGGACGCAAAGAC
WX1-qR	CGTCGATGAAATCGAAGGACGAC
SS1-qF	TCCTGGGAAGGGCTAATGAAGC
SS1-qR	TCGTATTGTTCAGCGGCATGGTC
SS4-qF	ACCGGCGGTTTGAATGACAGTG
SS4-qR	AGGTGAAGCCATTTCGCACCTC
GBSS1b-qF	TGGGTTCTTTCAATGTCGAGTGTG
GBSS1b-qR	CGCCATGCAGTTCTGAACCATC
AGP-qF	TGAGGTCCTTGCAGCACAACAG
AGP-qR	ACGGCATCTGCAGTACCCTGAAAC
ZPU-qF	AGTAACCCAGATGGTCCAAGTCG
ZPU-qR	CTAAGCGATTCAAGGCCTGCAC
020351-qF	GAGAGAGAGAGAGAGAGCAATGGG
020351-qR	TTCCACGACTCCCAGTTGAACG
029983-qF	GCAATGTCATCGCGGAGATCCAAG
029983-qR	AGCGAAGCCCGCATGTACTTATC
042140-qF	GTTTGCGTCCATTCCTACAACCG
042140-qR	CATGCCTTTGATGCCCTTGGAC
047538-qF	CCTTCAACAGAACAAGAGGTGGTC
047538-qR	TCCGCAGCCTCAAGATAGTCAC
023994-qF	ACGGACGTCAGATTGCTCAAG
023994-qR	ACCTCCTTCTTTGGTTCCCTTCG
002682-qF	TTGGGCATACCACTGCTGAATAC
002682-qR	TCACATTCTGCAGGAACCCAGTC
028952-qF	AACGACAATGACCAAAGGTGGAAC
028952-qR	GAATAGTGGACGGATGAAGTGTGG
037656-qF	TTCACCGACAACAGGACCGGATAC
037656-qR	ACACAGCCAGCATAGCTGCAAG
UBQ-qF	CTGGTGCCCTCTCCATATGG
UBQ-qR	CAACACTGACACGACTCATGACA
Primers for mRNA in situ hybridization
Primer Name	Sequence (5' to 3')
ENB1-ISH-F	GCCGTCGACCCAGTACACGGTGAGGAAAA
ENB1-ISH-R	GCCGGATCCAGCATCAATATCAGCAACTC
SWT4b-ISH-F	ttgcatgcctgcaggtcgacTGCTCCTGTACGCCATCTACTA
SWT4b-ISH-R	agctcggtacccggggatccAAGACGACGGCTGCTTAAGATG
SWT6a-ISH-F	ttgcatgcctgcaggtcgacCCTCGTCCAGCTGATCCTCTAC
SWT6a-ISH-R	agctcggtacccggggatccGCAAACACAGCCACATGGATAT
SWT16-ISH-F	GCCGTCGACCAAGGACGACGACGAGGAG
SWT16-ISH-R	GCCGGATCCACGTCGGTCGAACAATAGCA
SUT1-ISH-F	ttgcatgcctgcaggtcgacGGGGTTTTGGCTCCTTGACTTC
SUT1-ISH-R	agctcggtacccggggatccGCTGGTGCTGGATATGCTCACC
Primers for subcellular localization
Primer Name	Sequence (5' to 3')
ENB1-EYFP-F	CCCAAGCTTCATGGACGGCGGCGACGCCAC
ENB1-EYFP-R	GGGGTACCCGCAGTTGATGCCACATTTCGC
Primers for MST
Primer Name	Sequence (5' to 3')
pCold-CatD-F	tcggtaccctcgagggatccAGGTATGACCGAGAAGGTGAAC
pCold-CatD-R	aggtcgacaagcttgaattcAAGCCGACCTCCATAGCCATAC
Primers for EMSA and transcriptional activity assay
Primer Name	Sequence (5' to 3')
MRP1-EMSA-F	CGCGGATCCATGAATCCCAACTTCAACAGTGTG
MRP1-EMSA-R	CCGGAGCTCTCGGTTATATATCTGGCTCTCCTC
35S-MRP1-F	agtctctctctcaagcttATGAATCCCAACTTCAACAGTG
35S-MRP1-R	caattcgagctcctgcagTTATCGGTTATATATCTGGCTC
ENB1-WT TSS-F	GGCAAGCTTGGATGGTAGTGCGTCTAGTGTCG
ENB1-WT TSS-R	GGCGGTACCGGGGAGTCCATGTCGAGACC
ENB1-Mu TSS	AAGCTTGGATGGTAGTGCGTCTAGTGTCGTGGCCTACATTATTAATTTAATCGCTCGTACATATTATATTGGGTCCTCCTACTTATGAGCGACAGAGCGATGTGACTATGTGTTCCAAACTAAAAAGCTCGCTCTAACGATCTCGCTCTATTCGGAGCGAGTGGATCCGAATTCATGCTTAACGACATTGCTCCACCTTGGCCTAGGCAAACAATCAGTTCTACCTTGTAGTGGCACGAATACACGTATGTGATGATACTGTATTTGTACACGATCACAGTGGAAACTCAACTGTTCGGCTGTTTGACAGCATATGTGCAGCTGTGACCTTAAGGATCCACACATTCCATTCCATGACATTCCTTAAAAAAAACCCCCCATCCTACGACATTCATTCAT…
