# Supplementary material for: ENB1 encodes a cellulose synthase 5 that directs synthesis of cell wall ingrowths in maize basal endosperm transfer cells
Source: Plant Cell. 2021 Dec 22;34(3):1054–74. doi: 10.1093/plcell/koab312 (PMC8894971; doi:10.1093/plcell/koab312)
Supplement: koab312_Supplementary_Data [file koab312_supplementary_data.zip › Supplemental Data Set 7.xlsx]

## Sheet: Sheet1
Supplemental Data. Wang et al. (2022). Plant Cell.
Supplemental Data Set 7. List of Student’s t-test.
Treatment	df	n	t-value	One- or two-tailed	P value
Figure 1C_100-kernel weight	4	3	16.04	Two-tailed	<0.0001
Figure 1E_ratio of Em to En weight	4	3	13.96	Two-tailed	0.0002
Figure 1F_germination rate	4	3	1	Two-tailed	0.3739
Figure 4F_Kd	4	3	4.312	Two-tailed	0.0125
Figure 4G_cellulose content	8	5	22.82	Two-tailed	<0.0001
Figure 5C_BAP2	4	3	18.02	Two-tailed	<0.0001
Figure 5C_BETL9	4	3	9.765	Two-tailed	0.0006
Figure 5C_TCRR1	4	3	43.01	Two-tailed	<0.0001
Figure 5D_MRP1	4	3	3.642	Two-tailed	0.0219
Figure 5D_MN1	4	3	6.814	Two-tailed	0.0024
Figure 5D_SWEET4c	4	3	4.532	Two-tailed	0.0106
Figure 5E_13C-sucrose uptake of endosperm	4	3	91	Two-tailed	<0.0001
Figure 5F_sucrose	4	3	15.12	Two-tailed	0.0001
Figure 5F_glucose	4	3	3.463	Two-tailed	0.0258
Figure 5F_fructose	4	3	5.561	Two-tailed	0.0051
Figure 6C_starch content	4	3	25.86	Two-tailed	<0.0001
Figure 6E_13C-sucrose uptake of embryo	4	3	22.35	Two-tailed	<0.0001
Figure 6F_13CEm/13CEn%	4	3	17.1	Two-tailed	<0.0001
Figure 8C_germination rate	4	3	2	Two-tailed	0.1161
Figure 8E_BAP2	4	3	12.18	Two-tailed	0.0003
Figure 8E_BETL9	4	3	11.13	Two-tailed	0.0004
Figure 8E_TCRR1	4	3	5.903	Two-tailed	0.0041
Figure 8F_MRP1	4	3	7.676	Two-tailed	0.0015
Figure 8F_MN1	4	3	34.41	Two-tailed	<0.0001
Figure 8F_SWEET4c	4	3	15.28	Two-tailed	0.0001
Figure 8G_020351	4	3	17.94	Two-tailed	<0.0001
Figure 8G_029983	4	3	26.04	Two-tailed	<0.0001
Figure 8G_042140	4	3	23.97	Two-tailed	<0.0001
Figure 8G_047538	4	3	7.787	Two-tailed	0.0015
Figure 8G_002682	4	3	17.1	Two-tailed	<0.0001
Figure 8G_028952	4	3	31.74	Two-tailed	<0.0001
Figure 8G_037656	4	3	54.54	Two-tailed	<0.0001
Figure 9A_ENB1	4	3	37.47	Two-tailed	<0.0001
Figure 9B_MRP1	4	3	15.97	Two-tailed	<0.0001
Figure 9E_MRP1 to ENB1_Mu/WT	6	4	3.858	Two-tailed	0.0084
Figure 9E_MRP1 to ENB1_Mu/+suc	6	4	0.7242	Two-tailed	0.4962
Figure 9E_MRP1 to ENB1_WT/+suc	6	4	7.845	Two-tailed	0.0002
Figure 10A_ENB1	4	3	10.59	Two-tailed	0.0004
Figure 10C_cellulose content	8	5	4.103	Two-tailed	0.0034
Figure 10F_BAP2	4	3	13.11	Two-tailed	0.0002
Figure 10F_BETL9	4	3	5.393	Two-tailed	0.0057
Figure 10F_TCRR1	4	3	2.834	Two-tailed	0.0471
Figure 10G_MRP1	4	3	10.11	Two-tailed	0.0005
Figure 10G_MN1	4	3	12.91	Two-tailed	0.0002
Figure 10G_SWEET4c	4	3	5.423	Two-tailed	0.0056
Figure 10H_13C-sucrose uptake	4	3	22.35	Two-tailed	<0.0001
Figure 10I_sucrose	4	3	7.545	Two-tailed	0.0017
Figure 10I_glucose	4	3	0.9885	Two-tailed	0.3789
Figure 10I_fructose	4	3	6.682	Two-tailed	0.0026
Figure 10J_starch content	4	3	4.252	Two-tailed	0.0131
Supplemental Figure 1B_Em DW	4	3	21.33	Two-tailed	<0.0001
Supplemental Figure 1B_ En DW	4	3	60.28	Two-tailed	<0.0001
Supplemental Figure 7D_SG number	10	6	2.453	Two-tailed	0.0341
Supplemental Figure 9A_SH2	4	3	7.754	Two-tailed	0.0015
Supplemental Figure 9A_BT2	4	3	10.63	Two-tailed	0.0004
Supplemental Figure 9A_WX1	4	3	12.61	Two-tailed	0.0002
Supplemental Figure 9A_SS1	4	3	9.34	Two-tailed	0.0007
Supplemental Figure 9A_SS4	4	3	23.12	Two-tailed	<0.0001
Supplemental Figure 9A_GBSS1b	4	3	10.02	Two-tailed	0.0006
Supplemental Figure 9A_AGP1	4	3	12.22	Two-tailed	0.0003
Supplemental Figure 9A_ZPU1	4	3	7.512	Two-tailed	0.0017
Supplemental Figure 9B_DE18	4	3	51.74	Two-tailed	<0.0001
Supplemental Figure 10B_3C	4	3	2.483	Two-tailed	0.068
Supplemental Figure 10B_6C	4	3	0.1647	Two-tailed	0.8772
Supplemental Figure 10B_12C	4	3	0.06565	Two-tailed	0.9508
Supplemental Figure 10B_24C	4	3	0.2889	Two-tailed	0.787
Supplemental Figure 10B_48C	4	3	4.803	Two-tailed	0.0086
Supplemental Figure 10B_>=96C	4	3	5.397	Two-tailed	0.0057
df=degrees of freedom; n=sample number
