# Supplementary material for: ENB1 encodes a cellulose synthase 5 that directs synthesis of cell wall ingrowths in maize basal endosperm transfer cells
Source: Plant Cell. 2021 Dec 22;34(3):1054–74. doi: 10.1093/plcell/koab312 (PMC8894971; doi:10.1093/plcell/koab312)
Supplement: koab312_Supplementary_Data [file koab312_supplementary_data.zip › Supplemetal File S2.txt]

((((((ZmCESA5/ENB1:0.02954221,(ZmCESA4:0.00216861,ZmCESA9:0.00420760)1.0000:0.02392972)1.0000:0.06154144,(((ZmCESA1:0.00000000,ZmCESA2:0.00434001)0.9340:0.00863237,ZmCESAL1:0.18264743)0.9920:0.01824969,ZmCESA3:0.02218535)1.0000:0.09107278)0.4390:0.01353293,(ZmCESA12a:0.00851275,ZmCESA12b:0.00428060)1.0000:0.11492426)0.2550:0.00814789,(ZmCESA10:0.12120147,ZmCESA11:0.16648060)0.6450:0.01653113)0.3150:0.00810661,((ZmCESA6:0.01700477,(ZmCESA7a:0.01065360,ZmCESA7b:0.01076050)0.5500:0.00460533)0.9850:0.01335292,(ZmCESA8a:0.00498607,ZmCESA8b:0.00566366)1.0000:0.02801552)1.0000:0.09292822)0.7150:0.04642569,ZmCESAL3:0.47358026,ZmCESAL2:0.56540491);
