# Supplementary material for: ENB1 encodes a cellulose synthase 5 that directs synthesis of cell wall ingrowths in maize basal endosperm transfer cells
Source: Plant Cell. 2021 Dec 22;34(3):1054–74. doi: 10.1093/plcell/koab312 (PMC8894971; doi:10.1093/plcell/koab312)
Supplement: koab312_Supplementary_Data [file koab312_supplementary_data.zip › TPC2021RA00793DR1_Supplemental_File_S1.txt]

Supplemental Data. Wang et al. (2022). Plant Cell.

Supplemental File S1. Alignment file used for the phylogenetic analysis shown in Supplemental Figure S3A.

>ZmCESA1
-------MAA-N--KGMVAGS----------HNRNEFVMIRHDGDA-PGSAKPTKSANGQVCQICGDSVG-VSATGDVFVACNECAFPVCRPCYEYERKEGNQCCPQCKTRYKRQKGSPRVHGDEDEE-DVDDLDNEFNYKQ-G--------------NGKGPEWQLQ--GDDADLSS-------------SARHEPHHRIPRLTSGQQ---ISGEIPDASPDRHSI-------------RSPTSSYVDPSVP-------------------------------VPVRIVDPSKDLNSYGLNSVDWKERVESWRVKQDKNMMQV-----TNKYPEARGGDMEGTG-SNGEDMQMVDDARLPLSRIVPISSNQLNLYRVVIILRLIILCFFFQYRVSHPVRNAYGLWLVSVICEVWFALSWLLDQFPKWYPINRETYLDRLALRYDREGEPSQLAPIDVFVSTVDPLKEPPLITANTVLSILSVDYPVDKVSCYVSDDGSAMLTFESLSETAEFARKWVPFCKKHNIEPRAPEFYFAQKIDYLKDKIQPSFVKERRAMK----------REYEEFKVRINALVAKAQKVPEEGWTMADGTAWPGNNPRDHPGMIQVFLGHSGGLDTDGNELPRLVYVSREKRPGFQHHKKAGAMNALIRVSAVLTNGAYLLNVDCDHYFNSSKALREAMCFMMDPALGRKTCYVQFPQRFDGI--DLHDRYANRNIVFFDINMKGLDGIQGPVYVGTGCCFNRQALYGYDPVLTEADLEPNIVIK--------SCCGRRKKKNKSYMDS------QSR--------IMKRTE------------------SSAPIFNMEDIEEGIEGY--ED-ERSVLMSQRKLEKRFGQSPIFIASTF--MTQGGIPPSTN--PASLLKEAIHVISCGYEDKTEWGKEIGWIYGS-VTEDILTGFKMHARGWQSIYCMPPRPCFKGSAPINLSDRLNQVLRWALGSVEILLSRHCPIWYGY-NGRLKLLERLAYINTIVYPITSIPLIAYCVLPAICLLTNKFIIPE--------------------------------ISNYAGMFFILLFASIFATGILELRWSGVGIEDWWRNEQFWVIGGTSAHLFAVFQGLLKVLAGIDTNF---------TVTSKA-SDEDG-DFAE------LYVFKWTSLLIPPTTVLVINLVGMVAGISYAINSG---YQSWGPLFGKLFFSIWVILHLYPFLKGLMGRQNRTPTIVIVWSILLASIFSLLWVKIDPFISPTQKAAALGQCGVNC--
>ZmCESA2
-------MAA-N--KGMVAGS----------HNRNEFVMIRHDGDA-PVPAKPTKSANGQVCQICGDTVG-VSATGDVFVACNECAFPVCRPCYEYERKEGNQCCPQCKTRYKRQKGSPRVHGDDEEE-DVDDLDNEFNYKQ-G--------------NGKGPEWQLQ--GDDADLSS-------------SARHDPHHRIPRLTSGQQ---ISGEIPDASPDRHSI-------------RSPTSSYVDPSVP-------------------------------VPVRIVDPSKDLNSYGLNSVDWKERVESWRVKQDKNMLQV-----TNKYPEAR-GDMEGTG-SNGEDMQMVDDARLPLSRIVPISSNQLNLYRIVIILRLIILCFFFQYRISHPVRNAYGLWLVSVICEVWFALSWLLDQFPKWYPINRETYLDRLALRYDREGEPSQLAPIDVFVSTVDPLKEPPLITANTVLSILAVDYPVDKVSCYVSDDGSAMLTFESLSETAEFARKWVPFCKKHNIEPRAPEFYFAQKIDYLKDKIQPSFVKERRAMK----------REYEEFKIRINALVAKAQKVPEEGWTMADGTAWPGNNPRDHPGMIQVFLGHSGGLDTDGNELPRLVYVSREKRPGFQHHKKAGAMNALIRVSAVLTNGAYLLNVDCDHYFNSSKALREAMCFMMDPALGRKTCYVQFPQRFDGI--DLHDRYANRNIVFFDINMKGLDGIQGPVYVGTGCCFNRQALYGYDPVLTEADLEPNIVVK--------SCCGRRKRKNKSYMDS------QSR--------IMKRTE------------------SSAPIFNMEDIEEGIEGY--ED-ERSVLMSQRKLEKRFGQSPIFIASTF--MTQGGIPPSTN--PASLLKEAIHVISCGYEDKTEWGKEIGWIYGS-VTEDILTGFKMHARGWQSIYCMPPRPCFKGSAPINLSDRLNQVLRWALGSVEILLSRHCPIWYGY-NGRLKLLERLAYINTIVYPITSVPLIAYCVLPAICLLTNKFIIPE--------------------------------ISNYAGMFFILLFASIFATGILELRWSGVGIEDWWRNEQFWVIGGTSAHLFAVFQGLLKVLAGIDTNF---------TVTSKA-SDEDG-DFAE------LYVFKWTSLLIPPTTVLVINLVGMVAGISYAINSG---YQSWGPLFGKLFFSIWVILHLYPFLKGLMGRQNRTPTIVIVWSILLASIFSLLWVKIDPFISPTQKAAALGQCGVNC--
>ZmCESA3
-------MEA-N--RGMVAGS------------RGGVVTIRHDGDG--AAAKQLKNVNEQICQICGDTLG-LSATGDIFVACNECAFPVCRPCYEYERKEGNQCCPQCKTRYKRHKGSPRVRGDEEED-GVDDLDNEFNYTQ-G--------------NVQGPQWQLRGQGEDVDISS-------------SSRHEPHHRIPRLTTGQQ---MSGDIPDASPDRHSI-------------RSPTPSYVDPSIP-------------------------------VPVRIVDPSKDLNSYGVGSVDWKERVESWKVRQDKNMIQV-----THKYPAEGKGDIEGTG-SNGEDLQMADDARLPLSRIVPISPNELNLYRIVIVLRLIILCFFFQYRITHPVEDAYGLWLVSVICEVWFALSWLLDQFPKWYPINRETYLDRLALRYDREGEPSQLAPIDVFVSTVDPLKEPPLITGNTVLSILAVDYPVDKVSCYVSDDGSAMLTFEALSETAEFARKWVPFCKKHNIEPRAPEFYFAQKIDYLKDKIQPSFVKERRAMK----------REYEEFKVRINALVAKAQKIPEEGWTMADGTPWPGNNPRDHPGMIQVFLGHSGGLDTDGNELPRLVYVSREKRPGFQHHKKAGAMNALIRVSAVLTNGAYLLNVDCDHYFNSSKALREAMCFMMDPALGRKTCYVQFPQRFDGI--DLHDRYANRNIVFFDINMKGLDGIQGPVYVGTGCCFNRQALYGYDPVLTEADLEPNIIIK--------SCCGGRKKKDKSYIDS------KNR--------DMKRTE------------------SSAPIFNMEDIEEGFEGY--ED-ERSLLMSQKSLEKRFGQSPIFIASTF--MTQGGIPPSTN--PGSLLKEAIHVISCGYEDKTEWGKEIGWIYGS-VTEDILTGFKMHARGWISIYCMPLRPCFKGSAPINLSDRLNQVLRWALGSVEILLSRHCPIWYGY-NGRLKLLERLAYINTIVYPITSIPLVAYCVLPAICLLTNKFIIPA--------------------------------ISNYAGAFFILLFASIFATGILELRWSGVGIEDWWRNEQFWVIGGTSAHLFAVFQGLLKVLAGIDTNF---------TVTSKA-TDDDG-DFAE------LYVFKWTTLLIPPTTVLVINLVGIVAGVSYAINSG---YQSWGPLFGKLFFAIWVILHLYPFLKGLMGKQNRTPTIVIVWSVLLASIFSLLWVKIDPFISPTQK-------------
>ZmCESA4
-------MEGDA--DGVKSG----------------------------------RRGGGQVCQICGDGVG-TTAEGDVFAACDVCGFPVCRPCYEYERKDGTQACPQCKTKYKRHKGSPAIRGEEGDD---TDADSDFNYPASG------NEDQKQKIADRMRSWRMN-AGGSGDVGRPKYDSGEIGLTKYDSGEIPRGYIPSVTNSQ----ISGEIPGASPDHHMMSPT------GNIGKRAPFPYVNHSPN--------------------------------------PSREFSG-SIGNVAWKERVDGWKMKQDKGTIPMTNGTSIAPSEGRGVGDIDASTDYNMEDALLNDETRQPLSRKVPLPSSRINPYRMVIVLRLIVLSIFLHYRITNPVRNAYPLWLLSVICEIWFALSWILDQFPKWFPINRETYLDRLALRYDREGEPSQLAAVDIFVSTVDPMKEPPLVTANTVLSILAVDYPVDKVSCYVSDDGAAMLTFDALAETSEFARKWVPFVKKYNIEPRAPEWYFSQKIDYLKDKVHPSFVKDRRAMK----------REYEEFKVRVNGLVAKAQKVPEEGWIMQDGTPWPGNNTRDHPGMIQVFLGHSGGLDTEGNELPRLVYVSREKRPGFQHHKKAGAMNALVRVSAVLTNGQYMLNLDCDHYINNSKALREAMCFLMDPNLGRSVCYVQFPQRFDGI--DRNDRYANRNTVFFDINLRGLDGIQGPVYVGTGCVFNRTALYGYEPPIKQKKGGFLS-----------SLCGGRKKASKSKKGS------DKKK-------SQKHVD------------------SSVPVFNLEDIEEGVEGAGFDD-EKSLLMSQMSLEKRFGQSAAFVASTL--MEYGGVPQSAT--PESLLKEAIHVISCGYEDKTEWGTEIGWIYGS-VTEDILTGFKMHARGWRSIYCMPKRPAFKGSAPINLSDRLNQVLRWALGSVEILFSRHCPLWYGY-GGRLKFLERFAYINTTIYPLTSIPLLIYCILPAICLLTGKFIIPE--------------------------------ISNFASIWFISLFISIFATGILEMRWSGVGIDEWWRNEQFWVIGGISAHLFAVFQGLLKVLAGIDTNF---------TVTSKA-SDEDG-DFAE------LYMFKWTTLLIPPTTILIINLVGVVAGISYAINSG---YQSWGPLFGKLFFAFWVIVHLYPFLKGLMGRQNRTPTIVVVWAILLASIFSLLWVRIDPFT-TRVTGPDTQTCGINC--
>ZmCESA5/ENB1
-------MDG-G--DATNSG----------------------------------KHVAGQVCQICGDGVG-TAADGDLFTACDVCGFPVCRPCYEYERKDGTQACPQCKTKYKRHKGSPPVHGEENEDVDADDV-SDYNYQASG------NQDQKQKIAERMLTWRTN--SRGSDIGLAKYDSGEIGHGKYDSGEIPRGYIPSLTHSQ----ISGEIPGASPD-HMMSPV-----GNIGRRGHQFPYVNHSPN--------------------------------------PSREFSG-SLGNVAWKERVDGWKMK-DKGAIPMTNGTSIAPSEGRGVADIDASTDYNMEDALLNDETRQPLSRKVPIPSSRINPYRMVIVLRLAVLCIFLRYRITHPVNNAYPLWLLSVICEIWFALSWILDQFPKWSPINRETYLDRLALRYDREGEPSQLAPVDIFVSTVDPMKEPPLVTANTVLSILAVDYPVDKVSCYVSDDGAAMLTFDALSETSEFARKWVPFCKKYNIEPRAPEWYFAQKIDYLKDKVQTSFVKERRAMK----------REYEEFKVRINGLVANAQKVPEEGWIMQDGTPWPGNNTRDHPGMIQVFLGHSGGLDVEGNELPRLVYVSREKRPGFQHHKKAGAMNALVRVSAVLTNGQYMLNLDCDHYINNSKALREAMCFLMDPNLGRNVCYVQFPQRFDGI--DRNDRYANRNTVFFDINLRGLDGIQGPVYVGTGCVFNRTALYGYEPPVKKKKPGFFS-----------SLCGGRKKTSKSKKSS------EKKK-------SHRHAD------------------SSVPVFNLEDIEEGIEGSQFDD-EKSLIMSQMSLEKRFGQSSVFVASTL--MEYGGVPQSAT--PESLLKEAIHVISCGYEDKTDWGTEIGWIYGS-VTEDILTGFKMHARGWRSIYCMPKRPAFKGSAPINLSDRLNQVLRWALGSIEILFSRHCPIWYGY-GGRLKFLERFAYINTTIYPLTSIPLLLYCILPAVCLLTGKFIIPK--------------------------------ISNLESVWFISLFISIFATGILEMRWSGVGIDEWWRNEQFWVIGGISAHLFAVFQGLLKVLAGIDTSF---------TVTSKA-TDEEG-DFAE------LYMFKWTTLLIPPTTILIINLVGVVAGISYAINSG---YQSWGPLFGKLFFAFWVIVHLYPFLKGLMGKQNRTPTIVVVWAILLASIFSLMWVRIDPFT-TRVTGPDIAKCGINCC-
>ZmCESA6
-------MEA-S--AGLVAGS----------HNRNELVVIRRDGEP--GPK-PMDQRNGQVCQICGDDVG-RNPDGEPFVACNECAFPICRDCYEYERREGTQNCPQCKTRFKRLKGCARVPGDEEED-GVDDLENEFNWSD-K--------HDSQYLAESMLHAHMS-YGRGADLDGV------------PQPFHPIPNVPLLTNG-Q---MVDDIP---PDQHALVPSFV---GGGGKRIHPLPYADPNLP-------------------------------VQPRSMDPSKDLAAYGYGSVAWKERMESWKQKQER----------MHQTRNDGGGD-DGDD----ADLPLMDEARQPLSRKIPLPSSQINPYRMIIIIRLVVLCFFFHYRVMHPVPDAFALWLISVICEIWFAMSWILDQFPKWFPIERETYLDRLSLRFDKEGHPSQLAPVDFFVSTVDPLKEPPLVTANTVLSILSVDYPVDKVSCYVSDDGAAMLTFEALSETSEFAKKWVPFCKRYSLEPRAPEWYFQQKIDYLKDKVAPNFVRERRAMK----------REYEEFKVRINALVAKAQKVPEEGWTMQDGTPWPGNNVRDHPGMIQVFLGQSGGHDVEGNELPRLVYVSREKRPGYNHHKKAGAMNALVRVSAVLTNAPYLLNLDCDHYINNSKAIKEAMCFMMDPLLGNKVCYVQFPQRFDGI--DRHDRYANRNVVFFDINMKGLDGIQGPIYVGTGCVFRRQALYGYDAPKT-KKPPSRTCNCWPKWC-ICCCCFGNRKTKKKTKTS------KPKFEKIKK--LFKKKE------------------NQAPAYALGEIDEAAPGA--EN-EKASIVNQQKLEKKFGQSSVFVASTL--LENGGTLKSAS--PASLLKEAIHVISCGYEDKTGWGKDIGWIYGS-VTEDILTGFKMHCHGWRSIYCIPKRAAFKGSAPLNLSDRLHQVLRWALGSIEIFFSNHCPLWYGY-GGGLKFLERFSYINSIVYPWTSIPLLAYCTLPAICLLTGKFITPE--------------------------------LNNVASLWFMSLFICIFATSILEMRWSGVGIDDWWRNEQFWVIGGVSSHLFAVFQGLLKVIAGVDTSF---------TVTSKG-GDDE--EFSE------LYTFKWTTLLIPPTTLLLLNFIGVVAGISNAINNG---YESWGPLFGKLFFAFWVIVHLYPFLKGLVGRQNRTPTIVIVWSILLASIFSLLWVRIDPFL-AKDDGPLLEECGLDCN-
>ZmCESA7a
-------MEA-S--AGLVAGS----------HNRNELVVIRRDGDP--GPK-PPREQNGQVCQICGDDVG-LAPGGDPFVACNECAFPVCRDCYEYERREGTQNCPQCKTRYKRLKGCQRVTGDEEED-GVDDLDNEFNW-D-G--------HDSQSVAESMLYGHMS-YGRGGDPNGA------------PQAFQLNPNVPLLTNG-Q---MVDDIP---PEQHALVPSFM---GGGGKRIHPLPYADPSLP-------------------------------VQPRSMDPSKDLAAYGYGSVAWKERMENWKQRQER----------MHQTGNDGGGD-DGDD----ADLPLMDEARQQLSRKIPLPSSQINPYRMIIIIRLVVLGFFFHYRVMHPVNDAFALWLISVICEIWFAMSWILDQFPKWFPIERETYLDRLSLRFDKEGQPSQLAPIDFFVSTVDPLKEPPLVTTNTVLSILSVDYPVDKVSCYVSDDGAAMLTFEALSETSEFAKKWVPFCKRYNIEPRAPEWYFQQKIDYLKDKVAANFVRERRAMK----------REYEEFKVRINALVAKAQKVPEEGWTMQDGTPWPGNNVRDHPGMIQVFLGQSGGLDCEGNELPRLVYVSREKRPGYNHHKKAGAMNALVRVSAVLTNAPYLLNLDCDHYINNSKAIKEAMCFMMDPLLGKKVCYVQFPQRFDGI--DRHDRYANRNVVFFDINMKGLDGIQGPIYVGTGCVFRRQALYGYDAPKT-KKPPSRTCNCWPKWC-FCCCCFGNRKQKKTTKPK------TEKKKLL----FFKKEE------------------NQSPAYALGEIDEAAPGA--EN-EKAGIVNQQKLEKKFGQSSVFVTSTL--LENGGTLKSAS--PASLLKEAIHVISCGYEDKTDWGKEIGWIYGS-VTEDILTGFKMHCHGWRSIYCIPKRVAFKGSAPLNLSDRLHQVLRWALGSIEIFFSNHCPLWYGY-GGGLKFLERFSYINSIVYPWTSIPLLAYCTLPAICLLTGKFITPE--------------------------------LNNVASLWFMSLFICIFATSILEMRWSGVGIDDWWRNEQFWVIGGVSSHLFAVFQGLLKVIAGVDTSF---------TVTSKG-GDDE--EFSE------LYTFKWTTLLIPPTTLLLLNFIGVVAGVSNAINNG---YESWGPLFGKLFFAFWVIVHLYPFLKGLVGRQNRTPTIVIVWSILLASIFSLLWVRIDPFL-AKDDGPLLEECGLDCND
>ZmCESA7b
-------MEA-S--AGLVAGS----------HNRNELVVIRRDGDP--GPKPPPREQNGQVCQICGDDVG-LAPGGEPFVACNECAFPVCRDCYEYERREGTQNCPQCRTRYKRLKGCQRVTGDEEED-GVDDLDNEFNWNG-H--------------DSRSVADSML-YGRGGDPNGA------------PQPFQLNPNVPLLTNGQ----MVDDIP---PEQHALVPSFM---GGGGKRIHPLPYADPSLP-------------------------------VQPRSMDPSKDLAAYGYGSVAWKERVENWKQRQER----------MHQTRNDGGGD-DGDD----ADLPLMDESRQPLSRKIPLPSSQINPYRMIIIIRLVVLGFFFHYRVMHPVNDAFALWLISVICEIWFAMSWILDQFPKWFPIERETYLDRLSLRFDKEGQPSQLAPIDFFVSTVDPLKEPPLVTANTVLSILSVDYPVDKVSCYVSDDGAAMLTFEALSETSEFAKKWAPFCKRYNIEPRAPEWYFQQKIDYLKDKVAANFVRERRAMK----------REYEEFKVRINALVAKAQKVPEEGWTMQDGTPWPGNNVRDHPGMIQVFLGQSGGLDCEGNELPRLVYVSREKRPGYNHHKKAGAMNALVRVSAVLSNAPYLLNLDCDHYINNSKAIKEAMCFMMDPLLGKKVCYVQFPQRFDGI--DRHDRYANRNVVFFDINMKGLDGIQGPIYVGTGCVFRRQALYGYDAPKT-KKPPSRTCNCWPKWCFCCCCCGNRKHKKKTTKPK------TEKKKLL----FFKKEE------------------NQSPAYALGEIDEAAPGA--EN-EKAGIVNQQKLEKKFGQSSVFATSTL--LENGGTLKSAS--PASLLKEAIHVISCGYEDKTDWGKEIGWIYGS-VTEDILTGFKMHCHGWRSIYCIPKRPAFKGSAPLNLSDRLHQVLRWALGSIEIFFSNHCPLWYGY-GGGLKFLERFSYINSIVYPWTSIPLLAYCTLPAICLLTGKFITPE--------------------------------LNNVASLWFMSLFICIFATSILEMRWSGVGIDDWWRNEQFWVIGGVSSHLFAVFQGLLKVIAGVDTSF---------TVTSKG-GDDD--EFSE------LYTFKWTTLLIPPTTLLLLNFIGVVAGVSNAINNG---YESWGPLFGKLFFAFWVIVHLYPFLKGLVGRQNRTPTIVIVWSILLASIFSLLWVRIDPFL-AKDDGPLLEECGLDCN-
>ZmCESA8a
-------MEA-S--AGLVAGS----------HNRNELVVIRRESGAGGGGGGGAARRAEAPCQICGDEVG-VGFDGEPFVACNECAFPVCRACYEYERREGSQACPQCRTRYKRLKGCPRVAGDEEED-GVDDLEGEFGLQD-G----AGHEDDPQYVAESMLRAQMS-YGRGGDA---------------HPDFNPVPNVPLLTNGQ----MVDDIP---PEQHALVPSYM-GSGGGGKRIHPLPFADSNLP-------------------------------VQPRSMDPSKDLAAYGYGSVAWKERMEGWKQKQER----------LQHVRSEGGGDWDGDN----ADLPLMDEARQPLSRKVPISSSRINPYRMIIVIRLVVLGFFFHYRVMHPAKDAFALWLISVICEIWFAMSWILDQFPKWLPIERETYLDRLSLRFDKEGQPSQLAPIDFFVSTVDPTKEPPLVTANTVLSILSVDYPVEKVSCYVSDDGAAMLTFEALSETSEFAKKWVPFSKKFNIEPRAPEWYFQQKIDYLKDKVAASFVRERRAMK----------REYEEFKVRINALVAKAQKVPEEGWTMQDGSLWPGNNVRDHPGMIQVFLGQSGGRDVEGNELPRLVYVSREKRPGYNHHKKAGAMNALVRVSAVLSNAPYLLNLDCDHYINNSKAIKEAMCFMMDPLVGKKVCYVQFPQRFDGI--DRHDRYANRNVVFFDINMKGLDGIQGPIYVGTGCVFRRQALYGYDAPKT-KKPPSRTCNCWPKWC-LSCCCSRNKNKKKTTKPK------TEKKKRL----FFKKAE------------------NPSPAYALGEIEEGAPGA--DI-EKAGIVNQQKLEKKFGQSSVFVASTL--LENGGTLKSAS--PASLLKEAIHVISCGYEDKTDWGKEIGWIYGS-ITEDILTGFKMHCHGWRSIYCIPKRPAFKGSAPLNLSDRLHQVLRWALGSVEIFFSKHCPLWYGY-GGGLKFLERFSYINSIVYPWTSIPLLAYCTLPAICLLTGKFITPEVNMLKSKEGKKENLVLIILESYHRFLFPPELQLTNVASIWFMALFICISVTGILEMRWSGVAIDDWWRNEQFWVIGGVSAHLFAVFQGLLKVLAGIDTSF---------TVTSKG-GDDE--EFSE------LYTFKWTTLLIPPTTLLLLNFIGVVAGISNAINNG---YESWGPLFGKLFFAFWVIVHLYPFLKGLVGRQNRTPTIVIVWSILLASIFSLLWVRVDPFL-AKSDGPLLEECGLDCN-
>ZmCESA8b
-------MEA-S--AGLVAGS----------HNRNELVVIRRDRES-GAAGGGAARRAEAPCQICGDEVG-VGFDGEPFVACNECAFPVCRACYEYERREGSQACPQCRTRYKRLKGCPRVAGDEEED-GVDDLEGEFGLQD-G----AAHEDDPQYVAESMLRAQMS-YGRGGDA---------------HPGFSPVPNVPLLTNGQ----MVDDIP---PEQHALVPSYMSGGGGGGKRIHPLPFADPNLPGALLTLFAVGICQCECHNVYPCADDRLAGAAVQPRSMDPSKDLAAYGYGSVAWKERMEGWKQKQER----------LQHVRSEGGGDWDGDD----ADLPLMDEARQPLSRKVPISSSRINPYRMIIVIRLVVLGFFFHYRVMHPAKDAFALWLISVICEIWFAMSWILDQFPKWLPIERETYLDRLSLRFDKEGQPSQLAPIDFFVSTVDPTKEPPLVTANTVLSILSVDYPVEKVSCYVSDDGAAMLTFEALSETSEFAKKWVPFSKKFNIEPRAPEWYFQQKIDYLKDKVAASFVRERRAMKASYMALFFIQREYEEFKVRINALVAKAQKVPEEGWTMQDGSPWPGNNVRDHPGMIQVFLGQSGGRDVEGNELPRLVYVSREKRPGYNHHKKAGAMNALVRVSAVLSNAAYLLNLDCDHYINNSKAIKEAMCFMMDPLVGKKVCYVQFPQRFDGI--DKNDRYANRNVVFFDINMKGLDGIQGPIYVGTGCVFRRQALYGYDAPKT-KKPPSRTCNCWPKWC-LSCCCSRNKNKKKTTKPK------TEKKKRL----FFKKAE------------------NPSPAYALGEIDEGAPGA--DI-EKAGIVNQQKLEKKFGQSSVFVASTL--LENGGTLKSAS--PASLLKEAIHVISCGYEDKTDWGKEIGWIYGS-ITEDILTGFKMHCHGWRSIYCIPKRPAFKGSAPLNLSDRLHQVLRWALGSVEIFFSKHCPLWYGY-GGGLKFLERFSYINSIVYPWTSIPLLAYCTLPAICLLTGKFITPE--------------------------------LTNVASIWFMALFICISVTGILEMRWSGVAIDDWWRNEQFWVIGGVSAHLFAVFQGLLKVFAGIDTSF---------TVTSKA-GDDE--EFSE------LYTFKWTTLLIPPTTLLLLNFIGVVAGISNAINNG---YESWGPLFGKLFFAFWVIVHLYPFLKGLVGRQNRTPTIVIVWSILLASIFSLLWVRVDPFL-AKSNGPLLEECGLDCN-
>ZmCESA9
-------MEGDA--DGVKSG----------------------------------RRGGGQVCQICGDGVG-TTAEGDVFTACDVCGFPVCRPCYEYERKDGTQACPQCKNKYKRHKGSPAIRGEEGDDTDADDA-SDFNYPASG------NDDQKQKIADRMRSWRMN-AGGSGDVGRPKYDSGEIGLTKYDSGEIPRGYIPSVTNSQ----ISGEIPGASPDHHMMSPT------GNIGRRAPFPYMNHSSN--------------------------------------PSREFSG-SVGNVAWKERVDGWKMKQDKGTIPMTNGTSIAPSEGRGVGDIDASTDYNMEDALLNDETRQPLSRKVPLPSSRINPYRMVIVLRLIVLSIFLHYRITNPVRNAYPLWLLSVICEIWFALSWILDQFPKWFPINRETYLDRLALRYDREGEPSQLAAVDIFVSTVDPMKEPPLVTANTVLSILAVDYPVDKVSCYVSDDGAAMLTFDALAETSEFARKWVPFVKKYNIEPRAPEWYFSQKIDYLKDKVHPSFVKDRRAMK----------REYEEFKIRVNGLVAKAQKVPEEGWIMQDGTPWPGNNTRDHPGMIQVFLGHSGGLDTEGNELPRLVYVSREKRPGFQHHKKAGAMNALVRVSAVLTNGQYMLNLDCDHYINNSKALREAMCFLMDPNLGRSVCYVQFPQRFDGI--DRNDRYANRNTVFFDINLRGLDGIQGPVYVGTGCVFNRTALYGYEPPIKQKKGGFLS-----------SLCGGRKKGSKSKKGS------DKKK-------SQKHVD------------------SSVPVFNLEDIEEGVEGAGFDD-EKSLLMSQMSLEKRFGQSAAFVASTL--MEYGGVPQSAT--PESLLKEAIHVISCGYEDKTEWGTEIGWIYGS-VTEDILTGFKMHARGWRSIYCMPKRPAFKGSAPINLSDRLNQVLRWALGSVEILFSRHCPLWYGY-GGRLKFLERFAYINTTIYPLTSLPLLIYCILPAICLLTGKFIIPE--------------------------------ISNFASIWFISLFISIFATGILEMRWSGVGIDEWWRNEQFWVIGGISAHLFAVFQGLLKVLAGIDTNF---------TVTSKA-SDEDG-DFAE------LYMFKWTTLLIPPTTILIINLVGVVAGISYAINSG---YQSWGPLFGKLFFAFWVIVHLYPFLKGLMGRQNRTPTIVVVWAILLASIFSLLWVRIDPFT-TRVTGPDTRTCGINC--
>ZmCESA10
-------MDAGSVTGGLAAGS----------HMRDELHVMRAREEP----NAKVRSADVKTCRVCADEVG-TREDGQPFVACAECGFPVCRPCYEYERSEGTQCCPQCNTRYKRQKGCPRVEGDEEEGPEMDDFEDEFPAKS-----------------PKKPHEPVA-FDV-------------------YSENGEHPAQKWRTGGQTLSSFTGSVAG--------------------------------------------------------------------KDLEAEREME----GSMEWKDRIDKWKTKQEK-------------RGKLNHDDSDDDDDKNEDEYMLLAEARQPLWRKVPIPSSMINPYRIVIVLRLVVLCFFLKFRITTPATDAVPLWLASVICELWFAFSWILDQLPKWAPVTRETYLDRLALRYDREGEACRLSPIDFFVSTVDPLKEPPIITANTVLSILAVDYPVDRVSCYVSDDGASMLLFDALSETAEFARRWVPFCKKFAVEPRAPEFYFSQKIDYLKDKVQPTFVKERRAMK----------REYEEFKVRINALVAKAQKKPEEGWVMQDGTPWPGNNTRDHPGMIQVYLGNQGALDVEGHELPRLVYVSREKRPGYNHHKKAGAMNALVRVSAVLTNAPFILNLDCDHYVNNSKAVREAMCFLMDPQLGKKLCYVQFPQRFDGI--DRHDRYANRNVVFFDINMKGLDGIQGPVYVGTGCVFNRQALYGYDPPRPEKRPKM-TCDCWPSWC-CCCCCFGGGKRGKARKDKKGDGGEEPRRGLLGFYRKRSKKDKLGGGSVAGSKKGGGLYKKHQRAFELEEIEEGLEGY--DELERSSLMSQKSFEKRFGQSPVFIASTL--VEDGGLPQGAAADPAALIKEAIHVISCGYEEKTEWGKEIGWIYGS-VTEDILTGFKMHCRGWKSVYCTPTRPAFKGSAPINLSDRLHQVLRWALGSVEIFMSRHCPLWYAY-GGRLKWLERFAYTNTIVYPFTSIPLLAYCTIPAVCLLTGKFIIPT--------------------------------LNNLASIWFIALFLSIIATSVLELRWSGVSIEDWWRNEQFWVIGGVSAHLFAVFQGFLKVLGGVDTSF---------TVTSKAAGDEAD-AFGD------LYLFKWTTLLVPPTTLIIINMVGIVAGVSDAVNNG---YGSWGPLFGKLFFSFWVIVHLYPFLKGLMGRQNRTPTIVVLWSILLASIFSLVWVRIDPFI-PKAKGPILKPCGVECC-
>ZmCESA11
----------------------------------------------------MMESAAAQSCAACGD---------DARAACRACSYALCRACLDEDAAEGRTTCARCGGDYAAINPARASEGTEAEE-EVVENHH----------------------TAGGLRERVT-MGSHLND---------------RQDEVSHARTMSSLSG-----IGSELNDES--------------------------------------------------------------------------------GKPIWKNRVESWKEKKNEKKASAKKTAAKAQPPPVEEQIMDEKD---------LTDAYEPLSRVIPISKNKLTPYRAVIIMRLIVLGLFFHYRITNPVNSAFGLWMTSVICEIWFGFSWILDQFPKWYPINRETYVDRLIARYG-DGEESGLAPVDFFVSTVDPLKEPPLITANTVLSILAVDYPVEKISCYVSDDGSAMLTFESLAETAEYARKWVPFCKKYAIEPRAPEFYFSQKIDYLKDKIHPSFVKERRAMK----------RDYEEYKVRINALVAKAQKTPDEGWIMQDGTPWPGNNPRDHPGMIQVFLGETGARDFDGNELPRLVYVSREKRPGYQHHKKAGAMNALVRVSAVLTNAPYILNLDCDHYVNNSKAVREAMCFMMDPTVGRDVCYVQFPQRFDGI--DRSDRYANRNVVFFDVNMKGLDGLQGPVYVGTGCCFNRQALYGYGPPSLPALPKSSICSW-------CCCCCPKKKVERSEREI-------NR--------DSRRED------------------LESAIFNLREIDN----Y--DEYERSMLISQMSFEKSFGLSSVFIESTL--MENGGVPESAN--PSTLIKEAIHVISCGYEEKTEWGKEIGWIYGS-VTEDILTGFKMHCRGWRSIYCMPVRPAFKGSAPINLSDRLHQVLRWALGSVEIFFSRHCPLWYGYGGGRLKWLQRLSYINTIVYPFTSLPLVAYCCLPAICLLTGKFIIPT--------------------------------LSNAATIWFLGLFMSIIVTSVLELRWSGIGIEDWWRNEQFWVIGGVSAHLFAVFQGILKMIAGLDTNF---------TVTAKA-TDDT--EFGE------LYLFKWTTVLIPPTSILVLNLVGVVAGFSAALNSG---YESWGPLFGKVFFAMWVIMHLYPFLKGLMGRQNRTPTIVVLWSVLLASVFSLLWVKIDPFVGGTETVNTNNCNTIIC--
>ZmCESA12a
-------MEA-S--AGLVAGS----------HNRNELVLIRGHEDP-----KPLRALSGQVCEICGDEVG-LTVDGDLFVACNECGFPVCRPCYEYERREGTQNCPQCKTRYKRLKGSPRVAGDDDEE-DIDDLEHEFNIDDENQQRQLEGNMQNSQITEAMLHGRMS-YGRGPD----------------DGDGNNTPQIPPIITGSRSVPVSGEFPITNGYGHGEVSS------SLHKRIHPYPVSEPGSA-----------------------------------KWDEKKE--------VSWKERMDDWKSKQGI---------------LGGGADPEDMD----ADVALNDEARQPLSRKVSIASSKVNPYRMVIVVRLVVLAFFLRYRILHPVPDAIGLWLVSIICEIWFAISWILDQFPKWFPIDRETYLDRLSLRYEREGEPSLLSAVDLFVSTVDPLKEPPLVTANTVLSILAVDYPVDKVSCYVSDDGASMLTFESLSETAEFARKWVPFCKKFGIEPRAPEFYFSLKVDYLKDKVQPTFVQERRAMK----------REYEEFKVRINALVAKAMKVPAEGWIMKDGTPWPGNNTRDHPGMIQVFLGHSGGHDTEGNELPRLVYVSREKRPGFQHHKKAGAMNALIRVSAVLTNAPFMLNLDCDHYINNSKAIREAMCFLMDPQVGRKVCYVQFPQRFDGI--DVHDRYANRNTVFFDINMKGLDGIQGPVYVGTGCVFRRQALYGYNPPKGPKRPKMVTCDC--------CPCFGRKKRKHAK----------------------------------------------------DGLPEGTADMGVDS-DKEMLMSHMNFEKRFGQSAAFVTSTL--MEEGGVPPSSS--PAALLKEAIHVISCGYEDKTDWGLELGWIYGS-ITEDILTGFKMHCRGWRSVYCMPKRAAFKGSAPINLSDRLNQVLRWALGSVEIFFSRHSPLLYGYKNGNLKWLERFAYINTTIYPFTSLPLLAYCTLPAVCLLTGKFIMPS--------------------------------ISTFASLFFIALFMSIFATGILEMRWSGVSIEEWWRNEQFWVIGGVSAHLFAVVQGLLKVLAGIDTNF---------TVTSKATGDEDD-EFAE------LYAFKWTTLLIPPTTLLIINVIGVVAGISDAINNG---YQSWGPLFGKLFFAFWVIVHLYPFLKGLMGRQNRTPTVVVIWSILLASIFSLLWVRIDPFI-VRTKGPDVRQCGINC--
>ZmCESA12b
-------MEA-N--AGLVAGS----------HNRNELVLIRGHEDP-----KPLRALSGQVCEICGDEVG-LTVDGDLFVACNECGFPVCRPCYEYERREGTQNCPQCKTRYKRLKGSPRVAGDDDEE-DIDDLEHEFNIDD-EKQRQLEGNMQNSQITEAMLHGKMS-YGRGAD----------------DGEGNNTPQMPPIITGARSVPVSGEFPITNGYGHGELSS------SLHKRIHPYPVSEPGSA-----------------------------------KWDEKKE--------VSWKERMDDWKSKQGI--------------LGGGGGDPEDMD----ADVPLNDEARQPLSRKVSIASSKVNPYRMVIVVRLVVLAFFLRYRILHPVPDAIGLWLVSIICEIWFAVSWILDQFPKWFPIDRETYLDRLTLRYEREGEPSLLSSVDLFVSTVDPLKEPPLVTANTVLSILAVDYPVDKVSCYVSDDGASMLTFEALSETAEFARKWVPFCKKFCIEPRAPEFYFSLKVDYLKDKVQPTFVQERRAMK----------REYEEFKVRINALVAKAMKVPAEGWIMKDGTPWPGNNTRDHPGMIQVFLGHSGGHDTEGNELPRLVYVSREKRPGFQHHKKAGAMNALIRVSAVLTNAPFMLNLDCDHYINNSKAIREAMCFLMDPQVGRKVCYVQFPQRFDGI--DMHDRYANRNTVFFDINMKGLDGIQGPVYVGTGCVFRRQALYGYNPPKGPKRPKMVTCDC--------CPCFGRKKRKDAK----------------------------------------------------DGLPEGTADIGVDS-DKEMLMSQMNFEKRFGQSAAFVTSTL--MEEGGVPPSSS--PAALLKEAIHVISCGYEDKTDWGLELGWIYGS-ITEDILTGFKMHCRGWRSVYCMPKRAAFKGSAPINLSDRLNQVLRWALGSVEIFFSRHSPLLYGYKNGNLKWLERFAYINTTIYPFTSLPLLAYCTLPAVCLLTGKFIMPS--------------------------------ISTFASLFFIALFMSIFATGILEMRWSGVSIEEWWRNEQFWVIGGVSAHLFAVVQGLLKVLAGIDTNF---------TVTSKATGDEDD-EFAE------LYAFKWTTLLIPPTTLLIINIIGVVAGISDAINNG---YQSWGPLFGKLFFAFWVIVHLYPFLKGLMGRQNRTPTIVVIWSVLLASIFSLLWVRIDPFI-VRTKGPDVRQCGINC--
>ZmCESAL1
--------MV-K--RPKPHSV----------VEANLFRLPSFNADG-RG-------------------VG-MQEEAPREVSIGE------------ER-------PRCVV-------STNLSGD------------------------------------LLLENRAH-VGEDGRSSC-------------VTATPPSRWIPAGSGSGS--------------------------------------------------------------------------------------SSSYG-GSVSWLESRSGFAVAKSN-----------------GKPDKEKKG---------------------------------------------------------------------------------------------------GRGGTPPT---------------------------------PKDS-------------------------------------KPRKPA-------------------------------------------------VPKASAAGHGTSRNADKSPGSGSANHKAPT-------------------PKVAASRLATTPEL-----------------------------------CSKALREAMCFMMDPALGRKTCYVQFPQRFDGI--DLHDRYANRNIVFFDINMKDLDGIQGPVYVGTGCCFNRQALYGYDPILTEADLEPNIVIK--------RCCGRRKKKNKSYMDS------QSR--------IMKRTE------------------SSAPIFNMEDIEEGIEGY--ED-ERSVLMSQRKLEKHFGQSPIFIASTF--MTQGGIPPSTN--PDSLLKEAIHVISCGYEDKTEWGKEIGWIYGS-VTEDILTGFKMHARGWQSIYCMQPRPCFKGSAPINLSDRLNQVLRWALGSVEILLSRHCPIWYGY-NGRLKLLERLAYINTIVYPITSIPLIAYCVLPAICLLTNKFIIPE--------------------------------ISNYAGVFFILLFASIFATVILELRWSGVGIEDWWRNEQFWVIGGTSAHLFAVFQGLLKVLAGIDTNF---------TVTSKA-SDEDG-DFAE------LYVFKRTSLLIPPTIALVINLVGMVAGISYAINSG---YQSWGPLFGKLFLLVYLLSLSF---------------------------FN----------------------NFQC--
>ZmCESAL2
-----------------------------------------------------------------------MDEHSPEIVPVN----------------------------------SPALDPDPDQE-------------------------------------------------------------------------PQSSESGE----------------------------------------------------------------------------------------------------------------------------EGDRGGP----------------RPPESLSDKLPLPPADLNLYGAAVALRLLLLAAFFRYRVAHPARGAPWLWLAALACELCLALAWLLAQLPKLSPTSRETHLDRLASRYDKD---ARLGSVDVLVTAAGAGAEPPLAAANTVLSVLAADYPARRLACYVSDDGADLLLFEALFDAAGFARRWVPFCRRHAVEPRAPELYFARGVDYLRDKAAPSFVKERRAMK----------RAYEELKVRMNCLAAKARKVPEDGWVMSDGTPWPGNNTRDHPAMIQVLLGHPGDQDAEGNELPRLLYVSREKKPGFQHHTKAGALNALLRVSALLTNGSYVLNLDHDHCVANSGVLREAMCFLMDPESGNRTCYVQFPLRM-GVNDDGGETRATRDSVFFDASDQ-----------SELCTLQRCP-----PSRLTLTHAFLTLGW-----------GSDRHEVPGRHPG--PGVRRLR--------LLHQQEGAV---------------RAAVVCTARALTVGIAGR-----RRRLRSYRAALERHFGNSPAFIASAFASQERGGDTSAAA-DASCLLREAIHVVSCAYEARTRWGKDVGWMYGSGGGGGVVTGFRMHARGWSSAYCAPARTAFRSFARASPADVLASASKRAVAAMGVLLSRHCPVWAGA-GGSLRFMQRLGYVSCVAYPLASIPLTVYCALPAACLLTGKSIFPD-------------------------------DMGFYDAVVVILLLSSVVATVALELRWSGVTLRAWWRDQKLWAVTGTSACLAAVFQGILRSCAGIDVCFSSTYTETAATRTSSSTSDDDSGAAGEEPSDAQKSVLRWSNLLIPPASLLLGNLAGVVVAVSYGVDHG---YRSWGPVLVKLALALWVVAHLQGFFRGLLARRDRAPTIAVLWSVLFVSVLSLLWVNVDSYSAPPAQSTLQQPVL-----
>ZmCESAL3
MLVYYHFCYLSMLVCGLLLGCIWMANKQYFLSNFPCILTVTSICVDIILQQGSSQGCPDYICQICGDDIDILQEENEYFVACNDCAFPVCRTCYEYERQEGTQVCPRCKTRYKRHKGSPRVHGDEEEE-GSDDIESEFASSIAG-------------RSNIVHPYRVS-VAE-------------------SSINSWDIDSVSITNSGASVHFYEEHVGTPTNHHALV------------VHPNTGEIMRYNP-------------------------------LQTRPINPNRDLALYGYGSVAWKNRVE-WKTKQQNKMQKV--------SSDGEGSDLNDFD--SDCDIPRCAESKQQLSRKVPIPSSKINPYRIVISLRLAILGLFFHYRILNPVHDAHWLWLTSVICEIWFAFSWILDQFPKWHPIQRETYLDRLSLRYEKEGKPPELARIDVFVSTVDPMKEPPLIIANTVLSILAVDYPVDKVCCYVSDDGAAMLTFEALTETCLFARKWVPFCKKHKIEPRAPEWYFAQKIDYLREKVHPEFVRERRAMK----------REYEEFKVRINTVVANSCKVPEGGWSLPEGAPWHGNNVRDHAGMVQVITGNDCVMDDAGNKLPWLVYVSREKRPGHDHHKKAGALNALLRTSAILSNAPFVLNVDCDHYMNNSKALREAMCFLMDPVLGEKICYVQFPQRFDGI--DQHDRYSNHNVVFFDINMKGLDGIQGPIYVGTGCVFRRHALYGYDAP-TATKPPSKTCNCWPKSC-C-LCCGSKRKCSKAKKKQ------EHQK-------KVKCRN------------------ASKQVHALE-----VAGR-----ETAPPVPREKFEKRFGQSDAFLASTL--QDNG---EGCHFDMLKSLDDCIHVLSCGYENKTQWGKEVGWIYGS-VTEDILTGFKMHCHGWRSVYCMPKRPAFKGSAPINLTDRLHQVLRWALGSVEIFLSKHCPIWYGY-RCGLKPLERLSYINCVIYPWTSIPLLIYCALPAFCLLSGKFMVHE-------------------------------------CLFEHIVHSSICLHSSYQHPRDAVGRS---RNRRLVEKRAVLGHWRCLLAPLCAVPGAPQGSR---------WREYQVQGDSEGRRHGR------VLRAVRVQVDLATGPSDDTAPAKRRRGLGRRVQGGDGRVRSLGPAARQAVLLLLGRPPPPPVPQG-RDRQAGQGADRCRCAVNATGIHTL--SVVGPGEPLRHQVRWTCSGGLWLGL
