# Supplementary material for: ENB1 encodes a cellulose synthase 5 that directs synthesis of cell wall ingrowths in maize basal endosperm transfer cells
Source: Plant Cell. 2021 Dec 22;34(3):1054–74. doi: 10.1093/plcell/koab312 (PMC8894971; doi:10.1093/plcell/koab312)
Supplement: koab312_Supplementary_Data [file koab312_supplementary_data.zip › TPC2021RA00793DR1_Supplemental_File_S3.txt]

Supplemental Data. Wang et al. (2022). Plant Cell.
Supplemental File S3. Alignment file used for the phylogenetic analysis shown in Figure 3A.


>NP_001105621.2   ZmCESA4
---MEG----------------DAD-GVKSGRRGGGQVCQICGDGVGTTAEGDVFAACDVCGFPVCRPCYEYERKDGTQACPQCKTKYKRHKGSPAIRGEEGDDTDAD---SDFNYPASGNEDQKQKIADRMRSWRMNAG-GSGDVGRPKYDSGEIGLTKYDSGEIPRGYIPSVTNSQ-----ISGEIPGASPDHHMMS-PTGNIG--KRA-PFPY---VNHSPN-----PSREFSG-SIGNVAWKERVDGWKMKQD--KGTIPMTNGTS-IAPSEGRGVGDIDASTDYNMEDALLNDETRQPLSRKVPLPSSRINPYRMVIVLRLIVLSIFLHYRITNPVRNAYPLWLLSVICEIWFALSWILDQFPKWFPINRETYLDRLALRYDREGEPSQLAAVDIFVSTVDPMKEPPLVTANTVLSILAVDYPVDKVSCYVSDDGAAMLTFDALAETSEFARKWVPFVKKYNIEPRAPEWYFSQKIDYLKDKVHPSFVKDRRAMKREYEEFKVRVNGLVAKAQKVPEEGWIMQDGTPWPGNNTRDHPGMIQVFLGHSGGLDTEGNELPRLVYVSREKRPGFQHHKKAGAMNALVRVSAVLTNGQYMLNLDCDHYINNSKALREAMCFLMDPNLGRSVCYVQFPQRFDGIDRNDRYANRNTVFFDINLRGLDGIQGPVYVGTGCVFNRTALYGYEPPIK-Q-KKGG-----FLSSLCGG-RKKASKS-KKGSDKKKSQKHVDSSVPVFNLEDIEEGVEGAGFDDEKSLLMSQMSLEKRFGQSAAFVASTLMEYGGVPQSATPESLLKEAIHVISCGYEDKTEWGTEIGWIYGSVTEDILTGFKMHARGWRSIYCMPKRPAFKGSAPINLSDRLNQVLRWALGSVEILFSRHCPLWYGYG----GRLKFLERFAYINTTIYPLTSIPLLIYCILPAICLLTGKFIIPEISNFASIWFISLFISIFATGILEMRWSGVGIDEWWRNEQFWVIGGISAHLFAVFQGLLKVLAGIDTNFTVTSKASDEDGDFAELYMFKWTTLLIPPTTILIINLVGVVAGISYAINSGYQSWGPLFGKLFFAFWVIVHLYPFLKGLMGRQNRTPTIVVVWAILLASIFSLLWVRIDPFTTRVTGPDTQTCGINC-
>NP_001104955.2   ZmCESA5/ENB1
---MDG-----------------GD-ATNSGKHVAGQVCQICGDGVGTAADGDLFTACDVCGFPVCRPCYEYERKDGTQACPQCKTKYKRHKGSPPVHGEENEDVDADDV-SDYNYQASGNQDQKQKIAERMLTWRTNSR-GS-DIGLAKYDSGEIGHGKYDSGEIPRGYIPSLTHSQ-----ISGEIPGASPD-HMMS-PVGNIG--RRGHQFPY---VNHSPN-----PSREFSG-SLGNVAWKERVDGWKMK-D--KGAIPMTNGTS-IAPSEGRGVADIDASTDYNMEDALLNDETRQPLSRKVPIPSSRINPYRMVIVLRLAVLCIFLRYRITHPVNNAYPLWLLSVICEIWFALSWILDQFPKWSPINRETYLDRLALRYDREGEPSQLAPVDIFVSTVDPMKEPPLVTANTVLSILAVDYPVDKVSCYVSDDGAAMLTFDALSETSEFARKWVPFCKKYNIEPRAPEWYFAQKIDYLKDKVQTSFVKERRAMKREYEEFKVRINGLVANAQKVPEEGWIMQDGTPWPGNNTRDHPGMIQVFLGHSGGLDVEGNELPRLVYVSREKRPGFQHHKKAGAMNALVRVSAVLTNGQYMLNLDCDHYINNSKALREAMCFLMDPNLGRNVCYVQFPQRFDGIDRNDRYANRNTVFFDINLRGLDGIQGPVYVGTGCVFNRTALYGYEPPVK-K-KKPG-----FFSSLCGG-RKKTSKS-KKSSEKKKSHRHADSSVPVFNLEDIEEGIEGSQFDDEKSLIMSQMSLEKRFGQSSVFVASTLMEYGGVPQSATPESLLKEAIHVISCGYEDKTDWGTEIGWIYGSVTEDILTGFKMHARGWRSIYCMPKRPAFKGSAPINLSDRLNQVLRWALGSIEILFSRHCPIWYGYG----GRLKFLERFAYINTTIYPLTSIPLLLYCILPAVCLLTGKFIIPKISNLESVWFISLFISIFATGILEMRWSGVGIDEWWRNEQFWVIGGISAHLFAVFQGLLKVLAGIDTSFTVTSKATDEEGDFAELYMFKWTTLLIPPTTILIINLVGVVAGISYAINSGYQSWGPLFGKLFFAFWVIVHLYPFLKGLMGKQNRTPTIVVVWAILLASIFSLMWVRIDPFTTRVTGPDIAKCGINC-
>NP_001104959.2    ZmCESA9
---MEG----------------DAD-GVKSGRRGGGQVCQICGDGVGTTAEGDVFTACDVCGFPVCRPCYEYERKDGTQACPQCKNKYKRHKGSPAIRGEEGDDTDADDA-SDFNYPASGNDDQKQKIADRMRSWRMNAG-GSGDVGRPKYDSGEIGLTKYDSGEIPRGYIPSVTNSQ-----ISGEIPGASPDHHMMS-PTGNIG--RRA-PFPY---MNHSSN-----PSREFSG-SVGNVAWKERVDGWKMKQD--KGTIPMTNGTS-IAPSEGRGVGDIDASTDYNMEDALLNDETRQPLSRKVPLPSSRINPYRMVIVLRLIVLSIFLHYRITNPVRNAYPLWLLSVICEIWFALSWILDQFPKWFPINRETYLDRLALRYDREGEPSQLAAVDIFVSTVDPMKEPPLVTANTVLSILAVDYPVDKVSCYVSDDGAAMLTFDALAETSEFARKWVPFVKKYNIEPRAPEWYFSQKIDYLKDKVHPSFVKDRRAMKREYEEFKIRVNGLVAKAQKVPEEGWIMQDGTPWPGNNTRDHPGMIQVFLGHSGGLDTEGNELPRLVYVSREKRPGFQHHKKAGAMNALVRVSAVLTNGQYMLNLDCDHYINNSKALREAMCFLMDPNLGRSVCYVQFPQRFDGIDRNDRYANRNTVFFDINLRGLDGIQGPVYVGTGCVFNRTALYGYEPPIK-Q-KKGG-----FLSSLCGG-RKKGSKS-KKGSDKKKSQKHVDSSVPVFNLEDIEEGVEGAGFDDEKSLLMSQMSLEKRFGQSAAFVASTLMEYGGVPQSATPESLLKEAIHVISCGYEDKTEWGTEIGWIYGSVTEDILTGFKMHARGWRSIYCMPKRPAFKGSAPINLSDRLNQVLRWALGSVEILFSRHCPLWYGYG----GRLKFLERFAYINTTIYPLTSLPLLIYCILPAICLLTGKFIIPEISNFASIWFISLFISIFATGILEMRWSGVGIDEWWRNEQFWVIGGISAHLFAVFQGLLKVLAGIDTNFTVTSKASDEDGDFAELYMFKWTTLLIPPTTILIINLVGVVAGISYAINSGYQSWGPLFGKLFFAFWVIVHLYPFLKGLMGRQNRTPTIVVVWAILLASIFSLLWVRIDPFTTRVTGPDTRTCGINC-
>NP_196136.1   AtCESA3
---MES----------------EGETAGKPMKNIVPQTCQICSDNVGKTVDGDRFVACDICSFPVCRPCYEYERKDGNQSCPQCKTRYKRLKGSPAIPGDKDEDGLADEGTVEFNYP------QKEKISERMLGWHLTRG-KGEEMGEPQYDK-----------EVSHNHLPRLTSRQ----DTSGEFSAASPERLSVS-STIAGG--KR---LPYSSDVNQSPNRRIVDPV------GLGNVAWKERVDGWKMKQE--KNTGPVSTQ----AASE-RGGVDIDASTDILADEALLNDEARQPLSRKVSIPSSRINPYRMVIMLRLVILCLFLHYRITNPVPNAFALWLVSVICEIWFALSWILDQFPKWFPVNRETYLDRLALRYDREGEPSQLAAVDIFVSTVDPLKEPPLVTANTVLSILAVDYPVDKVSCYVSDDGAAMLSFESLAETSEFARKWVPFCKKYSIEPRAPEWYFAAKIDYLKDKVQTSFVKDRRAMKREYEEFKIRINALVSKALKCPEEGWVMQDGTPWPGNNTRDHPGMIQVFLGQNGGLDAEGNELPRLVYVSREKRPGFQHHKKAGAMNALVRVSAVLTNGPFILNLDCDHYINNSKALREAMCFLMDPNLGKQVCYVQFPQRFDGIDKNDRYANRNTVFFDINLRGLDGIQGPVYVGTGCVFNRTALYGYEPPIKVKHKKPS-----LLSKLCGGSRKKNSKA-KKESDKKKSGRHTDSTVPVFNLDDIEEGVEGAGFDDEKALLMSQMSLEKRFGQSAVFVASTLMENGGVPPSATPENLLKEAIHVISCGYEDKSDWGMEIGWIYGSVTEDILTGFKMHARGWRSIYCMPKLPAFKGSAPINLSDRLNQVLRWALGSVEILFSRHCPIWYGYN----GRLKFLERFAYVNTTIYPITSIPLLMYCTLPAVCLFTNQFIIPQISNIASIWFLSLFLSIFATGILEMRWSGVGIDEWWRNEQFWVIGGVSAHLFAVFQGILKVLAGIDTNFTVTSKASDEDGDFAELYLFKWTTLLIPPTTLLIVNLVGVVAGVSYAINSGYQSWGPLFGKLFFAFWVIVHLYPFLKGLMGRQNRTPTIVVVWSVLLASIFSLLWVRIDPFTSRVTGPDILECGINC-
>XP_015630545.1   OsCESA2
-----------------------MD-GAKSGKQC--HVCQICGDGVGTAADGELFTACDVCGFPVCRPCYEYERKDGSQACPQCKTKYKRHKGSPPILGDESDDVDADDA-SDVNYPTSGNQDHKHKIAERMLTWRMNSG-RNDDIVHSKYDSGEIGHPKYDSGEIPRIYIPSLTHSQ-----ISGEIPGASPD-HMMS-PVGNIG--RRGHPFPY---VNHSPN-----PSREFSG-SLGNVAWKERVDGWKMK-D--KGAIPMANGTS-IAPSEGRGVGDIDASTDYNMEDALLNDETRQPLSRKVPISSSRINPYRMVIVLRLIVLCIFLHYRITNPVRNAYPLWLLSVICEIWFALSWILDQFPKWSPINRETYLDRLALRYDREGEPSQLAPVDIFVSTVDPMKEPPLVTANTVLSILAVDYPVDKVSCYVSDDGAAMLTFDALAETSEFARKWVPFCKKYSIEPRAPEWYFAQKIDYLKDKVQASFVKDRRAMKREYEEFKVRVNALVAKAQKVPEEGWIMQDGTPWPGNNTRDHPGMIQVFLGHSGGLDTEGNELPRLVYVSREKRPGFQHHKKAGAMNALVRVSAVLTNGQYLLNLDCDHYINNSKALREAMCFLMDPNLGRRVCYVQFPQRFDGIDRNDRYANRNTVFFDINLRGLDGLQGPVYVGTGCVFNRTALYGYEPPIK-Q-KRPG-----YFSSLCGG-RKKTKKSKEKSTEKKKSHKHVDSSVPVFNLEDIEEGIEGSGFDDEKSLLMSQMSLEKRFGQSSVFVASTLMEYGGVPQSATPESLLKEAIHVISCGYEDKSDWGTEIGWIYGSVTEDILTGFKMHARGWRSIYCMPKRPAFKGSAPINLSDRLNQVLRWALGSVEILFSRHCPIWYGYG----GRLKFLERFAYINTTIYPLTSIPLLLYCILPAICLLTGKFIIPEISNFASIWFISLFLSIFATGILEMRWSGVGIDEWWRNEQFWVIGGISAHLFAVFQGLLKVLAGIDTSFTVTSKASDEEGDFAELYMFKWTTLLIPPTTILIINLVGVVAGISYAINSGYQSWGPLFGKLFFAFWVIVHLYPFLKGLMGRQNRTPTIVVVWAILLASIFSLLWVRIDPFTTRVTGPDTQKCGINCX
>XP_002532166.1   RcCESA3
---MES----------------EGETGAKPVKSVGRQVCQICSDNVGTTLDGDPFVACNVCAFPVCRPCYEYERKDGNQSCPQCKTRYKRQKGSPAILGDREEDCDADDGAKDFNYP-TETQNQRQKIAERMLSWQMNYGRGEDDVGAPKYDK-----------EVSHNHIPLLTNGH----EVSGELSAASPEHVSMA-SPGVGGA-KRIHTLPYAADINASPNPRVVDPVREFGSPGLGNVAWKERVDGWKMKQDPVKNVIPMSSGQ---APSE-RGVGDIDASTDVLVDDSLLNDEARQPLSRKVSIPSSRINPYRMVIVLRLIILCIFLHYRITNPVTNAYALWLISVICEIWFAISWILDQFPKWLPINRETYLDRLSLRYDREGEPSQLAAVDIFVSTVDPLKEPPLVTANTVLSILAVDYPVDKVSCYVSDDGAAMLTFEALSETSEFARKWVPFCKKYNIEPRAPEWYFTQKIDYLKDKVQTSFVKERRAMKREYEEFKVHINGLVAKAQKIPEEGWIMQDGTPWPGNNTRDHPGMIQVFLGQNGGLDAEGNELPRLVYVSREKRPGFQHHKKAGAMNALVRVSAVLTNGPFLLNLDCDHYINNSKALREAMCFLMDPNLGKQVCYVQFPQRFDGIDRNDRYANRNTVFFDINLRGLDGVQGPVYVGTGCVFNRTALYGYEPPLKPKHKKPG-----LLSSLCGGSRKKNSKSNKKGLDKKKSGKHVDPTVPIFSLEDIEEGVEGAGFDDEKSLLMSQMSLEKRFGQSAVFVASTLMENGGVPQSATSETLLKEAIHVISCGYEDKTDWGSEIGWIYGSVTEDILTGFKMHARGWRSIYCMPKRPAFKGSAPINLSDRLNQVLRWALGSVEILFSRHCPIWYGYS----GRLKWLERFAYVNTTIYPVTAIPLLMYCTLPAVCLLTDKFIIPQISNLASIWFISLFLSIFATGILEMRWSGVGIDEWWRNEQFWVIGGVSAHLFAVFQGLLKVLAGIDTNFTVTSKASDEDGDFAELYMFKWTTLLVPPTTLLIINFIGVVAGISHAINSGYQSWGPLFGKLFFAFWVIIHLYPFLKGLMGRQNRMPTIVVVWSILLASIFSLLWVRVDPFTTRVTGPDVEQCGINC-
>XP_021302356.1   SbCESA2
---MDG--------------GGNGGDAANSGKHGAGHVCQICGDGVGTAADGELFTACDVCGFPVCRPCYEYERKDGTQACPQCKTKYKRHKGSPPVHGEENEDVDADDV-SDYNYQASGNQDQKQKIAERMLTWRTNSR-GS-DIGLAKYDSGEIGHGKYDSGEIPRGYIPSLTHSQ-----ISGEIPGASPD-HMMS-PVGNIG--RRGHQFPY---VNHSPN-----PSREFSG-SLGNVAWKERVDGWKMK-D--RGAIPMTNGTS-IAPSEGRGLNDIDASTDYNMEDALLNDETRQPLSRKVPIPSSRINPYRMVIVLRLVVLCIFLRYRITHPVNNAYPLWLLSVICEIWFALSWILDQFPKWSPINRETYLDRLALRYDREGEPSQLAPVDIFVSTVDPMKEPPLVTANTVLSILAVDYPVDKVSCYVSDDGAAMLTFDALSETSEFARKWVPFCKKYNIEPRAPEWYFAQKIDYLKDKVQTSFVKERRAMKREYEEFKVRINALVAKAQKVPEEGWIMQDGTPWPGNNTRDHPGMIQVFLGHSGGLDVDGNELPRLVYVSREKRPGFQHHKKAGAMNALVRVSAVLTNGQYMLNLDCDHYINNSKALREAMCFLMDPNLGRNVCYVQFPQRFDGIDRNDRYANRNTVFFDINLRGLDGIQGPVYVGTGCVFNRTALYGYEPPVK-K-KKPG-----FFSSLCGG-RKKTSKS-KKSSEKKKSHRHADSSVPVFNLEDIEEGIEGSQFDDEKSLIMSQMSLEKRFGQSSVFVASTLMEYGGVPQSATPESLLKEAIHVISCGYEDKTDWGTEIGWIYGSVTEDILTGFKMHARGWRSIYCMPKRPAFKGSAPINLSDRLNQVLRWALGSIEILFSRHCPIWYGYG----GRLKFLERFAYINTTIYPLTSIPLLLYCILPAVCLLTGKFIIPKISNLESVWFISLFISIFATGILEMRWSGVGIDEWWRNEQFWVIGGISAHLFAVFQGLLKVLAGIDTSFTVTSKATDEEGDFAELYMFKWTTLLIPPTTILIINLIGVVAGTSYAINSGYQSWGPLFGKLFFAFWVIVHLYPFLKGLMGKQNRTPTIVLVWATLLASIFSLLWVRIDPFTTRVTGPPIGNCGINCC
>AUM62130.1   VfCESA3B
---MES----------------EEEVGGKPMAALSAQVCQICAENVGKTFDGEPFIACDFCAFPVCRLCYEYERKDGKQSCPQCKTRYKRHKGSPAIIGDSEVDGGADDGVSDFNYE-SENQNQNQKISDRMLGWQLTLG-RSEEVGVPNYDK-----------DVSHNHIPRLTNGQ----EVSGEFSAASPERLSMSSPVVGGG--KRVLNIPYSSDVNQSPN------MRVVDA-GLSNVAGKERVDGWKMKPE--KNVAPMSTGQ---AASE-RGVGDIDARSDIFGDESLLNDEARQPLSRKVSIPSSRINPYRMVIVLRLVVLCIFLHYRLTNPVRNAYALWLVSVICEIWFAVSWILDQFPKWLPVNRDTYLDRLALRYDREGEPSQLAAVDIFVSTVDPLKEPPLVTANTVLSILAVDYPVDKVSCYVSDDGAAMLTFEALAETSEFARKWVPFSKKYNIEPRAPEWYFAQKIDYLKDKVQTSFVKDRRAMKREYEEFKIRINALVAKATKVPEEGWVMQDGTPWPGNNVRDHPGMIQVFLGQSGGLDTDGNELPRLVYVSREKRPGFQHHKKAGAMNALVRVSAVLTNGPFLLNLDCDHYINNSKAIREAMCFMMDPNLGKHVCYVQFPQRFDGIDRNDRYANRNTVFFDINLRGLDGIQGPVYVGTGCVFNRTALYGYEPPLKLKHKKAG-----FLSSLCGGNRKKSSKSSKKGSDKKKSSKHVDSTVPIFSLEDIEEGVEGSGFDDEKTLLMSQVSLEKRFGQSAVFVASTLMENGGVPQSATPETLLKEAIHVISCGYEDKTEWGTEIGWIYGSVTEDILTGFKMHARGWRSIYCMPKRPAFKGSAPINLSDRLNQVLRWALGSVEILFSRHCPIWYGYG----GRLKWLERLAYINTTIYPVTAIPLLLYCTLPAVCLLTNKFIIPQISNLASIWFISLFLSIFATGILEMRWSGVGIDEWWRDEQFWVIGGVSAHLFAVFQGLLKVLAGIDTNFTVTSKASDEDGDSAELYMFKWTTLLIPPTTLLIINLVGVVAGISYAINSGYQSWGPLFGKLFFAFWVIVHLYPFLKGLMGRQNRTPTIVVVWSILLASIFSLLWVRVDPFTTRVTGPKAEVCGINC-
>XP_021308623.1   SbCESA8
---MEG----------------DAD-GVKSGRRGGGQVCQICGDGVGTTAEGDVFTACDVCGFPVCRPCYEYERKDGTQACPQCKTKYKRHKGSPAIRGEEGDETDADDA-SDFNYPASGNDDQKQKIADRMRSWRMNAG-GSGDVGRPKYDSGEIGLTKYDSGEIPRGYIPSVTNSQ-----ISGEIPGASPDHHMMS-PTGNIG--KRA-PFPY---VNHSPN-----PSREFSG-SIGNVAWKERVDGWKMKQD--KGTIPMTNGTS-IAPSEGRGVGDIDASTDYNMEDALLNDETRQPLSRKVPLPSSRINPYRMVIVLRLIVLSIFLHYRITNPVRNAYPLWLLSVICEIWFALSWILDQFPKWFPINRETYLDRLALRYDREGEPSQLAAVDIFVSTVDPMKEPPLVTANTVLSILAVDYPVDKVSCYVSDDGAAMLTFDALAETSEFARKWVPFVKKYNIEPRAPEWYFCQKIDYLKDKVHPSFVKDRRAMKREYEEFKVRINGLVAKAQKVPEEGWIMQDGTPWPGNNTRDHPGMIQVFLGHSGGLDTEGNELPRLVYVSREKRPGFQHHKKAGAMNALVRVSAVLTNGQYMLNLDCDHYINNSKALREAMCFLMDPNLGRSVCYVQFPQRFDGIDRNDRYANRNTVFFDINLRGLDGIQGPVYVGTGCVFNRTALYGYEPPIK-QKKKGG-----FLSSLCGG-RKKTNKSKKKGSDKKKSQKHVDSSVPVFNLEDIEEGVEGAGFDDEKSLLMSQMSLEKRFGQSAAFVASTLMEYGGVPQSATPESLLKEAIHVISCGYEDKTEWGTEIGWIYGSVTEDILTGFKMHARGWRSIYCMPKRPAFKGSAPINLSDRLNQVLRWALGSVEILFSRHCPLWYGYG----GRLKFLERFAYINTTIYPLTSIPLLIYCILPAICLLTGKFIIPEISNFASIWFISLFISIFATGILEMRWSGVGIDEWWRNEQFWVIGGISAHLFAVFQGLLKVLAGIDTNFTVTSKASDEDGDFAELYMFKWTTLLIPPTTILIINLVGVVAGISYAINSGYQSWGPLFGKLFFAFWVIVHLYPFLKGLMGRQNRTPTIVVVWAILLASIFSLLWVRIDPFTTRVTGPDTQTCGINC-
>XP_015646894.1   OsCESA8
---MDG----------------DAD-AVKSGRHGSGQACQICGDGVGTTAEGDVFAACDVCGFPVCRPCYEYERKDGTQACPQCKTKYKRHKGSPAIRGEEGEDTDADDV-SDYNYPASGSADQKQKIADRMRSWRMNAG-GGGDVGRPKYDSGEIGLTKYDSGEIPRGYIPSVTNSQ-----ISGEIPGASPDHHMMS-PTGNIG--KRA-PFPY---VNHSPN-----PSREFSG-SIGNVAWKERVDGWKLKQD--KGAIPMTNGTS-IAPSEGRGVGDIDASTDYNMEDALLNDETRQPLSRKVPLPSSRINPYRMVIVLRLVVLSIFLHYRITNPVRNAYPLWLLSVICEIWFALSWILDQFPKWFPINRETYLDRLALRYDREGEPSQLAAVDIFVSTVDPMKEPPLVTANTVLSILAVDYPVDKVSCYVSDDGAAMLTFDALAETSEFARKWVPFVKKYNIEPRAPEWYFSQKIDYLKDKVHPSFVKDRRAMKREYEEFKVRINGLVAKAQKVPEEGWIMQDGTPWPGNNTRDHPGMIQVFLGHSGGLDTEGNELPRLVYVSREKRPGFQHHKKAGAMNALVRVSAVLTNGQYMLNLDCDHYINNSKALREAMCFLMDPNLGRSVCYVQFPQRFDGIDRNDRYANRNTVFFDINLRGLDGIQGPVYVGTGCVFNRTALYGYEPPIK-QKKKGS-----FLSSLCGG-RKKASKSKKKSSDKKKSNKHVDSAVPVFNLEDIEEGVEGAGFDDEKSLLMSQMSLEKRFGQSAAFVASTLMEYGGVPQSATPESLLKEAIHVISCGYEDKTEWGTEIGWIYGSVTEDILTGFKMHARGWRSIYCMPKRPAFKGSAPINLSDRLNQVLRWALGSVEILFSRHCPIWYGYG----GRLKFLERFAYINTTIYPLTSIPLLIYCVLPAICLLTGKFIIPEISNFASIWFISLFISIFATGILEMRWSGVGIDEWWRNEQFWVIGGISAHLFAVFQGLLKVLAGIDTNFTVTSKASDEDGDFAELYMFKWTTLLIPPTTILIINLVGVVAGISYAINSGYQSWGPLFGKLFFAFWVIVHLYPFLKGLMGRQNRTPTIVVVWAILLASIFSLLWVRIDPFTTRVTGPDTQTCGINC-
>XP_024385240.1   PpCESA5
MESSPGLLAGSHNRNELVVIRQEGD-GPKPLSYVDSRICQICGDDVGLNMRREIFVACDECGFPVCRPCYEYERKDGTQACPQCRTRYKRHKGSPRVKGDDEEE-DSDDLDNEFNHDGDLGKRDEQQVVDEMLHSQMAYG-RDMDVTLS---------------AMQPTY-PLLTDRHRHTVSVTSDSDAMSPDRQAIF-PVTGR---RLTHATSY---SDIGTPVRALDSAKDAGSDGYGNVVWKERVESWKSRQG---MQMTMREG----GQLQASGEGGYDGS-GLDCSDLPIMDESRQPLSRKVPFPSSKINPYRMIIVIRLVVICLFFRYRILNPVNEAYGLWLVSVICEIWFGISWILDQFPKWLPINRETYLDRLSLRFEKEGEPSQLAPVDIYVSTVDPMKEPPLVTANTVLSILAVDYPVDKVSCYISDDGASMLTFEVLSETSEFARKWVPFCKKFNIEPRAPEVYFALKIDYLKDKVQPTFVKERRAMKREYEEFKVRVNALVAKAQKMPDEGWTMQDGTPWPGNNTRDHPGMIQVFLGHSGGHDTEGNELPRLVYVSREKRPGFNHHKKAGAMNALVRVSAVLTNAPFFLNLDCDHYINNSKALREAMCFLMDPIVGKRVCYVQFPQRFDGIDRNDRYANHNTVFFDINLKGLDGVQGPVYVGTGCCFKRRAIYGYDPPPKDPKASSGRSQSVFPSWLCGPLKKGLQNARAGKGGKKRPPLRTESSIPILDVEDIEEGM-----DEEKASLMSSQNLEMRFGQSPIFVASTVLESGGVPLSTSPGSLLKEAIHVISCGYEDKTDWGKEIGWIYGSVTEDILTGFKMHCRGWRSIYCMPARAAFKGSAPINLSDRLQQVLRWALGSVEISLSRHCPLWYGYGGGKHGELKCLERLAYINTTIYPLTSLPLLAYCVLPAVCLLTGKFIIPTITNLDSLWFISLFISIFATGILEMRWSGVGIDEWWRNEQFWVIGGVSAHLFALFQGLLKVLAGIDTNFTVTSKQAEDE-DFAELYMIKWTALLIPPTTLLVINMIGVVAGISDAINNGYQSWGPLFGKLFFAFWVIVHLYPFLKGLMGRQNRTPTIVIVWSILLASIFSLLWVRIDPFLAKVTGPDITECGINC-
>XP_009601834.1   NtCESA3
---MDP----------------EADVKGKSLKTLGGQVCQICGDGVGTTVGGEPFVACDVCAFPVCRPCYEYERKDGNQSCPQCKTRYKRHKGSPAIGGESVEDGDADDGASDLHYS-SENLNEKQKVADRMLSWHATYG-RGEETGAPKYDK-----------EVSHNHIPLLTNGT----DVSGELSAASPERYSMA-SPGPNGGAKHIHPLTYPTDTNQSPNIRVVDPVREFGSPGLGNVAWKERVDGWKMKQD--KNVVPLTTSHPRSAPPSERGVGDIDASTDILVDDSLLNDEARQPLSRKVSIPSSRINPYRMVIVLRLVILCIFLHYRITNPVPNAIPLWLLSVICEIWFAISWILDQFPKWLPVNRETYLDRLALRYDREGEPSQLAAVDIFVSTVDPLKEPPLVTANTVLSILAVDYPVDKVSCYVSDDGAAMLTFEALSETAEFARKWVPFSKKYAIEPRAPEWYFSQKVDYLKDKVQPSFVKDRRAMKREYEEFKIRINALVAKAQKVPEEGWIMQDGTPWPGNNTRDHPGMIQVFLGQSGGLDSDGNELPRLVYVSREKRPGFQHHKKAGAMNALVRVSAVLTNGPFMLNLDCDHYINNSKALREAMCFLMDPNLGKYVCYVQFPQRFDGIDRNDRYANRNTVFFDINLRGLDGIQGPVYVGTGCVFNRTALYGYEPPIKPKHKKAG-----LFSSCFGGSRKKSSKSSKKGSDKKKSSKNVDPTVPIFNLEDIEEGVEGAGFDDEKSLLMSQMSLEKRFGQSAVFVASTLMENGGVPQSATPETLLKEAIHVISCGYEDKSEWGSEIGWIYGSVTEDILTGFKMHARGWRSIYCIPKRPAFKGSAPINLSDRLNQVLRWALGSVEILFSRHCPIWYGYS----GRLKWLERFAYVNTTIYPITSIPLLIYCTLPAICLLTGKFIIPQISNLASIWFISLFLSIFATGILEMRWSGVGIDEWWRNEQFWVIGGVSAHLFAVFQGLLKVLAGIDTNFTVTSKASDEDGDFAELYLFKWTTLLIPPTTLLIVNLVGVVAGISYAVNSGYQSWGPLFGKLFFAFWVIVHLYPFLKGLMGRQNRTPTIVVVWSILLASIFSLLWVRIDPFTTRVTGPDVQECGINC-
>KAE8777218.1   HvCESA2
---MAG----------------AAKSG--TGRHGAGQVCQICGDGVGAAADGELFAACDVCGFPVCRPCYEYERKEGTQACPQCKTKYKRHKGSPPARGDESE----DDA-SDFNYPASGNQDHKHRAPEKMLTWRRNSG-ASDDIGLTKFGSGEIGLHKYDSGEIPHGYIPRFSHSQ-----ASGEIPGASPD-HMMS-PAGNVG--KRGHPFAY---VNHSPN-----PSREFSG-SLGNVAWKERVDGWKMK-D--KGAIPMTNGTS-IAPSEGRGNGDIDACTDYGMEDPLLNDETRQPLSRKVPIPSSRINPYRMVIVLRLIVLCIFLHYRITNPVRNAYPLWLLSVICEIWFAFSWILDQFPKWSPVNRETYLDRLALRYDRDGELSQLAPVDIFVSTVDPMKEPPLVTANTVLSILAVDYPVDKVSCYVSDDGAAMLTFDALAETSEFARKWVPFCKKYNIEPRAPEWYFAQKIDFLKDKVQTSFVKDRRAMKREYEEFKVRVNSLVAKAEKVPEEGWIMQDGTPWPGNNTRDHPGMLQVFLGHSGGLDTDGNELPRLVYVSREKRPGFQHHKKAGAMNALVRVSAVLTNGQYMLNLDCDHYINNSSALREAMCFLMDPNLGRKICYVQFPQRFDGIDTNDRYANRNTVFFDINLRGLDGIQGPVYVGTGCVFNRTALYGYEPPMK-K-KESG-----LFSKLCGG-RTS------KSKESKKSDKHADGSVPVFNLEDIEEGIEGSGFDDEKSLLMSQMSLEKRFGQSSVFVASTLMEYGGVPQSATPESLLKEAIHVISCGYEDRSDWGREIGWIYGSVTEDILTGFKMHARGWRSIYCMPKRPAFKGSAPINLSDRLNQVLRWALGSVEILFSRHCPIWYGYG----GRLKFLERFAYINTTIYPLTSIPLLIYCILPAVCLLTGKFIIPQISNIASIWFISLFISIFATGILEMRWSGVGIDEWWRNEQFWVIGGISAHLFAVFQGLLKVLAGIDTSFTVTSKASDEDNDFAELYMFKWTTLLIPPTTILIINLVGVVAGTSYAINSGYQSWGPLFGKLFFAFWVIIHLYPFLKGLMGRQNRTPTIVVVWAILLASIFSLLWVRIDPFTTRVTGPDIQMCGINCD
>KAE8815559.1   HvCESA
---MDG----------------DAD-ALKSGRHGAGDVCQICADSLGTTVDGEVFTACDVCRFPVCRPCYEHERKEGTQACLQCKTKYKRHKGSPAIRGEEGDDTDADDG-SDFNYPASGTEDQKQKIADRMRSWRMNTG-GSGNVGHPKYDSGEIGLSKYDSGEIPRGYVPSVTNSQ-----MSGEIPGASPDHHMMS-PTGNIS--RRA-PFPY---VNHSPN-----PSREFSG-SIGNVAWKERVDGWKMKQD--KGAIPMTNGTS-IAPSEGRAATDIDASTEYNMEDALLNDETRQPLSRKVPIASSKINPYRMVIVLRLVVLSIFLHYRLTNPVRNAYPLWLLSVICEIWFALSWILDQFPKWFPINRETYLDRLALRYDREGEPSQLAAVDIFVSTVDPLKEPPIVTANTVLSILAVDYPVDKVSCYVSDDGASMLTFDALAETSEFARKWVPFVKKYDIEPRAPEWYFSQKIDYLKDKVQPSFVKDRRAMKREYEEFKIRINGLVSKALKVPEEGWIMQDGTPWPGNNTRDHPGMIQVFLGHSGGLDTEGNELPRLVYVSREKRPGFQHHKKAGAMNALVRVSAVLTNGQYMLNLDCDHYINNSKAVREAMCFLMDPNLGPQVCYVQFPQRFDGIDRNDRYANRNTVFFDINLRGLDGIQGPVYVGTGCVFNRTAIYGYEPPIK-A-KKPS-----FLASLCGG-KKKASKSKKRSSDKKKSNKHVDSSVPVFNLEDIEEGVEGAGFDDEKSVLMSQMSLEKRFGQSAAFVASTLMEYGGVPQSSTPESLLKEAIHVISCGYEDKSEWGTEIGWIYGSVTEDILTGFKMHARGWRSVYCMPKRPAFKGSAPINLSDRLNQVLRWALGSVEILFSRHCPLWYGYG----GRLKFLERFAYINTTIYPLTSLPLLVYCILPAICLLTGKFIMPEISNLASIWFIALFLSIFATGILEMRWSGVGIDEWWRNEQFWVIGGISAHLFAVFQGLLKVLAGIDTNFTVTSKANDEEGDFAELYMFKWTTLLIPPTTILIINMVGVVAGTSYAINSGYQSWGPLFGKLFFAFWVIVHLYPFLKGLMGRQNRTPTIVIVWAVLLASIFSLLWVRVDPFTTRLAGPNIQTCGINC-
