# Supplementary material for: ENB1 encodes a cellulose synthase 5 that directs synthesis of cell wall ingrowths in maize basal endosperm transfer cells
Source: Plant Cell. 2021 Dec 22;34(3):1054–74. doi: 10.1093/plcell/koab312 (PMC8894971; doi:10.1093/plcell/koab312)
Supplement: koab312_Supplementary_Data [file koab312_supplementary_data.zip › TPC2021RA00793DR1_Supplemental_File_S4.txt]

Supplemental Data. Wang et al. (2022). Plant Cell.
Supplemental File S4. Newick format of the phylogenetic tree shown in Figure 3A.

(((((NP_001104955.2_ZmCESA5/ENB1:0.00699194,XP_021302356.1_SbCESA2:0.01091899)1.0000:0.02849809,KAE8777218.1_HvCESA2:0.05711740)0.4180:0.00083337,XP_015630545.1_OsCESA2:0.02770641)0.9290:0.00904361,((((NP_001105621.2_ZmCESA4:0.00116603,XP_021308623.1_SbCESA8:0.00179693)0.4740:0.00042051,NP_001104959.2_ZmCESA9:0.00751113)0.9550:0.00539605,XP_015646894.1_OsCESA8:0.01009097)0.9990:0.01093532,KAE8815559.1_HvCESA:0.05225830)1.0000:0.01787224)1.0000:0.03444657,((XP_002532166.1_RcCESA3:0.05317838,XP_009601834.1_NtCESA3:0.05393691)0.4310:0.00213426,(NP_196136.1_AtCESA3:0.07565285,AUM62130.1_VfCESA3B:0.05703359)0.6450:0.00563807)1.0000:0.02615108,XP_024385240.1_PpCESA5:0.22442409);
